# Supplementary material for: Development of a CRISPR/Cas9 genome editing toolbox for Corynebacterium glutamicum
Source: Microb Cell Fact. 2017 Nov 16;16:205. doi: 10.1186/s12934-017-0815-5 (PMC5693361; doi:10.1186/s12934-017-0815-5)
Supplement: Supplementary file 2 — Additional file 2: Table S2. Analysis of PAMs for Cas9 and Cpf1 in the genome sequence of C. glutamicum ATCC 13032. [file 12934_2017_815_MOESM2_ESM.xlsx]

## Sheet: Sheet1
Table S2 Analysis of PAMs for Cas9 and Cpf1 in the genome sequence of C. glutamicum ATCC 13032
Orange, fold change (Cas9/Cpf1) ≥2. Yellow, 2> fold change (Cas9/Cpf1) ≥ 1.5. Green, 1.5> fold change (Cas9/Cpf1) >1.
Gene	Length	Sequence	GC content	Number of Cas9 PAMs (NGG/CCN)	Number of Cpf1 PAMs (BTTV/VAAB)	Fold change (Cas9/Cpf1)
Cgl2962	2220	ATGAGCACTCCCCACCACCACGGTGATCACCCCGCTCCGGAAACAGACCACACCCACCACCCGAATCATGCCGGTCACGAGCACCATGCGGATGCCGCCACCCACGGCCAGGCCATGCCGCACGATCATCCGCATTCCACTGTCGATGAAGAACATCAGGTCCACAGTCACGGTGAACACGCCGGCCACAGCGCCGCGATGTTCCGGGACCGCTTCTGGTGGTCGCTGATCCTGTCGGTTCCGGTGGTGTTCTTCAGCCCGATGTTCGCCGACCTGCTGGGATATAATATTCCGGAGATTCCGGGAGCCTACTGGATTCCTCCGGTCCTGGGCACGATCATCTTCCTCTACGGCGGCACCCCCTTCCTCAAGGGCGCAATGACCGAGCTGAAATCCCGC…	0.672523	399	55	7.25455
Cgl2965	759	GTGGTATTCCCCCCGGCCGAAGCGATACTGGGGTCTATGGCTGACCGCACACCGACCACCGCCACGCCCCCGGGGCGGGTGCTGGTCGTCGATGATGAACAACCCCTGGCTCAGATGGTGGCCTCCTACCTCATCCGGGCCGGCTTCGACACCCGCCAGGCGCACACCGGCACCCAGGCCGTGGACGAGGCCCGTCGCTTTTCCCCCGATGTTGTGGTGCTGGATCTGGGGCTGCCCGAACTCGACGGCCTGGAGGTGTGCCGACGGATCCGCACCTTCTCGGACTGCTACATCCTCATGCTCACCGCGCGTGGCAGCGAGGACGACAAGATCAGCGGTTTGACCCTGGGGGCGGATGACTACATCACCAAACCTTTTAGCATCCGGGAACTGGTGACC…	0.670619	138	23	6
Cgl2961	663	ATGAAGCGCACTATCACCATCGCCGCTCTCGCCTTGACCTCCACCCTGGTTTTGTCCGCCTGCGCAGATAACACTGAGGGAGAAAACACCGACACCACGACCATCGCCACTACGTCCGCCCCCGACACCACCGAAACGACCGGGGCCACCACGGATCCTGAGACAGAGACGGGGGCGGCCGGAGAGGTCTCCGCCGAGCACAATGATGCGGACATCATGTTCGCGCAGATGATGATCCCGCATCACCAACAGGCCGTGGAGATGAGTGAAATCCTCCTGGCCAAGGACGATATCCCGGCCGAGGTCATCGAGTTCACCCAGGGTGTTATCGATGCCCAGGGCCCGGAGATCGACCGGATGAATACCATGCTCGAGACCTGGGAAGAAGATCCGGTCACC…	0.61086	101	17	5.94118
Cgl2963	174	ATGGGAGGGGAAACCCCGCCTGATCCCCCGATCCCACAGGAGCGATCCGATGACCACCCCGACTTCCCCCTTGCTGCCGCTGGCCTCCGACGGTTGTGGATGCTGCGCGCCCTCTACACCGTCCGCGACCGTCTCCGCCTCGGCCGTGGCCGCGGCAACCGACGCAACACCTGA	0.695402	35	6	5.83333
Cgl2967	1482	ATGACAAGTAGTTTTTCCCGGCGACAGTTTCTGCTCGGCGGGCTCGTACTCGCCGGCACCGGGGCCGTGGCCGCCTGCACCAGCGACCCTGGACCCGCTGCCTCGGCACCAGGTCCCTCCCTTCGCCCCACTCCCACCCCCACTGCGCTCGGTGAGCCGACGGTGCGCCGGACACTGACCGCCCGGCCCCTCTCCCTGGATATCGGCGGCATCGAAGCCAAGACGTGGGGATACGTCTCTGACACCGGGGATGCGGCCATTGAGGCCACCGCCGGCGACGTCCTCCAGGTCGATATCACCAATGAACTGCCTGAGAGCACCTCCATCCACTGGCATGGCATCGCACTCCACAACGCAGCCGACGGTGTGCCCGGCATGACCCAGGACCCCATTGAACCT…	0.645749	249	44	5.65909
Cgl2970	474	ATGAACCCGTTGTCGAAGGTGGTTGCCTGCTCCGAGACGAGCACCGCACCCGTGCCGTCCTCAATGATCTCCAACTCCTGGGCGATTGAGACCACCTGCGCGCTCTACCTGCCCGTCGAGGCCCTGGCCGAGGTCGTGGACGCCTACCCGCAACTGGCGTTGGCGATCATGCGGATGCAGCAGGACCAATTGGTCCGGTCCCGGGAACGCGAGACCGCACAGACCACCTCGACTGTCGAGCAGCGCGTGGCCGCCGCCCTCCAACACCTGGACGCCAAGCTCGGGCAAATCCGACAAGACGGATCCAGCCTGCTGCAGGTCCGCCTGCGCCGCGACGACGTGGCCGGCACCACCGTCGAGTCCGCCTCCCGGGCAATGGCGCGGATGAAGAAAACCGGT…	0.664557	84	15	5.6
Cgl2964	1200	ATGAATCACAGACCCGGCCTGACCTTCCGCTTCCTGGCCGCCCAGGTGTTGGTCGTGGTGATTAGCCTGCTGGTGGCCGCGGCCGTGGCCACGATGGTGGGCCCGACCCTGTTCCATGATCATATGTTGATGACCGGCCGGGAGGACCCCTCGCTGGAGCTGTTCCATGCCGAGCAGGCCTACCGGGACGCCAACCTGATCACCCTGGCCGTCGCCCTGCCCACCGCCTTGATCAGCGCCCTGCTGGCCAGCCTGTGGTTATCGCGTCGCCTGCGCACCCCCCTGCAGGATCTCACCCGCGCCGCTACCAGCCTGACGGCCGGCAACTACCGTATCCGCGTGCCCGCCGGAGAAGCAGGCCCCGAGGTCACCACCCTGGCGCATGCCTTCAACACCATG…	0.648333	223	40	5.575
Cgl2954	714	GTGTCGTCCTACAGGCCGTTAGAATCCAGACTCGCGGGCACTAGCCGCGCGACTGCCGACAACCGCACGCCGTGTACCGGAAGGCTTGGAACGCCTAGGGTGTTCCTCATGGCAACAGATGACGTTAGCAAGGCCTACAGCTCACCGACCTTTGATGCGGAGGCACTGCTCGGAACGGTAATCTCGGCCGAGGACCCCGACCGCGTGCTCATCGAGCCCTGGGCGACCGGCGTCGACGGGGTGATCCTCGATGTGGGCTCTGGTACCGGGCGGTGGACCGGTCACCTCGCGAGCCTCGGACACCAGATCGAGGGACTGGAACCAGCGACACGGCTCGTAGAGCTCGCTCGTCAGACACATCCCTCAGTGACCTTTCACCACGGCACTATTACCGACCTC…	0.641457	119	22	5.40909
Cgl2974	1878	ATGAAGACCTGGAAAACCTGGGGCATCGTCGCCGTCTCAGGCCTGTTGATTATCCTGTCCTGGCTCACCCCCGCTGGGTGGCTGTCAGACGGATTCATGATCGCCGCCGCGGTGGTCGCCGGCTGGCAGATCGCCCTCTCCGCCGTCCAGGCCCTGCGCATTAGGATGATCTCGATTGACCTGCTGGTCATCGTCGCCGCCATCGGCGCGCTGTTCATCAACAACTACTGGGAATCCGCCGCCGTCACCTTCCTCTTCGCCCTCGGCAAGGCACTGGAGAAGGCCACGATGAACCGCACCCGCAAGGCACTGTCTGACCTGGTGGACGCTGCCCCCGAGACCGCCACCGTGCTGCGCGACGGTGAGCCCGAAACCGTTGAGATCTGGGAACTGGCCCCC…	0.657614	312	59	5.28814
Cgl2955	723	ATGATCATCTCCACTAACACCGCTCACCCCCTGCACGAACCGCACGTACCCAGCCACCACAATCGTATGAATACTCTGCGTGCCGGTGTGCTGGGTGCTAATGACGGTATCGTCTCCATTGCTGCGCTACTGCTCGGTGTGATCGCCACCGGCGCCAGTGACACCGTCGTGTTCGGCGCTGGTTTGGCCTCAACGATCGCGGGGGCGGTATCTATGGCTCTCGGTGAGTACGTCTCTGTCTCCTCACAGCGTGATACCGAACGGGTGCTCATCGCAAAAGAAGCGAAGGAGCTGGCCGAAGACCCGACGGCCGAGCACGTCGAGCTGTCGGAGATCCTACACTCCTACGGCATCTCCCCTGAGACTGCGAACCAGGCGGCCACCGAGATCGGGCAGGGC…	0.632089	105	21	5
Cgl2253	375	ATGCCGAATATGCAGGAACGAGCCATTCACCGGACTTTTGGATGGAGCCCATCGTGGAGGTTTCTGGTTCCGGCATGTGCCCTGCACCTGGTTGTGGCAGATGGCCACCCACTGGAATTCCACCTTGTGGGCCAGGCTGATATTGATTTGGACGCGTTGGTGGCTGGTGCATCGGTGGTTGCTGCTGGCCAGGGCCGGGATCGGGGTAATAGCCGGGCTGATTATGCGGAGGCTGCTGCGGTGGATATTGAGGTGATTGGCCGTAGCCGGGTTGTCCATAATGCTGTGGCGGCTGCTGGGGCCGCTGCTGCGAAACCTGCGGCCCTCCCAGGAAGCGGGCACGGATCCTCATCAACTCGCCTAGATCATCAGTAG	0.6	65	13	5
Cgl2505	1365	GTGCGCACTGAGAACCGTCGTCAATGCCATAATGGTGTGGTGAAGAAAAACGACCACGGTACTACTGGTACCTCCGAGAGTTTCCGCATCCGCGGTTCGATCCCGGACGTTCCCCGGGAGACGCGGTGGGACCGGCTGTGGCGGCCCTTCTGGGCGATACCGGCTGCCAGCGTGGTCGCGGCCCTGGTTTTCGGTTTCCTGCTTCCCACGTGGGAACGTGGGTTGTCCGACGCCGCGCTCAAATTCGTTTTTGAGGGTGGGCCTGATGCCGCCCGCGAGGTGCTGGGCACCATCGCCGCCTCCACGATCTCAGTGACCGGTCTCATCTTCTCCATCACTCTCGTTGTTCTGCAGCTGGTGAGCAGCCAGTTCAGCCCGCGAATGCTCAACGGCTTTCTG…	0.641758	216	48	4.5
Cgl2969	921	ATGTCGAAGGTATACGTGTCCAACGAGTACGGCGGCCCGGAAAACCAGGAACTGATCACCCGCAACACCCCCCAGCCAGGCCCGGGAGAACTCGGGGTCAAGGTCCACGCGGCCGGGGTCAACCCGCTTGATTGGAAGGTCCGTTCCGGGGTTGCCGGAACCCCGCGAGAGCTTCCGGCACCCCTGGGCGAGGAGGCCTCCGGGATCGTCACCGCCGTTGGAGACGGTGTGGAGGGCTTCGCGGTCGGCGATCCGGTGCTCGGCCTGGTGGCCCCCGGCGTCGGCGGATATGCCGAGGACACCCTGCTGGTGGCAGAGAGTACCGTGCTAAAGCCGGAGGAGATCTCGTTCACCGACGCCGCCGCGATCCCGGTCGCTGGGGCGAGCGCCTACGCCGGC…	0.669924	169	38	4.44737
Cgl0907	624	GTGTGTCACTGGACAGGAGAGTGCGTAGTGGCAACCGGTCTACTGTCGGCGATTGGTCTGTTTATCGCCACCAATATCGACGACATCATCGTGCTCTCGCTGTTTTTTGCCCGCGGGGCGGGGCAAAAAGGGACCACGCTTCGGATTCTGGCTGGTCAGTACCTCGGCTTCATGGGCATCCTCGCGGCCGCAGTCCTGGTCACGCTGGGGGCAGGAGCATTCCTACCTGCTGAGGCGATCCCGTACTTCGGACTAATTCCCCTGGCCCTGGGACTATGGGCGGCCTGGCAGGCCTGGCGAAGCGATGATGACGACGATGATGATGCGGAGATCGCCGGGAAAAAGGTGGGTGTGCTGACCGTCGCCGGTGTGACGTTTGCCAACGGTGGCGACAATATC…	0.615385	92	21	4.38095
Cgl2966	675	TTGATTTCTGGGCCGTCAGGCACCCGTGCTAGAAAAGGTATGGCATCGACCTTGAGGCGGTGTCTTCTCACGGTCTTACCACGATCCAAGGAGATTGACGTGAAACGAGCAGCGATCGCAGCCGCCGCCCTTACCCTCGCCCTCACGGGGTGTTCGGCCGCCGACCCGGAACCCACCGCCGACGGGACGGTGTCCCAGGATACATTCCTGACTACCCATGGCCTGGCCGCCATGGACGCGGTGGAGATCATTGATCACCTCGACCGGCAGAAGGTCACTGAGCGTCCCACGGATCTGATCGCCTCAGTGCGTGCCGATGAACTGCTGCTCTCGAGCGATGACCAGGAAGTCGTGGTCGATCTTCCCGACAATCAGACGTATGTCTCGATCGCACCCTAC…	0.61037	102	24	4.25
Cgl0655	204	ATGATGGCTCTTACTCATGCACTGTGGAAAATCCCGCGGGCGGTGTGGTGGTATCTCACTGAGCTCATGGGGGACACGGCGTATTCCAAGTATGTGGTGCACTTAAAGCACCACCATCCGGATGCTCCGATTCCTACTGAGCGGGAGTATTGGCGGGCAAAGTATGCAGATCAGGACGCTAATCCTGGTGCCCGCTGCTGCTAG	0.553922	25	6	4.16667
Cgl0806	303	GTGCTTGCCCTTCCATCCTCTATCATCGACCCCCTCTGGTGCCAGTTCGCCGCGCTGATCCCACCCGTGACCGACACCCACCCACTTCGGTGCCACCGCCCACGCATCCCGGACCGGATCATCTTCGACAAGCTCATCCAGGTCCTCGTCCTCGGCGCCTCCTATGCCAAGATCGCCGACACGACATGCTCGGCCACCACCTTGCGCACCCGCCGGGACGAGTGGATCACCGCTGGCATCTTCGAGCAGCTGGAACAGATCTGTTTGGAATTCTACGACCGTATCGTCGGACTCGATCTCTAA	0.617162	44	11	4
Cgl0900	417	TTGACGAGCGCAACCTGGGGGATCTACCAGCGGATGATCGCGGCCTACCGCGAGAAGGACCGATCCCTCGGCCGCGCGGCGATGGAGGCGCTCATCGACGCCGTCAGCCAAGACGTCCCCGCCGGGCTGGACGAGTTGCGCAAGCTCGGTCGGACCCTGAAGGCTCGCGCCACCGACGTGCTGGCCTACTTCGAGCGGCCTGGCACCAGCAATGGCCCCACAGAGGCGATCAACGGACGCCTGGAGCACCTGCGCGGCTCGGCCCTGGGCTTCCGCAACCTGACCAACTACATCGCCAGATCCCTGCTCGAGTTCCGGCGGATTCAGACCTCAACTACACCCTCATCTGTGAAGAGCCGCTTTAGACATCCCTCATCGTCACGGACCACTATGAACGAT…	0.642686	63	16	3.9375
Cgl0295	672	GTGTGGATGCACCGACTCTTAGACCGCATCCACACCGGCCGCATGGCCAACCCGCTGGACGGTGCGGAAACGCTCGGCGACACAGACTCCGAAAAGCGCGCTGCCGTGCTCATGCTATTTTCTGGCTCGGAAACCTCCTTTGACCTGCCCAATGACGCCTCCGTGCTGCTGACGCACCGCACCCCGACGATGCGTTCCCATGCAGGTCAGATTGCCTTTCCCGGTGGCCGAATCGACCCCACCGATACTAACGCCGTGGACTGCGCCTTCCGCGAGGCCTGGGAAGAAACCGGGCTGGATCGCCGCACCGCAACCCCATTAGCCCAGCTCAACGAGGTGCACATCCGTGCCACCGGATACCCCGTCTACCCAATCCTTGGACACTGGCACACCCCATCA…	0.613095	102	27	3.77778
Cgl2968	366	ATGGAGGAGGGTGAGGAGATCAGCCTGTCTGATTTTGAAGGCGAGGTCGTCGTCCTCAACGCTTGGGGCCAGTGGTGTGCACCGTGTCGGGCGGAAGTCGATGACCTGCAGCTTGTCCAGGAGACTCTCGACCCCCTCGGTGGCACGGTGCTGGGCATCAACGTCCGTGACTACAACCAGACCATCGCCCAGGACTTCAAACTCGACAACGCGGTGACCTATCCCTCGATCTACGACCCGCCGTTTCGTATCGCTGCGGCCCTGGGTGGGGTGCCGACCTCGGTCATCCCGACCACCATTGTCCTGGACCGAAGCCACCGCCCGGCCGCGGTGTTCCTGAGGGAGGTCACCGCGTTGTCTGGTTAG	0.628415	59	16	3.6875
Cgl1314	708	ATGGGACAGCAAGAAATTATCGAGGACTCCACCGAGAGCGGTATTAAGGTTTTAGACCGCACTGTATTAATCCTCAATGTCATCGCAGAACAGCCTCGATCGTTGGCAGAGCTCGCAGCTGCCACCGATCTGCCCAGGGCTACAGCCCACCGCCTCGCCTCAGCGCTTGAGGTACACGGCATGTTGGCACGCTCCCGCGATAATAGATGGACCATCGGCGCACGGCTTGCCTCATTGGGTGCACGCGGCGCTGACACCCTCATCGATACGGCCGTACCAATTATGGCCGACCTTATGGAGCGCACCGGCGAATCCGTTCAGCTTTATCGCCTCACCGGCACCACCCGCACGTGTGTGGCCAGCCAAGAGCCCAGCTCCGGGCTAAAAAACGTGGTTCCC…	0.614407	102	28	3.64286
Cgl0209	459	ATGAACACTGACCCCGCTTACGTCGCCGAACAAACCGGCAAACTCATCGACGCTTTCCTCACCACCGACCCCCTCGAACCGCTGCTCGACGCCGCCAAAAACGGCGTCTGCACAGAGGCGATGGGCGCGCTGGTCACCTTCGAAGGCATCGTCCGCGACCACGACGGCGGCGCCCGCGTGACCTCCCTGACCTACACCGCGCATCCCACCGCGCCGCAGGTCCTTTCTGCTGTCGCGGACTCCATCGTTGAAAAACACCCGCGCACCCGCCTCTGGACCGCGCACCGCACCGGCGCCTTGAAAATCGGTGACGCCGCCTTCCTCGTCGTCGCCGCCTCCGCCCACCGCGCCGACGCCTTCGCCGCCTGCTCCGACCTCGCCGACGCCGTCAAAGCCCAG…	0.675381	72	20	3.6
Cgl2449	1131	GTGAATCGAATTGCAGAAATCGCACGCAGTTTCGGCGTGCTGGGCTTCAGCGCTTTCGGCGGCCCCACCGCGCACCTCGGATATTTCCGCACGGAATTCGTGGAGCGGCGGCGCTGGCTGGATGATCGCCAATATTCCGAGATCGTAGCGCTCAGCCAACTACTTCCCGGACCTGGATCGTCGCAGGTCGGTATGATGCTGGGCTACCACCGCGCCGGTTTTTCCGGCATGGCGATCGCCTGGCTCATGTTTACCTGGCCCTCATTGGCGCTCATGGCGGCGTTCGCCCTGCTTTTTGATGCGACCTCCGCCAGCTGGACGCTCGGCCTGCTCGCCGCAGCGGTCGCCGTCGTCTTCCACGCAGTCACCGGCATGGCGCGCTCCATGGCCTCCACGCCG…	0.625995	168	47	3.57447
Cgl1218	315	GTGGCAGATATGATTGTTGCTTTTTCTGTAGCCCCGACTGTTACTGATAATCCAGATGCTGAGATGGCCGATGCGGTCACGGAGGCGATTCGAATCGTCCGCGCATCGGGTCTGCCTAATGAAACTAACGCGATGTTCACGCTCATTGAGGGGGAGTGGGATGAGGTGATGGCGGTGATTAAGGAGGCCACTGAGGCGATCTCTAGGGTATCTCCGCGTACATCGTTGGTAATTAAGGCTGATATTCGTCCGGGACACACTGGCCAATTGACGAGGAAGGTGGAGGCGGTGGAGGAACGCCTAGCTAGGGATTAG	0.536508	39	11	3.54545
Cgl0210	474	TTGGTCTGTTCAGTGACAGCTCTGGTTATCGTTGCGTCCACTCGCGCCGCTGCCGGGGTGTATGAGGATCGCTCTGGCCCAATTTTGGTGTCGTGGCTGCGTGCAAAAGGTTTTGACACACCCGCCCCCGTGATCGTGGCGGACGCCAACCTGCCCGCATTCCTGGACGAGCTGGAATTTCCGCAGGTAGTACTTATTTCAGGCGGCACCGGACTCACGCCTGATGACATCACCGTGGACACTTTAATCCCGCGCCTCGACAAAGAAATCCCCGGCATCGCCCACGCTTTTTGGAATTACAGCATGGACGCCGTCCCGACCGCAGTATTGTCGCGCACCGTCGCGGGCACCATCGGCGGCAGTTTCATCATGGCGCTGCCCGGCTCCACGGGTGCGGCG…	0.601266	63	18	3.5
Cgl0787	1362	ATGCTTGCCGACCTTCCCATCGCCTTAAACCCACACGAACCAACATCCATCCCCACGCAGCTCACAGAACAGATCCGTCGTCTCGTGGCGAGGGGAATTCTCACCCCAGGAGACCCGCTTCCCAGCAGTCGCTCACTATCCACCCAATTGGGGGTATCCCGCGGCAGTGTGGTGACCGCTTATGACCAATTGGCCGGTGAAGGCTACCTCAGCACCGCCCGCGGTTCCGGTACAACGATCAACCCAGATCTGCATTTGTTGAAGCCTGTGGAAATTGAGAAGAAGGAGACGTCGAGAAGCGTCCCGCCCCCGCTGCTCAACCTGAGCCCCGGCGTGCCCGATACCGCGACGCTCGCCGATTCCGCATGGCGCGCTGCGTGGCGCGAAGCCTGCGCCAAG…	0.64464	187	55	3.4
Cgl2959	324	ATGACCTACACAATCGCCCAGCCCTGCGTTGATGTCCTGGATCGAGCCTGCGTCGAGGAATGTCCCGTGGACTGCATCTACGAGGGCAAACGGATGCTCTACATCCACCCCGATGAGTGCGTCGACTGCGGTGCCTGCGAGCCCGTCTGCCCGGTTGAAGCCATCTTCTACGAAGATGATGTTCCCCACGAATGGTGGGACTACACCGGCGCTAACGCCGCCTTTTTCGACGACCTCGGTTCGCCAGGCGGTGCCGCCAGCCTGGGTCCGCAGGACTTCGACGCCCAGCTCGTCGCGGTGCTGCCGCCACAGAACCAGAACTAG	0.623457	44	13	3.38462
Cgl0397	1104	TTGGATTCATCGCTAGCCCAGGAAATCGCCGCGATCGACGGCGTCGAACTCGATTCGGAAGTCACTTTCGCCGATCTGACGACCCTCCGCATCGGCGGAAAACCCCGCAGCGCCGTACGTTGCCAGACCACGGAGGCGCTGGTCAGCGCCATAAAATTGCTTGACGACGCCTCCCTCCCCCTCCTCATCGTCGGCGGCGGGTCCAATCTCGTCGTGGCCGACGGCGATCTGGATGTTATTGCCGTCATCATCGAAACCGACGACGTCTCCATCAACCTCACCGACGGTCTCCTCACCGCCGATGCAGGCGCTGTTTGGGACGATGTTGTCCACCTTTCGGTGGATGCCGGCCTCGGTGGAATTGAATGCCTCTCCGGAATCCCCGGCTCCGCCGGCGCC…	0.618659	168	50	3.36
Cgl0906	360	ATGCTGACTATTGCTTCTCGTCTAGACGTGATGAACCGGTTGGGTCGGGCCATGGCGGATCCGACTCGTTCCCGCATTCTCCTGGCGCTGCTGGAGGGGCCGGCCTACCCGGCCGCTCTCGCCCAGGATCTGGAACTGACGCGCTCGAACGTGTCGAACCATCTCGCCTGCCTGAGGGACTGCGGAATTGTTGTTGCCGAACCGCAGGGGCGACAGACCCGCTACGAGATCGTTGATGCTCATCTGGCGCAGGCGTTGAACGCGTTGCTGGATATCACCCTGGCCGTCGATGACAACGCCGAATGCATCGACGCCGGATGCGCCGTACCTGGGTGTGTCACTGGACAGGAGAGTGCGTAG	0.622222	47	14	3.35714
Cgl0341	576	TTGACAGCTCGTGCAAAGATGATTGGCATGCGTAAAACCCTCATCACCATGCTCGCGACCACCGCGATCGCCTTTTCCGCCATCTCACCAGTGCAGGCGCAAACCGTGGACACAGACACTGACGCCTCCGTGTCATCTGAGCTGAGCAGCGGCACAAGCTCAGGAAGTTCAGAGGATTCCGAAGATTCTGACATCTCCAACCGGGACATCATCTTCGGCATCGCAGCTATCGCTGCAGTCGGCGGACTTATCGCAAGTGGTGTGCACTGGGCAGTACAACAGCGCATGATCCCAAATCCCCTCCCAGGAATCATTCCAAATCCCCCTGCACTGGCACCTCAGGCGCCTGCCCCAGCACCTGCTCCCGCTCCTGCCCCTCAGGCAGTCGCGCCCCAGGTT…	0.600694	77	23	3.34783
Cgl2497	618	ATGGCCAATCTGACCATTTTAACCTCCATAAAAAGGATTCTCATGCTAAACATCGCACGCAACCGCAACATGAAGCGTCGACTAGCAATTGCTGCTTTCGTCGCCACCGCAACCGCTACCGCCACCATGGCACCAGCATCCGCGCAAACCGACTACGCAGGCCTTTCCTCCGGCGTTGCCGACACCGTCGCAGAAGCTGCAGGAGTCGCAACCACCGCCGTCGCACCAGCCGCCACCGTAGCGCGCCCAGCAAACGGCACCTTCACCTCAGGATTCGGACCACGTTGGGGAACCTTCCACAACGGCATCGACATCGCAAACTCAATCGGCACCCCAATCTACGCCGTCATGGCCGGCACTGTCATCAGCTCTGGCCCAGCATCCGGCTATGGACAGTGG…	0.595469	90	27	3.33333
Cgl1213	375	ATGGCTGAAATCACCGTTGAACTGGTGTCTGTAGAGCGCATGCTGTGGGCCGGCCAGGCCTCCATCGTGACTGCACAGACCACCGAGGGTGAGATCGGCGTGCTGCCCGATCACGAGCCTCTTCTCGGCCAATTGGTTGAGAACGGTGTCGTGACCATCCAGCCGATCGACGGCGAAAAGCTTATCGCCGGCGTTTCGGATGGATTCCTCTCCGTATCTAAGGAAAAGGTGACGATCCTCGCGGACTTCGCCGTCTGGGCGAATGAGGTTGATACCGCATCCGCCGAGGCTGACCTTAATTCGGACGACGAGCTGGCCAAGGCACACGCCGAGGCTGGGCTGCGCGCGGTCCGCCGCAGCAGCGAAGGTCTCTAA	0.608	53	16	3.3125
Cgl0913	795	ATGCCGTCGGCAGGCGAGGAGATTTTAGAGCAGCGCGCACAGCTGGAGTTTGATCAGCGCCGCGCCGATGTGGTGATGATCGGCAGCCAGGTGGTTTATGGTTCCGTGGGGCTCAGTGCTGCCATTCCGGTGATGCACAACGAAGGCCTCCGCGTGGTCGCTGTCCCCACCGTGGTGTTAAGTTCCATGCCGCGTTATGCAAGTTCTCACCGCCAGCCGATGTCGGACCAATGGCTCGCCGACGCGCTGCAAGACCTGGTGGATCTGGGGATTATCGATGAGGTTTCCACCATTTCCACCGGCTATTTTACCTCCGCTTCTCAGGTGCGTGTGGTCGCTGCGTGGCTGCAGAAAATCCGCGAAACCCATCCGCATGTGCGCATCGTGGTGGATCCCATC…	0.602516	112	34	3.29412
Cgl2050	822	GTGACCATTTTCCCCGAATACCTGGATCCTCTGCGCCATGCCCTGCTGGGTAAGGCGATTGAGGATGGCATTTTGGAAGTCGGTGTTCATGATCTTCGGAATTGGGCGACCGGCGGACACAAGGCCGTCGACGATACCCCGTATGGCGGTGGCCCGGGCATGGTGATGAAGCCAGAGGTCTGGGGGCCAGCGCTTGATGATGTCGCCGCAGGCCGGGTGAGCGGTGCGGAACTCGATTCGGCCTCGCTGCACCTGAAAAATGTGCGCCATGATGAGCTGGGTGGCGTCGAAAAGCGTGCTTATGTCGTGGAAGAAGACCGCGACCTGCCGCTGTTGCTGGTGCCCACCCCGGCTGGCAAGCCGTTCACGCAGGCGGATGCGCAGGCGTGGTCCAACGAG…	0.615572	115	35	3.28571
Cgl2506	537	GTGCCGGTCGATCACACCACCATCTACCGCTGGGTCCAGAAATACGCCCCTGAGCTGGATAAGCAGACTCGCTGGTACCGGCAGGTTCCTGACTGGCAGGCCAGTTCCTGGCGGGTGGATGAGACCTATATCCGGGTCGGCGGCACGTGGTGCTATCTCTACCGGGCTATTACCGCGGGTGGGCAGACCCTGGAGTTTTATCTCTCACCAAAACGGAATGTGGCTGCGGCCAAGCGTTTCCTGGCCAAGACGCTGCGATCGAATACGACAGCCGGGTCCCCGCGGGTCATCAACACCGACAAGGCACCAGCTCTGGCCAAGGCAATATCCGAGCTGAAGGCGGAGGGAATCTGCCCTCAGACGGTGGAGCACCGGCAGGTGAAATACCTCAACAACGTT…	0.582868	84	26	3.23077
Cgl0959	711	ATGGGCATCTTCTCCGGTCGGCAGTTCCCTCGTGAAATCATCCTGTGGGCGGTGCGGTGGTACTGCCGCTACGGCGTGAGCTATCGCGACCTCGAAGAGATGATGACCGAGCGGGGAGTGCCGGTCGATCACACCACGATCTACCGCTGGGTCCAGAAATATGCTCCTGAGCTGGATAAGAAGACCCGGTGGTATCGGCAAGTTCCTGACTGGCAGGCCAGGTCCTGGCGGGTGGATGAGACCTATATCCGGGTCGGGGGAAAGTGGTGCTACCTCTATCGGGCAATCACCGCCGGTAGCCAGACCCTGGACTTCTACCTCTCCCCGAAGAGAAACGTCGCGGCGGCGAAGCGTTTCCTGGCGAAGACGCTGCGGTCGAATAAATCGGCAGGCTATCCG…	0.59353	106	33	3.21212
Cgl1557	711	ATGGGCATCTTCTCCGGTCGGCAGTTCCCTCGTGAAATCATCCTGTGGGCGGTGCGGTGGTACTGCCGCTACGGCGTGAGCTATCGCGACCTCGAAGAGATGATGACCGAGCGGGGAGTGCCGGTCGATCACACCACGATCTACCGCTGGGTCCAGAAATATGCTCCTGAGCTGGATAAGAAGACCCGGTGGTATCGGCAAGTTCCTGACTGGCAGGCCAGGTCCTGGCGGGTGGATGAGACCTATATCCGGGTCGGGGGAAAGTGGTGCTACCTCTATCGGGCAATCACCGCCGGTAGCCAGACCCTGGACTTCTACCTCTCCCCGAAGAGAAACGTCGCGGCGGCGAAGCGTTTCCTGGCGAAGACGCTGCGGTCGAATAAATCGGCAGGCTATCCG…	0.59353	106	33	3.21212
Cgl1322	981	ATGAGTGCCGTGAACAGTGCTGGTCGCCCAGCCAACGGGGGAATTAACAAAACCCCCATGATTATTGCCCTAGTGTTATCTATTGTGTTGGTTTTGGCGGTGCTGTTCGGCGCCCGAGTCCTCCTTGGCCCCGCCGGCCAGCAACAGATAGCCATGAGTGGGCTTCCCGCCCCAGACGCAGAATCTGCTGAGTGCGCCGCATTACTCGAGGATCTCCCCGGCGAGGCCTTCGGGCACACCCGTGCAGAAATCATGGATCCTGTTCCACCGGGCGCTGCCGCCTGGTCCACCTCAGACCTCGAGCGTGTGACGCTGCGTTGTGGCGTCGATATGCCATTCCAGTACACCGCGCTCGCCAACACCGTCGACGTCGACGGCACCACCTGGCTACCTGTCTCC…	0.617737	141	44	3.20455
Cgl1629	831	TTGGGTTCTCACATCACTCACCGGGCGGCCGTACTCGGCTCACCCATCGAGCATTCCAAATCCCCAGTCCTCCACAACACCGGCTATAAAGCCCTCGGACTGGACCAATGGGAATACGACCGCTTTGAGTGCACCGGCGACATGCTCCCCGGCATCGTCTCCGGCGCTGATGAAACCTACTGCGGATTCTCCGTCACCATGCCGTCTAAATTCGCAGCTCTTGAATTCGCCGACGAAGTAACCGAACGCGCCTGCGCCATCGGCTCCGCAAACACCTTGCTGCGCACGGCCACCGGATGGCGCGCCGACAACACCGACGTCGACGGCATCAGGGGAGCTCTCGGTGAACTCCTCGGCGGCGCATCACTGGCCGGCAAACACGCCATCGTCATCGGCTCC…	0.612515	118	37	3.18919
Cgl1580	1404	GTGCAATTATTACACAACCCCACAGCGATGTCCGCATCCTTTGATGACCCCAACCTCATCTCGCTTGCTGGACTGGTTCCAACCATGCACTTAGCCGATGCTGCCAGCCTGTCCACCTTGGCCCAGGACCGGTTGAGCATCACCGGTGATAAAGGTGCCAATGCTGGTGCGAAGATCGCCTCCCTAGTCGCGGGCATGGTCGCCGGTGCTGATTCCATCGATGACATGGATGTACTCCGCCACGGAGGTATGCGCCGACTTTTCGACCGGATCTACGCCCCATCCACATTGGGGTCTTTTCTGCGGGCCTTCACTTTCGGCCACGTACGCCAACTCGATGCTGTGGCCTCCCGATTCCTGGTCAACCTGGCCAGGCAGGCACCACACCTGGTGCCACCA…	0.599715	225	71	3.16901
Cgl2549	1404	GTGCAATTATTACACAACCCCACAGCGATGTCCGCATCCTTTGATGACCCCAACCTCATCTCGCTTGCTGGACTGGTTCCAACCATGCACTTAGCCGATGCTGCCAGCCTGTCCACCTTGGCCCAGGACCGGTTGAGCATCACCGGTGATAAAGGTGCCAATGCTGGTGCGAAGATCGCCTCCCTAGTCGCGGGCATGGTCGCCGGTGCTGATTCCATCGATGACATGGATGTACTCCGCCACGGAGGTATGCGCCGACTTTTCGACCGGATCTACGCCCCATCCACATTGGGGTCTTTTCTGCGGGCCTTCACTTTCGGCCACGTACGCCAACTCGATGCTGTGGCCTCCCGATTCCTGGTCAACCTGGCCAGGCAGGCACCACACCTGGTGCCACCA…	0.599715	225	71	3.16901
Cgl0264	321	ATGACCATTCCAGAGATCATCGTCTCCATCCTCGTGATCCTCGCAGGCCTGTTTTCTCTAGGTACTGCAATCGCTTTGTGGCGCGCACCGGATCCGCTCACCCGAGCCAACCTGCTTGGCACCACCGTGGGTGTCTCCATACCGCTGCTCATCATTGCGCTGCTGATTCACACCTGGTCCGTCGACGGATTTAACCCCAACAATTTCATCCGAGCGATCATCGCCATCATCGGCGTCTGGGTCATCGGTTCCGTTGGTTCCTACTACATGGGACGCGCCATCTATGGTGTGACCGTAGTGGATAACAGACGATCCAAATAA	0.548287	41	13	3.15385
Cgl2740	1008	ATGACGCCTAGTCTTCCCCGTTTCCGCAGCCAGAAACCTGCCGTCGGCGATCGTGTTGTTGCACGTCGCCGGATTCCTGGTGCCAATGTGCATTGGACAGATGTCATTGGCCATGTGATTGGGGTGGATCCGTTGGTGGTTCGCCCGCAGTCGGTTGGTGGGATGCCGTCTGATGCGGAAGAAATTGTCATTCCTGATGATCAGCTTGAGGTGATTAAGATTTTGTCGCCGCGCACCATTAGGAATTCGGATATTCGTGCGGTGGAGGTTGCCACGGCGAAGGCCTTTCCGGGGCTGGTCAATGAGTGGCATGATGGTTGGCTGCTGCGTGCCGGTGATGGCATTGCGGAGCGTTCTAATTCTGCGTCGCCACTCGGCCCAAGTGTCGGTTTTGAGCCG…	0.585317	143	46	3.1087
Cgl2973	210	GTGACACTCATTAAGTTAGGACAATTCCGGAGAAACTTCCTTGACCTGGATCAATCACCCACACACCTCCGACCTGACGAGGTGGAGCAGAAGAGCATGCCACGTGGCCTGTCAACGCCAGGAACCCACCAGCACCGCACGGTGCTGGTGGGTTCCTGGCGTGGAGATGACGTGGCGTCGATCATGCTCCTTTCCCGGGTACTCGGATAG	0.57619	31	10	3.1
Cgl0124	447	ATGGTTAGGCTAACCTTATTTCCAATGAATGTGAATCAACAGTTGGGAGCCCGCACCGCCATGAACCACCCTGAGACCGCAACCGTCCTTCGCTCCATCTCTGACATGGTTAGCACCGAAACCAATCCGCGCCGTAAAAGCCGCCTCGAGCAGCTCATTTACGCCACCGCCAGCGCCTGGCCCCACTACCCCATTGCCCACGCAGCCCAGGCCGCGGTGCAATTAGCCAGGCCAATGCGGGTTTTTGAGCTCCAGAGCTTTGAAGGCGTCAAGCACGCACTCCACCACATCGATCTTCGCCCCGCCCTCGAATGGGACATCATGGGATTTCCCGAATCCCCCGACACGCTGCCCATTTTGCTCAGTGACCTGCGCGACCCCCCTTACGCCACCACTGCT…	0.592841	65	21	3.09524
Cgl2630	558	GTGCTGTTCATTCACCTCTACCCCGGCCGAAGCTCCACCGCGTTCTCCCTGCTCACAGGGCAAATCGTTGGTGTTTCCTCATCATCGCTGTGGATCCTTGTGGCAGTCACCGTGATCGTGGTTAGCGCCGTGGTGATTTTCTGGCGCCCGCTGCTTTTCGCCAGCGCCGATCCGATCATGGCGCAGGCCTCCGGAGTAAACGTCCGATTCATCGCCGTTGCCTTCGCAGTTCTGGTTGGCCTCACCACGTCCCAGTCCGTGCAGATTGTCGGTGCGCTGCTGGTCATGGCATTGCTGATCACTCCCGGCGCGGCCGCTGTGGCGGTGACCGCCAATCCAGTGAAAGCCGTGGTGCTGGCAGTCATCTTCGCGGAAGTATCGGCTGTCGGTGGCCTGCTA…	0.602151	77	25	3.08
Cgl1036	633	GTGCTGCCCGCAGGACAGAGCGCCCCCAAAAGCTCGCTTCAGACGGGATCCACCCCCTCGAGATGGACGTCACCGATGACAATCGATGAAGGCCGTCGCCAGTTCGAGGTCAATGTATTCGGCGCGATGGCCCTCACCCGACTCGTCCTGCCCCACATGCAGAAACAAAAGTGGGGGACGATCGTGAACATCACATCGATGGGCGGGAAGATCTACACGCCTCTCGGCGGCTGGTATCACGGCACCAAGTTCGCCCTCGAGGCCCTCTCGGACGCCCTCCGCCTGGAGGTCGCCCCATTCGGCATCGACGTTGTTGTCATCGAACCGGGCGGCATCGCCACCGAGTGGGGAGGAATCGCTGCCGACAATCTCGACGCAGTGTCGAAAGACAGCGCATAC…	0.620853	80	26	3.07692
Cgl1207	243	ATGAACGAGATCATCCTGGCACAGGACGCAACCGAGTCCACCATCACCGGACTTGGCGCTGTCGGCTACGGCATCGCAACCATCGGACCTGGCCTCGGCATCGGCATCCTGGTTGGTAAGGCTCTCGAGGGTATGGCACGTCAGCCTGAGATGGCTGGACAGCTCCGTACCACCATGTTCCTGGGCATCGCCTTCGTTGAGGCCCTGGCACTGATCGGCCTTGTTGCTGGCTTCCTGTTCTAA	0.600823	40	13	3.07692
Cgl2504	585	ATGATGACTGAACGTGGTGTGCCAGTCGATCACACCACCATCTACCGCTGGGTCCAGAAATACGCCCCTGAGCTGGATAAGCAGACTCGCTGGTACCGGCAGGTTCCTGACTGGCAGGCCAGTTCCTGGCGGGTGGATGAGACCTATATCCGGGTCGGCGGCACGTGGTGCTATCTCTACCGGGCTATTACCGCGGGTGGGCAGACCCTGGAGTTTTATCTCTCACCAAAACGGAATGTGGCTGCGGCCAAGCGTTTCCTGGCCAAGACGCTGCGATCGAATACGACAGCCGGGTCCCCGCGGGTCATCAACACCGACAAGGCACCAGCTCTGGCCAAGGCAATATCCGAGCTGAAGGCGGAGGGAATCTGCCCTCAGACGGTGGAGCACCGGCAGGTG…	0.581197	89	29	3.06897
Cgl0697	378	ATGGAACCCATGGAACTAAACGGCGGTCGTTTCTACGCCCGCAAGCTCACCTCAGATAATCGGATTGATGATGTCCCGGCGCTCTCACTGATCCTTGCCGATGCAGCACAGTTCATCGCGGACGCCACCACAGCCTGGCACGAGGACACCGAATACACCTGGGCTATCTGCGAGCAGACCAGTGTTGAACTACTGGCACTGGCACGCCTTGATCCCAAGCAGCGCACACTCGAGGTCGTGCCCGCAGGTGATCCCGCCACCCAATTGCCCAATGATCCAGTGCTCGCTCCGAAAACCATCGGCGATGCTGTGGCGGAGGGCCGCGACACCATCACCAGATGGGCACAAGGCTATTTAGAAATCAGCCTCACTGATTAG	0.579365	46	15	3.06667
Cgl0245	753	ATGACCACCCTCAACATCGGCCTCATCCTCCCCGACGTCCTCGGAACTTACGGCGACGACGGCAACGCACTAGTCCTGCGCCAACGCGCACGCATGCGTGGCATTAATGCTGAAATCCAGCGCGTCACCCTCGACGACGCCGTCCCTTCCACCCTTGATCTCTACTGCCTCGGCGGCGGCGAGGACACCGCACAGATCCTTGCCACCGAACACCTCACCAAAGACGGCGGCCTCCAAACCGCAGCCGCCGCAGGCCGCCCCATCTTCGCAGTCTGCGCAGGTCTCCAGGTACTCGGCGACTCCTTCCGCGCCGCCGGCCGTGTCATCGACGGCCTTGGGCTTATCGACGCCACCACCGTCTCTTTACAAAAACGCGCCATCGGAGAAGTCGAAACGACA…	0.645418	116	38	3.05263
Cgl0692	1089	ATGGCCACAACGACCCCAGTCACCGTGCTATCAGGATTTCTCGGCTCCGGAAAAACCACATTGCTCAACCAGATCCTCCACCACCGAGGATCCCGGAAAATCGCAGTCATTGTCAACGATTTTTCAGAAATCAACATCGACGCAGCCCTCATCGCATCCGAAGGCCACCTCACCCGCGGCGAAGACCGCTTCGTGGAACTGACCAACGGATGCATCTGCTGCACCCTGCGCGAAGACCTCGTGGATTCCGTCGGCGAACTCGCCAGCAGCGACCGCTTCGACCACATCGTCATCGAATCCACGGGTATCTCCGAACCAATGCCGGTAGCCGCCACATTTGAATGGCAGTGGGATGACGGCACCCGCCTGGCTGACAAAGCACCGATCGACACCATGGTC…	0.585859	151	50	3.02
Cgl0897	534	GTGTCCTCCCATGTCCGCTGCGTTATGGAAGGCTACGGACCTACCCAGATCGAAAAGCTCTTACCTGCATACACACAGGTCAACACAGCCGGGAATAATCCAGCGACGACGCCTGAGCAAGATCTCCTCGGCGGAGCTGCAACCTCGCCGGAAAACTACGACCACCAGCTGCAGTACGCAGTCGACGCCAGTCCGGTGCATCAGAATGCGGCACAGGCACCGCCCTTCCTGATCATGCACGGCACTGGTGACCGGATGGTCCCTCCGGAGCAATCGGCTGCGCTGCACACCCATCTTGTGCAGGCTGGTCGGCAGTCCACCCTGGTACTCATTGAGGGCTTTGGCCACGGTTTCCTCAATCCCGGGGAAGTCGCGGAGCTGGGGCCAAACGTTCGACTA…	0.593633	72	24	3
Cgl2319	426	TTGCCCTCATCTCTGCTGCAGTGGCGGCTCTCGGAGGGTGGTGTGCATATTCCTTTTGGGCACCTCGCCGACACCGTCTCCTGGGACTGCGGGGGAGGCAGCTGCGCCACCAACGATTTGGTATCCCTGTTCATGCCGGCCGCCTTCATGAGTACCCTCGCCGCCTGCGTATTTGGCGCGTGGGCCATAGGTTTGATCGCTCCCGCACTATTCATCGCGGTGACTGCCTGGGCATTTCGCTCCGGCGTGCAGGCTGCGATTGCCGACGGCTACACGTCCGCGACTTCCGTCGGCTTCGAAATGACTGTCTCGCTCATTCTTTTCATCATCGCAGGTCTGTGCTTTCTGGGCTGGATCCCCATGTTCATCAACAACCGCCAAGTCGCGCGCAAGGTCCGC…	0.607981	54	18	3
Cgl2733	276	ATGGACAACACCCTCTACACAGCAGGCCTCACAATCGCAGCTGCCTTTTTCATGCTGTCGTTCATCTTCACCATCTACCGCATCATCGTCGGGCCCAACTCCATCGATCGCCTACTCGGCCTGGACGGAACCGTCTCCATGATTCAATGCTCCATGGCCACCTACATCTGCTGGACACTCGACACCACCGTCACCAACTTCATGATGGTCATCGCACTCTTAGGATTCATCAGCTCTGTATCCGTAGCCCGCTTCCGCAAGAGGGATGGTGCCTAA	0.543478	33	11	3
Cgl2300	207	ATGACTGCATTCCTCGACCGGATCTCACAGCTGCTTACAACATCACCGCTGTGGATCCAGTCACCGATCGTCATCCTAGGATCAGTAGTGGTCTGCGCGTTGCTAGCAGTACTTCTGCTCCGCGTAGTCGACATCCTCGGCGCCTGGGTGCAGCGAATTGGAACACCACAATCCTCCGGAAAGGGACAAGAACCACACCATGGCTAA	0.550725	24	8	3
Cgl2902	1038	ATGCCTCCTAGGCAAACCCCACCGAGGCAGGTTCCCCCACAACAGCAGTACCAGCAGCCTGGTCAGATCGGGCAGGTTCGTCCACAGCCGCCGGTGATTGCAGGGGATGGGGGGAGGCGTCGAAAAGCAATATCTTTTAAGCCCCGTGGCTGCCTGGGCACGATCGCGGGCGTGCTTGCTGTGGGCTTGGTGCTTGTGTTTGTGGTGACGCTGTGGGCGGATTCGAAGCTGAATCGCGTGGATGCCACGCCTGCGACGCAGGTGGCGAACACTGCCGGAACGAACTGGCTGCTGGTAGGTTCGGATTCGCGGCAGGGTTTAAGTGATGAGGATATTGAGCGGCTAGGTACCGGCGGCGATATCGGTGTGGGCCGTACGGACACGATCATGGTGTTGCAT…	0.597303	143	48	2.97917
Cgl0911	936	GTGAAAATTACCGCTAAGGCGTGGGCGAAAACCAACCTGCATTTAGGTGTGGGACCGGCTCACGACGATGGATTTCACGAGCTCATGACGGTGTTTCAAACCATTGATCTGTTTGACACCGTCACCTTAACCACCCTCGATGAGGAGTTGGTGGAGGAGGGGAGCGTCGTCAAGCAATTATCTGTGACCGGTGCCCGTGGCGTGCCTGAGGACGCCAGCAATCTTGCGTGGCGCGCTGTGGATGCGTTGGTTAAGCGGCGCGCGGAAAAGACGCCGCTGTCTGCAGTTTCGCTGCATATTTCCAAGGGGATTCCGGTGGCTGGCGGCATGGCTGGCGGCTCTGCGGATGCGGCTGCGACACTGCGCGCAGTGGATGCCTGGATTGGGCCTTTCGGCGAG…	0.603632	128	43	2.97674
Cgl2545	1368	GTGCAATTATTACACACCCCCGCAGCCATATCCATTTCCTTCGACGACCCCAACCTCATCTCTACCGCAGGGCTGGTCCCGACCATGGCCCTGGCCGAGGACCGGTTAACAGTACCAACCGACAAAGGTGCTAACCCAGGTGCCAAAATCACGACCCTCATTGCGGGGATGGTCGCCGGTGCCGACTCCATCGACGATATCGATGCACTCCGCCACGGCGGTATGCACCGACTCTTTGACTGGATCTACGCCCCCTCCACGTTGGGGTCGTTCCTCCGGGCCTTTACCTTCGGGCATGTCCGCCAACTCGACGCTGTGGCCTCCCGGTTCCTGGTGGGTCTGGCAACACAGGCCCCGGCCCTGGTCCCGGTTGATGCTTCTACCAGTGATTACGTCTTC…	0.591374	217	73	2.9726
Cgl1226	351	ATGAGTGACACTCGCGGTGAGCGCTGGGGCGAGACGTGCGCGTACATCGCCGCCGCGCCGCAGAGAGGAGGCGACGTCGAAAAGCGCAGTCCTATCCTCTTTAGACAAATTCTCCGCAGCACGCTCAAACAGCTGAGCCCCGTGCTCAAAGTCGTTATACAACTCATCCGAACCCTGACCGGCCTCAATCTTAGTGGTAATCGCATGACGCCACGTAGCCATAGGATCCGACCACGCATCTACACGAAATGTCCAATTACCAGGGACATCAGGAACGAAAAATGCATTCGACTGATCCTGATTATCAGGAGTGGGGCGCATATGAATCTGAATAGGCTCAGCCGCCACTGA	0.547009	35	12	2.91667
Cgl0208	1086	TTGGGTCGGCCTGTGAAAAACCTCGACATCGCCCGCTACCGCCGCCAAATTATGCTCGGCGAAATCGGCCAGCAAAAACAACAATCGCTTTTCGACGCTAAGGTCTCCGTCATCGGCGCAGGCGGCCTCGGGTCACCCGCCCTGCTCTACCTTGCTGGCGCTGGCGTCGGCCACATCCACATCATTGACGATGACCTCGTCGACCTCTCCAACCTCCACCGCCAGGTCATTCACACCACCGCTGGCGTTGGAACACCCAAGGCCGAGTCCGCGCGCGAAGCAATGCTGGCACTGAACCCTTCCGTTAAAGTGACGGTTTCTGTCAGGCGACTGGACTGGTCAAATGCACTTTCTGAGCTGGCAGATTCCGATGTGATTTTGGATGGCTCCGATAACTTC…	0.603131	166	57	2.91228
Cgl2936	591	TTGCGTCCGGTTTCCGACACACGATCTAGGCTTGACTGCATGCGTCGTACATTACCTACTATCCTCGCTGCTTCCATCATGCTCACCGCTTGTACCCCGGCGGAACCTGAAGCAACCCCAGAGACCACCACCGAGGCAGCCCCGGAAGTAATTACTGACGGCCTTCCCATCGACGCGATGCCCGCGGTCGAACGCACCGCACAAACCGCATGCCCCTACCTGGGCACCGACTGGGTCGCCGATACCAACGGCCAGCGCGTCACGGGTTACGGCACAGACGAACGCTTTTCGACGCCCTCCTGCGTTTTTTACTCCTACCCCGAAGAACCACAACTCACGGTGATTGTCCGCGATATGGCCACCACGGATGACGCTATCGCGGTAGTGGATTGGGCAGCC…	0.590525	84	29	2.89655
Cgl2282	795	ATGCAGTCCGCCGAAACGCGCAGCCCCTACGACGACGATGCCGACGCCTCCCGCCAAATCAGCGCCGACGAACGCATCCACGCCGAAGTCGTTCGAGGCCTAGCCAGCCGCGGCAGAGAACGCATGAGCGGCAACTTCCGTGCCGCCGTATTCGGAATCAACGACGGCCTGGTCTCCAACGTCGCCCTCGTCATGGGTGTCATGGCCACCGGCGTGCCCGCCCAAATTGTTCTCATCACCGGCATTTCCGGTCTGCTCTCCGGCGCGCTATCCATGGCCGCCGGCGAATACATCTCAGTGCGCTCCCAAACAGAGCTTCTCGACGCCTCCCTCCCAGACCCCAAAGCCCGCGAAGCCCTCCACGCCCTCGACGTCGAATCCAACGAACTGGAACTCGTC…	0.630189	112	39	2.87179
Cgl0272	669	ATGAGCAAGATCCTGCTCGCTGAAGATGACGCCGGCATCGCAGATTTCATCGTTCGTGGCCTCATCCGCGAAGGCTTCGAATGCGAGGTCACCGAATCCGGCGCCGAAGCTTTCGCCCGCGCACATTCCGGCGATTTCGATCTCATGGTTTTAGACCTCGGCCTCCCCCACATGGACGGCACGGATGTCCTAGAGCAATTAAGAAATCTGCAGGTCACGCTACCTATCATTGTGCTCACGGCACGCACCAACATCGAGGACCGCCTCCGCACCCTCGAGGGCGGCGCCGACGATTACATGCCCAAACCATTCCAATTCGCAGAATTACTGGCCCGCATCAAACTCCGCCTCGCCAAACACACTCCTCAGGAAACGCCGACCGATGCGCGCGTGCTACGA…	0.587444	86	30	2.86667
Cgl0193	456	ATGACCTATCCCGTGTTGAGTGTTTTGGATAATTCTGGCGATCACAACATCATCTGGCATGTGCAAACTTATCCCGCGGCGCTGCCCACCGGGGCGTGGATTGCCGATGAGCAACAACTGACTGACCTGCTGAAAGACACAGTAGTGTTCCTTACCCCTGGGAGCACCGCTCCGGAAAATGCCCCCGTGGCGACGATAGAAGGGGTGCGGGTTGACGTCGATAAGCAGGTGGCAGAGTACAACAAACATGGGATCCGCCTGCCCAGCTTGGGCGCGCGCACTGTGGAGGCGCAGTACCGCGGCGAGCCGGAGGCAGAGGCTGCGTGGCGCACGGCGATGGAGCTCGTAGAGATCGCAGGCGGCTGGCTAGAAATTGAAGCCAAGCGCCGGGCGCGGAAG…	0.616228	63	22	2.86364
Cgl1144	795	ATGAACTCTCCCCTACAACACAGCGCCTTCCCCGTCCCCGGCGCGCAACTCTCCACCTCATACAGCGACGAACACGGCCAAGCCGTCATCCAACTTCACGGCCTCACCTCCTCCCGCCAACGCGACCGCCTCCTCGACCTCGACCTCGGCCGTGGCCTTTCCGGCACGCGCCTTTTGCGTTACGACGCCCGCGGCCACGGCACCTCCACCGGCCGCGCTGCCTCCACCGATTATCAGTGGGACACCCTAGCGGGTGACCTTTTAATGCTTCTCGACGCCCACTTCCCCCACGAACAAGTCCACGGCGTCGGCCCCTCCATGGGTTGCGCCACCCTCCTCAAAGCCGCGGTGTTAAACCCCGACCGCTTCAGTGGATTCACACTCATGCTCCCACCCACC…	0.622642	134	47	2.85106
Cgl0123	807	TTGAGCTCCAGAGCTTTGAAGGCGTCAAGCACGCACTCCACCACATCGATCTTCGCCCCGCCCTCGAATGGGACATCATGGGATTTCCCGAATCCCCCGACACGCTGCCCATTTTGCTCAGTGACCTGCGCGACCCCCCTTACGCCACCACTGCTGTGCCACCTCAATCCACGCCACGCTCCGCTCACCGATCCACACATTGACGCTTCCAGGCGCCACCGCGGTCCCTTCCACGCCACTCCCAGCTACGCAGGCTTTCACCCCTCATTTACCGACGACACCGCCCGCATGCTGGGCAACCTAGCCAAAATTGGCGCGGTTGCCACCTGGGAAAAGACGCTTGTCGACGCCGCAAGCTGGGCCGAACTCCCCCACCCACCAGTCATCGTCGGGGATACC…	0.614622	114	40	2.85
Cgl0884	663	ATGCGTAATGCACCGTCAGGTCCGACGCATTTTCGACACCCCGGCTGGCCAGAGTCAACGCAAACGGTCATTTTGCCGGATGGCGGCAGGCTACGTTTGAGGCCCTTGAAGCGCCGTGATTTCCGCGCATGGTCGGATTTACGCATGCGCGATAAGGAATTCCTCAAGCCCGTGGAGCCCACGGTTCCCACGTCCTGGAGTGAAGCGCATTCGCGGTTGTCCTGGTGGGATAACATCACCTATTTGATGCGCGCTGCGCGAAAAGGCACCGTGGTTCCCATGGTCATCGAGTTGGATGGCCGGTTCGTGGGGCAGTTGACTATCGGCAACATCCAGCACGGCGGCATCTCCGATGCCTGGATTGGCTATTGGGTTTCCAGCGCGGTGACGGGGCGCGGT…	0.579186	91	32	2.84375
Cgl1274	609	ATGATGGTGGCTTCGGGGCTCTTGGACATCACGAGAACTCGGTCGGAGAGCAGGATGGCCTCGTCGACGTCGTGGGTGACCATGACGACGGTGCGGCGGGAGGCTTCCCAAATGTTGAGTAGTTGGAGCTGGAGTTCGCGGCGGGTGAGGGCGTCGAGGGCGCCGAAGGGTTCGTCGAGAAGCATGATTGGTGGGTCGATGGCGAAGGCGCGTGCGATGCCGACTCGCTGTTGCATGCCGCCGGAGAGGCGGGCGGGGCGCCGTTCGGCGGCGTCGGTGAGGCCTACTTGTTCGAGGTGGGTGCGGGTGATGTCGGCGCGTTCGGTTTTGCTCAAGGAGGGGCGCGCGGAGCGGAGGCCGAAGTCGATGTTGCCGCGTGCGGTCAATCAGGGCAGGAGG…	0.623974	91	32	2.84375
Cgl0268	384	ATGATTCTCGCACTGACAGTCGCGATACTTTTCGGTGGAGGTGTCTACCTCATTCAGCAACGCGGAATGGTGCGCATCGTCTTCGGCATGTCACTGATCGGCCACGCAGCGAACCTGACCATCCTGTACGCCGGTGTGCCCACGTGGCGCGGCGAAGCCTTCCCCGACAGGACCCCGCTTACCGACGCCGCCGATCCACTCCCCCAGGCCTTCGTCCTCACCGCCATCGTCATCGCGATGGCCACCACAACCATCATGTTGGCCTTGGCAGCACTGGGACGCAGCGACGACACCCGGTCCATCGAACCAGATGACGATCAATCGCCTTTGACTACTAGCGCTCGTTCAGTCACCAACCCAACAGATCAGGAGGATAAAGCTTAA	0.59375	51	18	2.83333
Cgl2694	840	TTGACCATCCCGGGACGCTGTTTGGTCATGGGAATTGTCAATGTCACTGAGGATTCCTTTTCGGACGGTGGCAAGTACATTGACGTTGATCAGGCGATCGCGCATGCCAAGGAATTGGTGGCTGCTGGCGCCGACATGATTGATGTCGGCGGCGAGTCCACCCGGCCTGGGGCAGTGCGCGTCGACGCGTCCGTGGAACGGGACCGGGTTGTGCCGGTCATTAAGGCGCTTCACGACGCCGGCATCCACACTTCCGTAGACACCATGCGGGCCTCCGTGGCGCAGGCTGCCGCGGGCGCTGGCGTCTCCATGATCAACGACGTCTCTGGCGGTTTGGCTGATCCTGAGATGTTTTCTGTCATGGCGGAAGCGCAAATTCCCGTGTGTTTGATGCACTGG…	0.594048	110	39	2.82051
Cgl2243	246	GTGCCTGCCCTTTCATCATCTATCATCGACCCCCTCTGGCGCCAGTTCTCCGCCTTAATCCCACCGGTTATCAACACCCACCCACTAGGGTGCCACCGTCCACGCATTGCTGACCGGATCATCTTCGACAAACTCATCGCAGTGCTTGTCCTCGGTGCCTCCTATATCAAGATTTTTCGATTCCACATGCTCAGCCACCACGCTACGCACCCGCCGAGACGAGTGGATCACTGCCGGGATATTTAA	0.552846	31	11	2.81818
Cgl0280	195	GTGGTCGGCTTTTTTGATTCAGGGCGCACCCCAGGCGCACCCCAGGCGCACCCCAGCGCACCACAGGCGCACCCCAGCGCACCACAGGCGCACCAGCCCAGCACAAGAGCCAACGCAAGTGTCAGGCACGCCAGCAAAGGGGCTAGCAAGAAGCACGCCCCCGAAGCCTTAGAAATGCGTTCCCCGGTAGGATGA	0.651282	31	11	2.81818
Cgl2100	609	ATGACTGTCGCACCAAGAATTGGTACCGCAACCCGCACCACCAGCGAATCCGACATCACCGTCGAGATCAACCTGGACGGCACCGGCAAAGTAGATATCGATACCGGCCTGCCATTTTTCGACCACATGCTCACTGCATTCGGCGTGCACGGCAGTTTTGATCTGAAAGTCCATGCCAAGGGCGACATCGAGATCGACGCACACCACACCGTGGAAGATACCGCCATCGTGCTCGGCCAAGCACTCCTTGACGCTATTGGCGACAAGAAAGGCATCCGCCGTTTCGCATCCTGCCAGCTGCCCATGGATGAGGCATTAGTGGAGTCCGTGGTGGATATCTCCGGTCGCCCATACTTCGTGATCTCCGGCGAACCAGACCACATGATCACCTCCGTGATC…	0.573071	76	27	2.81481
Cgl0571	1260	ATGGCTGAAGGCATGTTGATGCCCACGACATCGGCGCAGGTGTCGGGGCATAAATTTCTGGTGCGGCGCATCGAACATGGGTTGGTGATGGGCGATGTGCGCATGATTCATGATCCACTTGGTAGGCGCCGGCGGGCGTTGGTGTTTGGGGTGGTGGCGTGCGTGATGTTGGCGGTGGGATCATTGGCGTTGGCTATTTTTCGACCCGCGAAGGATCCGGCCGATGCGCCGTTGATCCGCTCTGAATCCGGCGCGCTCTTTGTGCAGCTGGATGGGTCGGTGCATCCGGTGGCTAATGTGGCCTCGGCTCGGTTGATTGTGGGGGAGCCGGTGGATCCGGTGAACGCCAGCGATGCGATCATCGCGGGCATGCCGCGCGGAGTGCCGGTGGGGGTTCCT…	0.611905	185	66	2.80303
Cgl2442	1587	GTGGTAACAACACGGGGAAAGGGGGAAGACACCATGAGCATCACCACACACGTCCAAGCACTCACCACAGCACTCAACGCCATCGACAACCATTTGGCCAGCATGCTCGACCATGGTGTCACCCCAGACCAATACAAGGCCATCGAGCCCGACCTCATCGCCCTAGAACACACCATCAACCACCACGCCACCATCGCCGCCCAAACCACAGCCCTCGCCGAACGCACCAACGCCGCCCACACCATTGGCTCCACCCACCTCATCGACTACCTCACCACCACCTTCGGACTATCCAAAGCACGCGCCCACCACCGCATCAATCTCGCCCACTCCCTCTACCCCATACCGAAGCCAAACCCTGGATCTGGCAACGGCGGTAATGGTGGCAATCCCGACGGC…	0.587272	227	81	2.80247
Cgl0928	1554	ATGAGCATCACCACACACGTCCAAGCACTCACCACAGCACTCAACGCCATCGACAACCATTTGGCCAGCATGCTTGACCATGGTGTCACCCCAGACCAATACAAGGCCATCGAGCCCGACCTCATCGCCCTAGAACACACCATCAACCACCACGCCACCATCGCCGCCCAAACCACCGCCCTCGCCGAACGCACCAATGCTGCGCAGTCGATTGGCTCCACCCACCTCATCGACTACCTCACCACCACCTTCGGCCTATCTAAAGCACGCGCCCACCACCGCATCAATCTCGCCCACTCCCTCTACCCCATACCGAAGCCAAACTCTGGATCTGGCAACGGCGGTAATGGTGGCAATCCCGACGGTGGTCCTGATGGTGGCGACTCGGGTGATGACGAC…	0.587516	221	79	2.79747
Cgl0138	801	GTGATAGGAGCGCACCACATGGGGTTGGAATTAGCAGCTAGCGGGTGGGGCATCCTCATCGCAGGCGCCGCCGTAGCCGGATGGATCGACGCAGTAATCGGCGGTGGCGGACTCGTCCTCATCCCGCTGATCCTCGCGGTCATGCCGCAACTCGCACCTGTGACAGCGCTGGCCTCCAACAAACTGGCAGCCGTCACCGGCACGGCATCGGCGGCATTCACCCTGGTCAGGCGCGTCAAACCCGACAAAAAACTGCTTGCGCTCTACGTTCTGGTGGCAGCTGTGTGCTCCGGTGCAGGCGCCCTGGCTGCGAGTCTCATTGACAAACAAATCATGCGACCGCTGATCATCGTGTTGATGCTGGTCGTTGGCCTGATCGTGGTGTTCAAACCAAACTTC…	0.593009	109	39	2.79487
Cgl1600	948	ATGCGCCTAGTTTTTGCCGGAACTCCGGAACCTGCAGTGGTGGCACTGCAAAAGCTCATTGATTCCGATCATGAGGTCGTCGCTGTGTTGACGCAACCAGATGCACGTCGCGGCCGTGGTCGTACGCTGCATCCTTCAGCTGTCGCGGAGCTTGCACAGCAGCACGGTATTGAGGTGTTAAAGCCCACCTCCCTGAAGGCTGATACGGAAGATGGCCAAGCAATCCGTCAGCGCTTGGCTGAGCTTGCCCCCGATTGCTTGCCGGTGGTGGCATACGGACAGCTGATCACCAAGGATTTGCTGGATGTTGCGCCACACGGTTGGGTGAATCTGCACTTTTCTTTGCTTCCTGCATGGCGTGGGGCGGCGCCGGTTCAGGCGTCGATCCGTGAAGGCGAT…	0.589662	133	48	2.77083
Cgl1034	825	GTGGCCAGAAAACATCTGCTCTCCCTGGCAGACTGGAACAGAGGCGAGCTTGAGGCATTATTCGAGCTCGCGGAGCAGTATGAAGCTGGCGGTGGGCCACGATTCGATGGTGCCGCGGCGATGTTCTTCCCGCCGACGAGTTTGCGTACACGGCTCTCATTCGAGCGTGGGGCAACGGCAATGGGACTCCAGCCGATCACGTTCCCGTCAGACAGCCTGGACAAGGACGAAGATCTCGTCGACGTCGTCGGCTATCTCTCGCAGTGGGCTGATGTCGTTGTCGTCCGACACCCGCAATTGACGGCGCTTCAGCGGTTGGCGTCAGCGGATGCAGCGCCCGTGATCAACGCGATGACGAGTGAGAACCATCCGTGCGAAGTCCTCTCGGACTTGTATGCG…	0.620606	94	34	2.76471
Cgl0418	909	ATGACCTTAAAAATTGGTACCCGAGGATCCAAACTTGCCACCACCCAAGCTGGCACCATCCGCGACCAGCTGAAACACTACGGACGCGACGCTGAACTGCACATCGTGACCACCCCTGGTGATGTCAACATGTCCCCAGTCGAGCGTATCGGCGTCGGCGTGTTCACCCAGGCGCTGCGCGATGTGTTGCATTCCGGTGAATGCGATGTGGCTGTGCACTCCATGAAGGATCTGCCGACCGCCACCGATCCTCGATTCCACCTGGTCGTGCCAACTCGTGCGGACTCGCGCGAGGCCCTTATCGCCCGCGACGGCCTGACTCTGGCTGAGCTTCCAGAAGGCGCAAAGGTGGGAACTTCCGCTCCTCGACGCATCTCCCAGCTCAAGGCAATCCGCCCT…	0.625963	116	42	2.7619
Cgl2281	1554	ATGAGCATCACCACACACGTCCAAGCACTCACCACAGCACTCAACGCCATCGACAACCATTTGGCCAGCATGCTTGACCATGGTGTCACCCCAGACCAATACAAGGCCATCGAGCCCGACCTCATCGCCCTAGAACACACCATCAACCACCACGCCACCATCGCCGCCCAAACCACCGCCCTCGCCGAACGCACCAATGCTGCGCAGTCGATTGGCTCCACCCACCTCATCGACTACCTCACCACCACCTTCGGCCTATCTAAAGCACGCGCCCACCACCGCATCAATCTCGCCCACTCCCTCTACCCCATACCGAAGCCAAACTCTGGATCTGGCAACGGCGGTAATGGTGGCAATCCCGATGGCGGTCCTGATGGTGGCGACTCGGGTGATGACGAC…	0.583012	218	79	2.75949
Cgl1105	1188	GTGAATCCAGGGGGGATACTCATGACCACTGACATCTACTTCAGCCACAACAACCCACACGACCCATACGCCCACCACACCACCGAACTCAACCGCGACACCCATCACCTCTGGGTCGTCTTAACCACCGACTCCGACGACTTCGACGCAGACTCCTTTACCACCGAAGTCATCCGGATCACCGGCTACTCCCGCCACGAAGTCAACAACGGCCTTAACGCCATGGCCGCGATGACCAACCTCCCACACCTGCGCGCCATCCAAGAACGCTACTACTTCCTGAGCATCCGCTACCTCGCCTCCATCATGATCGCCGTGGCCAAAGCAGACCCCACCCTGTGGGAAGAACTCGACCTGCGCATCACCGACGCCTTAACACCAGTCACCGCAGGGGAAGTG…	0.578283	171	62	2.75806
Cgl0799	783	ATGAGCAAATATGCAGACGATTTAGCCTTAGCCCTCGAACTTGCCGAACTTGCCGATTCCATCACCCTCGACCGCTTCGAAGCCTCTGACCTGGAAGTATCCTCCAAGCCAGACATGACTCCCGTCAGCGATGCCGACCTGGCGACCGAAGAAGCACTCCGTGAGAAAATCGCCACCGCCCGCCCCGCCGACTCCATCCTCGGTGAAGAATTCGGTGGCGACGTAGAATTCAGCGGCCGCCAGTGGATCATCGACCCCATCGACGGCACCAAAAACTACGTCCGCGGCGTCCCCGTATGGGCAACCCTGATCGCGCTGCTCGACAACGGCAAACCCGTCGCAGGTGTCATCTCCGCACCCGCACTGGCTAGGCGTTGGTGGGCATCCGAAGGGGCCGGC…	0.607918	113	41	2.7561
Cgl1186	780	ATGTCAAACTTTGAAACGTTCCTCTGGGTTGCCTACCCCTGGCTGTGTATCGCCGCCTACATCATCGGCATTTCTTGGCGCTGGCGCGCCGACCAATTCGGTTGGACCACCCACTCCTCCCAAATCTACGAATCCAAACTCCTCCGCATCGCCTCCCCACTCTTCCACTGGGGCATGGTGTTCGTGGTGATCGGCCACCTCATGGGACTTGCCATCCCCAAGAGCTGGACCCAAGCTGTAGGAATTTCTGACGCCGCTTACCACCTCATCGCCACCATCCCAGGCACCATTGCCGGCATCGCTGCAGTCCTTGGACTCATCGGCTTGATTATCCGTCGCGTGATCAACAAAACCGTCTTCCTGTCCACCTCACGCTCCGACAAAGTGATGTATGTGCTA…	0.579487	110	40	2.75
Cgl0406	2589	GTGGCGAATAAACTCCGCATGGCATTAACAGTGCTTTCGGTTGTGCTAGGAACCGCATTTTTGTGTGGCTCCCTCCTCCTCACACATTCCCTTGAAAGAACATTTTCCTCCATCGTTGATGCCGGCGTGGAGGGCGTTGACGTGGGCGTTATCGCGCAACAAAACAACCCCGACGGCGTACCTTTCTCCGTCATCGCCGAAATTGAGCAGTATCCGGAAGTCCGCGCCGTCAACATCATCGGCGACGGCCCCGGCATGCCCTCCGGCACCACCATGACCGGCCAATCCGCGCTGATCCTCACCGACTCCGACGGCAATCCCCTGCAAGCAGGCAGCTCCGGCACGCACCCGCTAGCCATTTATCCGCAGGGCGAGTGGGTCTCGCCCGAGCCAACGCTT…	0.597142	370	135	2.74074
Cgl2216	402	ATGAGTATTGAATTTCCGTTAGGTAATCCAGCGCCTGCACAGTGGTTTTCTGGCGAGGTCCATATGGCCAAGCTTGATGACAACGTGCAGATTGAGACTGTGAACGTGTCTTTTGAGGCAGGCGGTCGCACCAATTGGCACACTCACCCAGTCGGTCAAAACATAATTGTGCTGTCGGGCTTGGGCATTTATGAGGCGGAGGGGGAGCCTGCTCGACTCCTGGAGCCTGGCGATGTTGTTTTCGCAGCCGCCGGGGTTCGCCACTGGCACGGCGCCGTGTCTGGTGCACCGATGTTCCACGTGGTGGTTAACCTCAAAGGCATCGACGGCGAGACCGTCGATTGGGAGGAGCCGGTCGACGAGGAGCACTACCGCAGCGTGAGCGCGGAGCTACAAAGA…	0.572139	52	19	2.73684
Cgl0297	996	ATGGCCTTTTTTAGCTTTTCGACGTCTCCCCTCACCCGCCTCATCCCCGGCAGCCGCTCCAAAGCCACAGGCGCCAAACGGCGCCTGAGCAGCACAATCGCGTCGATTGAACGCTCCCCCGGCATCATTGCCCTAGACGGACCGTTCACCCACGATCACGTCTCCGTACGTGGCATTCGCCTCCATTTAGCAGAGGCAGGCTCCCCCACCAAACCCCTGGTTCTTCTGATCCACGGGGCTTTCGGCGGTTGGTACGACTACCGCGAAGTCATCGGCCCACTCGCAGATGCCGGCTTCCACGTCGCCGCCATCGATCTACGCGGCTACGGCATGTCCGACAAACCCCCAACAGGCTACGACCTCCGCCACGCAGCCGGAGAACTCAGCAGCGTTATCGCA…	0.603414	134	49	2.73469
Cgl0129	624	GTGGACTGTCGGATTTATGACATGGCGCGCACGATACCGCCGTGGCTTCCGCGACCGCATCGGATTCGCACTTGTCGACATGCTGCTCCTCGTCTGGCCGATCGGCTTCGCCTTCGTCGCCTGGACTGGCGCCAGCTGGCTCACTACCGGCGAACTCTTTGCCCAATTCACCTCCACAGACGGCAACGCTGCGATCATCGCAGCATCCGGCGGCGGCGCCATAGGGCCCCAAGCGCTTTTCGACGCCTCCGTCCGCACCTTCCTCATCTCCCCAGCTCTCCTACTCGTCGCAGTAGTTGCAGTCTTTTTTGCTTATCGACGCCGCGACCCCGAACCCATCATCCCCTTAGCTCTCATCGGCTCTGTGGTGTTCTTCCAAATCATTACCTACTCACTTGG…	0.596154	82	30	2.73333
Cgl1625	306	ATGGAGCATCAACCTCATCTCCTGAAGCTCGCCGATGAGTGGGCGCCAACATTCAAAATGCTCGGCGATCGCACGCGCCTCCGCCTCCTCATCGCGCTGCATTATCACGGCCCCGGTGAAGCCACCGTCTCAGAACTCGCGGACATCGTCGGCGTCACCCTGCCCACGGCCTCCGCAGCGCTCCAACTGCTCGCAGATAACGGAGTGGTCGAGTCCTTCAAGGAGGGGCGGGTGACAAGATATAAGCTTGTCGACGCCACGACCCACACCTTGCTTCACCACCTCGGGGGCACCCACCGACATTAA	0.614379	41	15	2.73333
Cgl2462	1245	ATGAAAGAGTCCATGAGCATCACCTCGTCGACGTACGCGTCGGCACTGCTGACACTGCCCTGGGGTACACCCCTGGAACAGTGGCCCGATAATCTCATCGCCGCGCTGCCCAGGGGTATTTCCCGGCACATCGTGCGTTTCGTGGGGATCAACCGTGGCATCGTCGCGGTCAAAGAAATTGGTGCGCGTACCGCCCACCACGAGTACAAGATGCTGCGTGAACTGCAGCGCCTTGGTGCCCCCAGTGTGCGCCCCGTAGCCGTGATCACCGGACGCCATCCGGCAGAGGAAGACTACGGGGAGCTCACCGCAGCTTTGGTGACCGAGCACTTGGAGTTTTCCCTGCCCTATCGCGAGATCTTTTCTCGGCACCTCACGGTCGTGGAATCGGAGAAGCTC…	0.582329	158	58	2.72414
Cgl1328	585	ATGGGTCAAACCCGCATCATTTCCGGCGACGCACGCGGCCGCAAGATCGAAGTACCACCAGCAGGTACCCGCCCCACCTCTGACCGCGCACGCGAAGGTCTCTTCTCCTCACTGCAGGTCCGTTTCGGATTTGAGGGCCAGCGCGTCCTCGACATTTTTGCCGGCTCCGGCGCACTCGGATTGGAAGCTGCCTCCAGGGGTGCCGATGAGGTAGTTCTGGTCGAGTCGAATCCTAAGGCCGTAGAGGTAATTCGACGGAATGTGGACGTCGTAAAGCATCCTCGCGTAACCGTCGCAGAGATGAAAGCATCCACCTACCTTGCGTCCGCACCCGATAAGTTTTTCACGATGGTGCTCGCCGACCCGCCCTATGAGCTTGCCGACGACGCCGTCACCGAG…	0.593162	79	29	2.72414
Cgl2154	741	ATGGATAGTCTTGACCCCCGCAACCGCCCCGTCCGCAAGGTCTTCACGACCCGTGCCGGCGGGGTTTCGCAGTCCCCGTATGCTTCCTTCAACCTTGGTGATCACGTCGGCGACGATCCTCAAGCTGTGGCATCCAACCGCAATCGCTTGGCTGACATCATCGGTTTGTCCCCAGACAAGGTGGTGTACATGGAGCAAATTCATTCCAATACCGTCACAGTCATTGATGAAGCCCCAGCGGATGGCCAGGCTGTAGAGGCCACCGATGCGCTAGTGACCACGCAACGAGGGCTAGCGCTGGCCGTTTTGGTTGCTGATTGCGTGCCAGTGCTGCTGTCAGACACCGACGCTGGCGTGATTGCGGCAGTGCATGCAGGCCGCATGGGAGCCCGCAATGGC…	0.593792	98	36	2.72222
Cgl0617	1593	ATGACGCGGGTGATGGCATTGTGGTTTCCGGATTGGCCTGTGCAGGCGGTTCATTTGGATGAAGATGCTCCCGCGCACAATAAACCTGTGGCGATTGCTGCGCATTACCGCATCCAGGTGTGTGGCGTGGCTGCGCGCAAGCGTGGGGTGCGTCGTGGGATGAAGGTTCGGCAGGCGCAGGCTGTGTGCCCTGAGCTGGAGGTTGTTGACGCGGATGCAGATCGTGATGCCCGGATGTTTGAGGGCATCGTGGCATCGCTCGGTGAGGTTGCCTCCAGCGTCGAGGTGCTTCGTCCGGGTCTGGTCGCGGTCGATGCGGGAGCTGCCGCGCGCTATTACGGTTCAGAGGACATCGCTGCTCAGATGCTTATCGACGCCGCCCTGCGCCAAGGCATCGAC…	0.601381	212	78	2.71795
Cgl3094	1155	GTGCGTCTAAGAGCGATGGCTCAGAACAAGGGTTCCGACAAGTCCCAGACGGAAAAGCGTAAGGGCGGTCTGGGGCGCGGTCTGGCCGCACTTATTCCCTCAGGACCAAGTAATTCCCCAGGTCTTGGTGGCGGTGCGGCTGACATCATTTTGGGCGGTACCGTGGGTGCGCGTACTGCTGCAGCTCCCAAGCGTGAGTCCACACCAGCAGCTCCTGCACCTGAGGCTCCTGCGCAGGCCGCTCCACAACACACTGAGGCCACAAAGCCAGAGGTAGTTCCAGAGCCAGCAGCTCCTGCTCCAACGCAGTCAGCACAGCAGGAAGCGCCGCAGGCACAGCCAGCACAGCAGTCTGAGTTCGGCGCATCCTACCTTGAGATCCCGATCGAGCAGATCCGC…	0.593939	152	56	2.71429
Cgl2579	690	ATGAGCGAAAATTCCACCCCTAATAATCCAGTCGTCCCAGGTGCAGGCGCAGACGGCCCATCACTGTCCGATTCTGCAAGCATCAGCGGATCCGACGCAGTAAACCTCGCTGCCGAACAATCCAAGAGCACCGCTCACCGCAACATCCCAGGCCTAGGTGACCTTCCTATCCCTGACGACACCGCTAACCTCCGCGAAGGCCCCAACCTCCACGACGGACTCCTCGCGCTCCTCCCTCTCGTCGGCGTCTGGCGCGGCGAAGGCCAAGCCGACACCGCAGAAGACGGACAATACGCATTCGGCCAGCAAATCACCTTCGCCCACGACGGTGAAAACTACCTCTCCTTCGAATCCCGCATGTGGAAACTCGACGAAGAAGGAAACCCCACCGGCGTCGAC…	0.598551	95	35	2.71429
Cgl0479	1347	GTGGAAGATCTCTCATACCGCATCCCGCAGTCGCGCACCGTGGCCGAGCAGGTGCCAGGGCCGAAGTCGAAAGCGCTGGATGAGCGTCGACAAGCAGCAGTAGCACGAGCACTTGCACCGGGTCTGCCTGGATACGTGGTGGACGCAGACGGTGGCATCTTGGCTGACGCGGACGGCAACCGTTTCATCGACCTGGCCTCCGGCATCGCCGTGACCACGGTCGGCGGATCCAACGCGGCCGTCGCGAAAGCCGTCGGCGCCGCAGCTGCCCGCTTCACCCACACCTGCTTCATGGTCTCACCTTATGAAACTTACGTGGCCATGGCGGAGAGACTCAACGCCTTGACTCCAGGCGATCACGACAAGAAGAGCGCGCTGTTTAACTCTGGCGCCGAAGCC…	0.63029	192	71	2.70423
Cgl1136	528	ATGTCGCTTGGGTGCTCTACACTTCCCACTATGATCAAACACCGAAACCGCCTAATGTCTTCCATCTACTCCGCAACTCGCTACGCCGCCCACTTCAAAAGCGTCTTCCCCACCGCCCTGGATGACATTCAATCCATGATGCGCCACCCTCGATCACTGGCCAGAGCCATACCCACGTGGCGCCCGCCGAGCATCCCGCTACCGTCACTTCCCGGCGAAGATCCCCTCACCCTCACCTTGTCACGTCACCGCGCAGGCCCCGCCGCCCGCCAAATCATCCGCGAGTTCGGTGAGCAACGTGAACCCGCCTATCTCATCACCATCCGCATCACCAGCCCAGAGGGCTTCAAAGTATCCACCCGCCTCGCCGAAGGCTGGATCCGCGCAATTCTCAGCACC…	0.600379	73	27	2.7037
Cgl1410	987	ATGAGTGTAATCACGGAATATGACAGCCTTCTTCTTGATCTAGATGGAACCGTCTACGAGGGCGGCCGAGCCATTGAGCACGTAGTTTCTGCGCTCTCTGGCGCCGGCCTACCCGTCATGTATGTCACCAATAATGCCTCCCGTGCTCCGGAGGTGGTGGCTGCGCAACTCCGTGAGATTGGCCTTGCCGACACCACTGCGGACAATGTGATGACATCTGCTCAAGCTGCCTGCAAGATGGCGGCGGAGAAGATTCCCGCTGGATCCAAGGTGTATGTTTTGGGTTCAGAATCCTTCCGCGAGCTAGCTACTGAAGCTGGTTTTGTGGTGGTTGATTCGGCTGATGATAAACCTGTGGCTGTGCTTCACGGCCACAACCCTGAGACCGGTTGGGCTCAG…	0.573455	127	47	2.70213
Cgl0558	795	ATGGGTTTCCGTTCCAAGAAGAAGGTTATTGCGGCAAAGACCGCCGCTGAGCTGGACGCGATGCAGGCGGCGGGTGAGATCGTCGGCAAGGCTTTGCAGGCTGTGCGCGCTGAGGCTAAAGCTGGCATGAGCACGTGGGATCTGGATCAGATCGCGGAGCAGGTTATCCGCGATGCTGGCGCCGTTCCTACATTCCTGGGTTACCAGGGTTTTCCGGCATCAGTGTGCGCTTCGGTCAATGAGGTGATTGTTCACGGCATTCCATCCAAGGAGACCATCTTGGAGGAAGGCGATCTGGTGTCCATCGACTGCGGCGCAACCTTTGATGGTTGGGTCGGCGATTCCGCGTGGAGCTTCGGCATCGGCGAGCTGGACGAGGACGTCCAGGGTCTCAACTTG…	0.603774	113	42	2.69048
Cgl0484	606	ATGGAGCCCACCGTAAAAGCCAGCGCGCGCCACACCATCCACGTCACCGCCGACACCTGGCGCATCCGCCTGAGTGCCTCAGCCCACTCACACCCCAACGACGCGTACGCGCGCCGGGCTACGGCAATTTCCGCCATAGGCAGCGTGCTTATCGACGTCCCCCTCCAAGGCGAACGCATCTCTGAATCCACTGCATACGACGGCCAAATCAACGCCGACTGGAACGCAGAAGTCACCGGCACCGATGTGAACATCGCACGCGACATCATCTCCCGGCTCGCAGCGGTGCCAGACGTTCAAGTCGACGGCCCGTTGTGGTCCTTGAGTGACAGTTTGGCTGCAGAGGCTGCTGTGGAGGCATTGCAAGGTGCTGCCGACACTGCGCGGAACACCGCGACC…	0.608911	75	28	2.67857
Cgl0753	612	ATGATTGTCAGCATTGAGGGAATCGACGGCGCCGGCAAAAACACCCTGGTTTCGGCATTAACGCAGGTTATTGATGCAAAAGTCCTTGCATTCCCACGTTATGAAACCTCGATTCACGCCCAATTGGCCGCGGAAGCACTCCACGGCCGCATGGGCGACCTCACCGACAGCGCCTACGCCATGGCCACGCTTTTCGCCCTCGACCGCCACTTCGCGATTGATGACTTAAATGCGCCCGGCGTGGTGCTGCTCGACCGATACGTCGCCTCCAACGCGGCTTATACCGCCGCCAGATTGCTTGACGACGACGCCCCCCGCTGGGTTGCCGACCTGGAATTCGGGCGGCTTGGGCTCCCACGTCCGACGCTTCAAGTGTTGTTGGATACCCCCGCGGAGGTA…	0.604575	80	30	2.66667
Cgl0430	429	GTGTTGTCCATGGACATCCAGCAGCTAGACGCCGAAACAACAGCATGGAAAGACAGCCTCCTGCGCGCCGCACAGGAGGCTGGTTTTCATTTTGAGCCACCGAAACTCTTCGAGGATTTTGAGACCATGGTGGAGCAGTACAAGCAGGCAGCTGCGAGCGACCCGGACATTGATGTCACTGATATTCAGCAAATGTGGGGCATCGTGGTGGGGGAGTACCTGCGCGAAAAAATGGGCATGGAATGGGTCGTCATCACCGATGACTACGGCACTGACCTCGCGATTCTAGCCACGGCACCCAACGGGGACCACGTATATTCCTGCCCCATCATCGTGGTGGGCAAGCGCTTTTCACCCGACTATGAACCTGGTCAGCTGGAGTTTTTCTGCAATCAATTC…	0.547786	48	18	2.66667
Cgl2953	312	ATGGCTCCGGGTCACCAAATGCAAACTGCCCAAGGAGGAAGGGTCTACACCTCACTGATGGACGAGAAGTCCCTTTCCCCGTTGATCGGTCTGCCGGGTCGGGAGAACATCGGCCTGGGCCGACACTGGCACGGTCTGTCGACGATGTTGCGGGTGCTCAACGGCATCGTCTACGTCGTTCTGCTGTTCGCCACCGGGCTGTGGCAAGGCATTATCCCCACCTCCTGGGACGTCTTCCCCGAGGCGTGGGAGACATTGAAGGTTTACCTGGGCTTTCGTGCCCCAGGCATCGAGCACTTCACCCCCCTATGA	0.605769	48	18	2.66667
Cgl2582	216	ATGGGTCGCGGTCGCGCGAAGGCAAAACAGACCAAAGTTGCTCGCCAGTTGAAGTACAGCTCTCCAGACATGGATCTCGATTCGCTGCAGCGGGAGCTGGCTAACCAGTCTCCTAGGCGTTCCTACTCCGATACCCCTGATGATGAGGACCAGTACGCAGAGTATGCGGACTGGGATGAGGACGACACCGACAATCGTGCCTACGGCACAAACTGA	0.564815	24	9	2.66667
Cgl2956	207	GTGAATTACTCCTGGAGATCACGTGGAGAAGGTGAACCGGATCTCCTTCGGCATGATGTGGACAGCCTTAAACTCTGGGTCTGCCACGATCTCGTGCCAGATATCAGCGGGAATGACGAGGCTGTCTCCCGCGCTCACACCACGGTCTTCGGCAGAGAACTGAACGATGCATCGCCCCTCGGTGACGACGAGCACCGATTCGGTTGA	0.570048	24	9	2.66667
Cgl1626	1077	ATGCTTCTTTCCGCCCGCACACACACGAGTTTCCAAGAACTTGGACTCAATGCTAGTCGGCGCAAAGCAATCAACTGGACACTGGCACTCACTGTGGTGCTAATTGCCTCCATGTTTGTTGGCGTGCTCATCGGTGCATCCGGGACCTCAGTGTTTTCCACGTGGACCGTAATTAGCCACCATCTTTTTGGCACTGAGCTAGGTGGCTCCGACACTGCCGACGCCATCATTTGGTACATCCGCACCCCACGCGTCTTGCTCGCTGCCATTGTGGGCGCAGGCCTTGCCCTGGCAGGTGCCATCATGCAAGTACTGGTCCGAAACATGCTGGCAGACCCCTATATCCTCGGGGTGAACTCAGGTGCCAGTTGCGGTGCGGCCGCTGCCTTACTGTTCGGA…	0.583101	150	57	2.63158
Cgl2306	1758	ATGACATTGAAAATTGATCCCTCGTCCATCAGTAGTGCTGTGTCTCGCTTGAATGAGCTTCAGCATCAAGCTATTACTGCATCTCAAGTGGGAATGAAATCAACAATTCTATCCGCGTTTTCGCCCGTCTCTGGACTCGATCAATTGGGTTCCGGTCACGGGAATGTGATTAATGGTGGGGCAGGCGCAGCAAACTCTGTGCTGAATTCCTATGCCGAACAAATCGAGTGGTTGTCTGCGGCTTTGCAGGCTTCTGGTGCGGCTTTGACTGGCCAGGATGAATTATTCGCTAGGGGTATGGATGTAGCGGATACCGGTGGCAGGGTTGTAGAAGAGTCAGTAATGTTCCCGGCGCGGCCGGCACCTCGGTTTGAGTCTTTCGTTTTTAATCCACCAGCT…	0.573379	234	89	2.62921
Cgl2853	447	ATGACGAACAAAACCATGCTGGTTGCTTTTGATGGCTCACCGGAATCCCGGCGCGCTTTGGAATATGCGGCGAAATTGTTGCAGCCGCGCACCGTGGAAATTTTAACTGCGTGGGAGCCATTGCATCGGCAAGCTGCGCGCTCGGTTTCGTTGATCACCTTGGGGGTGGAACCCGAAGACCCCGCCCATTCCGCTGCACTAAAAACCTGCCAGGAAGGCGTAGAGCTAGCCCAATCTCTAGGTCTGGAAGCGCGAGCCCACATGGTGGAATCCGCAACGGCCGTGTGGAGCGCCATCGTTGATGCTGCTGACGAGCTCCGCCCCGACGTGATTGTCACCGGCACCCGCGGGATCTCCGGATGGAAATCCCTGTGGCAATCCTCCACCTCAGACAGCGTG…	0.588367	63	24	2.625
Cgl0296	1194	TTGAGCCCCAGCCTGGTCGTCGATGCCGTCATCGTCCTCGTTATGGCATTCGCCCTGTGGGGTGGTTGGCGTCAAGGCGCCTTCACCTCGCTGCTGTCCACCGTCGGCGTCGTTTCTGGCCTGGTAGTTGGCGCAGCAGCAGCTCCATTTGTCATGGGTCTCACCGATTCCACCGCGCTTCGCTTCCTCCTGGCGATCGGCACCGTGGTGCTGCTGGTTGGTTTGGGAAATCTCATCGGCGCCCACTTGGGTGCTGCGATTAGAGACAACATCAAATTCCGAAGTTCCAGGACCTTAGATTCTGGGCTCGGCGCCATTTTCCAAGTATTGGCCACCTTGATCGTGGTGTGGCTCGTCGCAATTCCCCTGGCCACAGGCCTCCCCGGAACTGTCGCCAGC…	0.592965	173	66	2.62121
Cgl0937	1068	GTGCTGTACGGTTTCGGCCGCATCGGTCGCCTGCTGGCCCGCATCCTGGTTTCCCGCGAGGCACTGTATGACGGTGCTCGTCTGCGCGCCATCGTGGTCCGCAAAAATGGTGAAGAAGACCTGGTCAAGCGCGCATCCTTGCTGCGTCGTGATTCTGTCCACGGTGGATTCGATGGCACCATCACCACCGATTATGACAACAACATCATCTGGGCCAACGGCACCCCAATCAAGGTCATCTACTCCAATGACCCAGCCACCATTGATTACACCGAATACGGCATCAATGACGCCGTCGTGGTAGACAACACCGGCCGCTGGCGTGACCGCGAAGGCCTGTCCCAGCACCTCAAGTCCAAGGGCGTTGCCAAGGTTGTACTCACCGCGCCGGGCAAGGGC…	0.585206	144	55	2.61818
Cgl0207	912	ATGGGAGAAAAACGGCGGATGTGGACGGCGAAGGAACTGATCGGGATGGGGTATTCGCGGCGGAGGATCAACAGTTTGGTGAAGGAGGGGAAGTTACACCGGGTGTTGAGGGGTGTGTATGCGTTGGATCCGCCGTCGGGGGAGGTTGTGTGGTCGGCGATTCGCCTGGTCAGGCCGGGTGCTCTGTTGGATGGGAAGTCGGCGGTGGAGGTTTATCAGGGGGTGTCGTTGTCGTTGCCTGTGCGGGTGAGGGTGAGTACGTCGAATGTGTTGAGGGGGTCGCGGAATGTGGTGGCGCGGAGGTCTCAGAGGATGGATGGGATTGCTCATCGGGGGTTTAGGGTGGTGTCGTTGGTGGATACGGTTGCGACGTGTCTTGATGAGCGGAGTGTGAATCCT…	0.564693	136	52	2.61538
Cgl2971	237	ATGACCGCCCCCGCCACGCTGAAGAACACCACCTTGCGCTCTGATGAGTTCACCTGTCCGAGCTGTGTCGCCAAGATCGAAAACAAGCTGAATGGTTTGGACGGCGTGGAGAATGCGGAGGTGAAGTTCTCCTCCGGACGCATCCTGATCACCCACGACCCACAGAAGGTCTCCGTACGTGACCTGGTCACCGCGGTAGCCGAGGTCGGTTACACCGCCAAGCCGTCGGCGATCTGA	0.599156	34	13	2.61538
Cgl0228	420	TTGGATATTGCTCGCCAAACCCCTGAGGGGGACGTTCCCGTTGGCGCCGTCATTTACGCGCCGACCGGGGAGATCCTGGCGACCGCAACGAACCGTCGAGAAGCAGACCGCGATCCCACGGCCCACGCCGAAATTATTGCTTTACGACGAGCCGCCCGCCGTTTTTCCGACGGCTGGCGGCTGAGTGACTGCACCGCGGTGGTCACCTTGGAGCCCTGCAGTATGTGCGCCGGCGCCTTGGTGGGTGCTCGAATCGGACGCATCGTATTCGGAGCATTTGAGCCCCGAACCGGCGCCTGTGGATCTGTATTTGACGTGGTTCGAGACCCCGCGGTGTTGCACAAAGTGGAAGTCAGTGGAGGAATCCTCGAGCCTGAATGTGCTGCCTTGATGACCGAA…	0.6	60	23	2.6087
Cgl1672	1209	ATGGTTTCCCGTAGGGGTTTCCTAGGGGGTGCCGGCTTGATTGCTGGTGCGTCCGCGTTGGCGGGGTGCAGTGCGGGGGAAAATGAGCCGGACGGTGCGTCGATAAGCTTAAAAGGCCAGGTGGTGGAGTTTGATGGCCGCCATCAGGCCGGCATTGCGACGCCGCATCAGGCGAATTTGAATCTGGTTGCGTTTACGCTGCGTGCGGGCGTGGATCGCGCTGGCGTGACGCGGTTGATGCGCGTGTGGACCGAAGATGCCCGCGCGCTGTGCGCTGGCGAGACGCCGCTGGGCAGCCTGGAGCCGGAGATGGTGACGTCGCCGGCAAACCTCACCATTACATGTGGTTTCGGTGCTTCGCTTTTCGACGTGACCCAGCAGGTTGATCTTCGTCCCGAG…	0.564103	156	60	2.6
Cgl1232	1131	TTGAACACTTTTTATCTGGACCATGCAGCCACCACACCAATGCGTGAGGTGGCCGCAGCTGCGTGGATGGAAAACGCGCAGGCATTGAATCCCGCGAGTCAGTACGGTTCGGGGCGTAAGGCGCGCAGCGTTGCGGATTCGGCTCGTGAAGAAATTGCTTCTTTGCTGGGCTGTGAACCTATCGAGGTTGTGTTTACCGCGTCCGGCACGGAGGCAGATAACCTCGCTGTGCAGGGGTTATTCCACGCATCGCCTCTCAATCGGATTATTTCTACGCCGATCGAGCACCCCGGGATTCTGGAAACCGTCAAGGCTCTAGAACTTGGCGGGGCAGAGGCGGAGCTCATGCCGATCGGTCCAGATGGACGAGTGTCTTCCTTCGAAGCGCTGGACAAGCCT…	0.595933	161	62	2.59677
Cgl0198	942	ATGTATGCCATGGCACAAACCACTACCCGCCTCCAGCCGGGCATCAACGTCGCAGCGGTCATTGTGACCCACAATCGTGTGGAATTGCTGCGGCATTCCCTCGAGGTTGTTGCCAATCAAACCTATCCGGTGAAACACATTGTGGTGGTGGATAATGGGGCGGATCCGGACGTCGAGAAGCTGGTTTTAGAGGTGGCGGGAGACCGTGCCGTTTACACGCCTTCGCGCACCAATTTGGGCGGCGGTGGCGGTTTTGCTTTTGGTTTTTTGACGGCGTTGGCGCTGGGGGCGGACGCGGTGTGGTGCGCAGACGATGACGGCCGGCCGGAGGGGCCAGGGGTGTTGAAGACGCTTATCGACGCCGCTTCTCGGCATAATCTGGAGGAGGTTTCTCCGGTG…	0.576433	135	52	2.59615
Cgl1516	951	GTGAAACAGCGAATGGTCGGTTCAAGTGGTTTGCGGGTATCCAGGCTCGGTTTGGGCACCTCAACATGGGGCTCGGGCACCGAGCTGGCTGAGGCAGGCGATATCTTTAAGGCGTTCATCAATTCTGGTGGCACGCTTATCGACGTCTCCCCCAACTACACCACCGGCGTCGCGGAAGAAATGCTCGGCACGATGTTGGATGCGGAAGTCTCTCGTTCGGCTGTCGTCATTTCCTCCAGCGCAGGTGTCAACCCCGCTCTGCCGCTCGGCCGACGTGTGGATTGCTCCCGCCGCAATTTGATTGCCCAATTAGATGTCACCCTGCGGGCATTAAACACTGACTATTTGGATTTGTGGTCTGTGGGCTATTGGGATGAGGGCACCCCACCGCATGAGGTG…	0.574132	122	47	2.59574
Cgl0747	1008	GTGGTGCAAGTGGACAATACCTTTTATGACGGTTCTGCTTATGATCCTGAAACCGTCCGATTTTTTGATGTGGCGCAGGAGGGGGCCCAGGTTCGCCAGATCGGTGGCCTCGTGGCGCAGGGCGCGTTGAGTGCGTTCGAGGGGTTGCGGCCACGTAGCGTGGTGGTGATGCTCGACGGCCAGATTCACCGCAGTTGTGTGCGATTGGTGGAAACCTTGCATTCCCCGATGCGCCAGCCGCTGGTTATTACCTCCACGCTGCCACATTACATCGGTGCGCTCGACGTGCTGATTGTCATCACCGACAACGGTGCAGATGAAAAAGCGCTCAAGGCACTCATCACGGCGTCGCAGCGGGGCGTGGCCACGCTGCTCATTGGCCCTAGTTCGGGCCCGCTT…	0.579365	132	51	2.58824
Cgl0246	1272	ATGAAGCTTTCACTGCCTGCACCCCTACGCCGTTTACGCAGCGCTGCCGCCATCATCTCAGCAAAAGTTGCGACATCCGCGTCCAAAGCCACAGGTCGCGGATCCGGTGGCATGATCGGCGGACTGGTGGCCAGCAAGGTAGACCCGGACATCATGTCCAACCTCATCAACAACCGCCCAACAGTGCTGGTCACGGGCACAAATGGCAAGTCCACCACCACCCGCATGCTGGCCGCCGCGATGCGCAGCACTTACACCGTCGCCACCAATGAAGGCGGCGACAACATGGACGCCGGCATCATTTCTGCGCTGCTCGCTGGCCGAAACGCCTCACACGTGGTCTTGGAAGTCGATGAGCTGCACGTACCCGCCGCCATCGAACGCCTCAAGCCCGACGCC…	0.610063	181	70	2.58571
Cgl2486	1200	ATGGCAAGAACACATGAATCCAGGGGGATACTCATGACCACTGACATCTACTTCAGCCACAACAACCCACACGACCCATACGCCCACCACACCACCGAACTCAACCGCGACACCCACCACCTCTGGGTCACCCTCACCACCGACTCCAACGACTTCGACGCAGACTCCTTCACCACCGAAGTCATCCGGATCACCGGCTACTCCCGCCACGAAGTCAACAACGGCCTTAACGCCATGGCTGCGATGACCAACCTCCCACACCTACGCGCCATCCAAGAACGCTACTACTTCCTGAGCATCCGCTACCTCGCCTCCATCATGATCGCCGTGGCCAAAGCAGACCCCACCCTGTGGGAAGAACTCGACCTGCGCATCACCGACGCCTTAACACCAGTCACC…	0.575833	168	65	2.58462
Cgl0063	1272	GTGTCAACCATTCCGCTGAATCGTCTAGCCGTTATCGCTGCCATCATTGGTGTCGGTACCGGGCTGTTTGTTGCTGCACTGAACTGGTCTGCCATTGGCGTGGAGCGTTTAGTTTATGGCGCTGACCATTTGCATAATTACAATCCGGTGGCCAATGTGTCGCCACTTCGCCTGTCCATCACGGTGATTGTGCTTAGCGTGGTGGCCTCCTGGGCGTGGTTTTTTGTGCACCGCACGGGGCCGAAAGAGGTTTCGATTGTGGGTGCGATCCGGGGCGAGAAGATGCCGATTTTGGAGACCATAGCGTCCGCATTTTTGCAGGTCACCACGGTTGCTGCGGGTGCGCCGGTGGGTGCAGAGAACGCTCCACGTATTGCTGGAGCCTTGGTGGGAGAGCGG…	0.586478	178	69	2.57971
Cgl0514	747	GTGGGCCAGAAGATCCATCCACACGGCCTCCGTTTGGGCATCACTTCCGACTGGAAGTCCCATTGGTACGCCGACAAGTCTTACGCTGACTACGTCGCAGAAGACATCAAGATTCGCGAATTCCTGTCCAAGGGCCTCGACCGTGCCGGCATCGCCGACGTCGTCATCGAGCGCACCCGCGACCGCGTTCGCGTAGACATCCACACCGCTCGCCCAGGCATCGTCATTGGTCGTCGTGGCGCTGAGGCTGACCGCATCCGCCGTGAGCTCGAGAAGCTCACCGGCAAGCAGGTTGCCCTCAACATCCTCGAGGTCAAGAACGTCGATGCTAACGCTAAGCTGGTGGCACAGTCCATCGCTGAGCAGCTGACCAACCGCGTGGCATTCCGTCGCGCAATG…	0.621151	85	33	2.57576
Cgl0290	846	GTGACTAAGCTTGAGCGCATGGAGCATCCTGCTTACAGCCAATTGCGGCCGGTTACCCCGTCCGCATCTGTTGTTTTGTGCCCTAATCCCGGTTACAGCTCGCTGGAAGGCACTAATTCTTGGGTTATCCGGGCACCAGAAGACCCCCGGAGCATTGTCATCGATCCAGGTCCTGAAGATGAGGGCCACCTTAACGTCTTGCATTCCAAGGCTGAGGAGGTGGGTTTGATTCTTCTGACCCACCGTCACTATGATCATGCTGACGGCGCACAGCGTTTCCGTCAGCTGACCAATGCACCTGTGCGTGCGATGGACCCTTCGTACTGTGCTGGTGCGGAGGAGATTCATGATGGTGAGATCATCACGATCGACGGTGTCACCCCACAGATTGAGGTGGTG…	0.549645	103	40	2.575
Cgl0390	1071	GTGAAGGAGGTTGACGTCGAAAAGCAAAAAGCTGGCCGGGTGCCTGGTGCTATAGCTAAGCGTCGGACCGTGCGGATTGTGCTGTTTGTCGCGCTGGGCGCGATCGTGATTGCGGCGTCGCTGTGGTCGATTCTGGTCGGCCAATACACCATCCCGATTCGCGATCTACCTGCGATTTTAGCCTCCGGTCCGACCGGTGCGCAGACGATGGCGGAACAAGTCGTGTGGCAAATCCGCATGCCGCGCATCGTGCTGGGACTGCTCGTGGGTGCCGCTTTGGGCGTGGCCGGCGCGCTGTTGCAGGCGGTGTTTTCCAACCCGCTGGCGGAACCGTCGATCATCGGCGTGACCTCCGGCGCGGGCGTGGGTGCTGCTGCGGTGATCGTGTTTAACCTGACA…	0.597572	126	49	2.57143
Cgl0946	921	ATGACAACGACACCAGCAATCGACGTAACAGACCTCGTGAGAACCTACGGCGACTACACCGCAGTCAAGGGCCTGAATTTCCATGTACAGCGCGGTGAAGTATTTGGTCTGCTCGGCACCAACGGGGCCGGCAAAACCTCCACCTTGGAAGTCATCGAAGGACTTTCCGCACCCAGCTCCGGCACCGTGCGCATCTCCGGGCTTGACCCCGTTGCCGACCGCGCGATCCTGCGCCCCGAGCTCGGCATCATGCTGCAATCAGGCGGCCTGCCATCACAGCTCACCGTCGCCGAAACCATGGACATGTGGCACGGCACCTGCACGTATCCGCGCGCCATTAAAGATGTGCTTGCCGACGTCGACCTCCTACACCGCGAAAACGTCAAGGTCGGCGCGCTT…	0.60152	131	51	2.56863
Cgl0976	549	GTGAATGAAGCAGATCTGAACGCTGTCGAAGAGCAATTGGGAAGGGCCCCACGAGGTGTCCTCGATATTTCTTACCGCAGCCCTGATGGAGTACCCGGTGTGGTGATGACCGCACCAAAACTGGATGACGGAACCCCATTCCCAACCCTGTACTACTTGACAGATCCACGCCTGACCACCGAGGCATCCCGCCTCGAGGTCGCATTGGTAATGAAGTGGATGACTGATCGCCTTTCCACCGACGAAGAGCTTCGTGCCGACTACCAGCGCGCCCACGAGCACTTCCTGGCAAAGCGCAACGCAATTGAAGATCTCGGCACGGATTTCTCCGGCGGTGGCATGCCTGACCGAGTGAAGTGCCTCCACGTCCTCATCGCCTATGCACTGGCAGAAGGCCCA…	0.579235	77	30	2.56667
Cgl2952	1071	GTGGTACGTCAAACTCTTCGGCGGCCACCAGGGTGCACGTTCCCTGCACTTCATCGCCATGGTGTTGATGACGGGCTTTGTCATCATGCACGTCGGCCTGGTTTTTTGGTCCATGGCGACTACAACATGGTCCACATGGTCTTCGGCGATATGAACACTGACCGTGCGGCGCAGGCCTACATCATCGTGATCACCACCATCGTCATGGTGGTGTTGTTCTGGATCGTGCTCAGCTATTGGTCGCTGGCTGACCGGGCCCGCGCCCAGCGGTTCACCGCCAGCATCACGGAGATCGGACGCAAAATCTTCCTCAACCGGCTGCGTCCCCGGATGAGCAGGCAGAACACCTACACGGACAAGGACATCTCGCAGTTCCACTGGACCAATGGCCTGCCGCCG…	0.578898	136	53	2.56604
Cgl1434	792	GTGTTGTTCGCATTTGGACTCACCCTATTTGCCGGTCTTGCCACCGGCATCGGCGGTCTCATCGCCGTAGCGCGCAAAACCGTCACCGAAGGATTCCTCGCAGGATCACTCGGCTTCTCTGTCGGCGTGATGCTGTACGTATCCTTTGTGGAAATTCTACCCGGCGCCTTTGATGAATTAACCAGTGTTTGGGGAGAAAAAGGCGGAAGTTGGGCCGCTGTTATCGGCTTCTTCGGTGGCATCGCGCTGATCGCCATCATCGACCGCTTAGTCCCCACGGCGATTAACCCCCACGAGCCCTCCACCGTGGGAGGCGCCGTTGAAGGATTCGAGCGCCGCAACCGCATGATGAAAATGGGTGTGCTCACTGCGCTGGCCATCGCGATCCACAACTTTCCC…	0.582071	105	41	2.56098
Cgl0289	474	ATGACTACTTCCACCACCCCAAACACCATCGTTTCTTTCGAAGACGCACCAACCCTCACCGGCCAGGACCTGGGCTTTTCGCAGTGGCGCACTGTCACCCAGGAGATGGTGAACACCTTCGCGGACGCAACTGATGATCAGCAGTGGATTCACACTGATCCTGAGCGCGCCAAGGACGGTCCTTTTGGTGGCGCAATTGCCCACGGTTTCCTCACCTTGTCCATGATCATTCCGTTCTGGGGCGAGCTTCTCGATGTCACCGGCGTGACCACCAAGGTGAACTATGGCCTGGATAAGGTGCGTTTCACCTCTCCCGTCAAGGTCGGTTCCCGCATCCGCATGGGCGCTGTGGTCCGTGAGATCTCTGAGGTGAAGGGCAATGGCCTGCACCTGGTCGCC…	0.584388	69	27	2.55556
Cgl2011	960	ATGTTTCAAGGACTAAAAGAACTCACCGCAGCAAAAGGCCGCACGCTGCTGATCACCGTCACCGTCGGGCTGATCGCCGTGCTGGTTACTTTCCTCTCTGCCCTCACCGCCGGGCTTGGCCACCAATCAGTATCCGCACTGAAATACCTAGCGGGTGATAATGAACTTATCCTCGCCGATTCCGGATCCACCACGCTTTCCGCGTCCACGCTTTCTGATCAAGCAGTTGCCCAACTCGAAGACGAAGGCGCACAGATGCTGTGGCAGGTCCGCGACCGAGTAGCAGACACCCCCACCATGCTCCTCAACTCCCCTGACCTTGCGCCTGGTGAAGTATCCCTTCCTGCCGAACTCGCTGATTCGGAACTCGCTACTGCGCATGATGTAGTGGATTCTTCC…	0.584375	120	47	2.55319
Cgl2698	894	TTGGAATTACGCAAGGCGGTGCGCCCTTACCTGAAAGAGCATGTGCACATTGGGTTGTCGGGCGGGCCGGATTCATTGGCGCTGGTGGCTGCTGTGCTCGCGGAGAAATCCCAGGTAACGGCGATTTGTATCGATCATAATCTGCAGACCGGTTCTGCTGAAGTCACGCACAACGCTGCTGCGATGGCGCGCCACATGGGCGCACAGGCGATCGTGAAGAGCATCGAGGTCGCGCCGGGGGAGGGGATGGAGGCCGCCGCCAGGGAGGCTCGGTACGCGGCTTTTGCGCAGCTCACCGATGAGATTTGGGTGGCGCACACCATGGATGATCAAGCCGAGACCTATCTCCTTGGCGGTTTGCGGGGGAATCCCGCGGGCATGAAAGATGCTTCTCGACGC…	0.602908	125	49	2.55102
Cgl2458	642	ATGAATCGCATACTCGGCCCCGAATCGAAGTTCTATGCTGCTCTGAGCCTCTTCGCTGACCTAGTCATCGTGAATGTTCTCTTGGTGATAACGTGCTTTCCCGTATTCACCGGGGGAATGTCCTTGCGCACCGCCCACGCGGTGACCGGCCAGATGGTCCGCGAGGAAGGTTCTCGCCGCGGCTCGGCCTTCGTTCGGGGCCTTTTGACGCGTCCCGGGGTCAACACCGCATGGTGGCTCATTTCCCTCGCCGTCGCCGCCTTAGCCGCGTATGAATTCGCTATCATTGCCAAGGCAGATCTGGGTTCAATGGGCCTGATACTGCGCGCAGCCTTGATCTCGGGGCTTATCGTATTGGGCTCTGTCAGCGTATGGTTCTTCCATCTCGATGCACCGGGG…	0.584112	84	33	2.54545
Cgl2577	786	GTGGAAAAATCCAGAAAACGACTTGTGACCATCGCAGCATCGACAATTGGGGCCGTTGCGGTGGCTGGCGGCGCTTTTTGGATCGTTGATGCTTCCATCGCTGCGCACGCGGAACGCAACTTGTCTAAAGCAGTTGCGGAATCCGCAGATCTTGAAAACGACCCGCGAGTATTCCTCGGCAGCTCCATTTACTCCACGGCGTTTTTTACCGGCAAACTCGACTCCGTAAGCATCGACATGCTGGACGTGGAAATCCCCGGCGTCGGCATGGTGAATGCACGCACAGAGGTAGAAAGCGTGGAAGTCTCACGGGATCAAATCCTCTCCGGTGACCTCGACGGCACCACTGCGGAAACCTTCACGCGCACATTACGCATGGACGGCGTCGCAATCGGCGCG…	0.57888	99	39	2.53846
Cgl1276	270	ATGACTAAACCAAACGCTTCCGTCGAGCTGAATACGATCACCAAGTCCTACGGCTCCACCACTATCATTGGCGATACGAGCATCACCATCAACGACGGTGAATTCGTCTCCCTCCTCGACCCTTCCGGCTGCGGAAAATCAACAATTCTCAAAATGATCGCCGGACTGGCCTCCCCATCCACCGGCACAGTCAGCGCAGGCAACGAAGAAATTAAAGGACCAGGACCTGACCGAGGCATGGTTTTCCAAGACCACGCCCTCCTGCCCTGA	0.544444	38	15	2.53333
Cgl2935	639	ATGATTCGCGTGCTGCTTGCTGATGACCACGAAATCGTGAGGCTCGGACTCCGAGCTGTGCTGGAAAGCGCCGAGGACATTGAAGTGGTGGGCGAAGTCTCCACCGCCGAAGGTGCGGTGCAGGCAGCCCAAGAAGGCGGAATCGACGTCATCTTGATGGACCTCCGATTCGGCCCCGGCGTCCAAGGAACCCAGGTTTCCACAGGCGCAGACGCCACCGCAGCCATCAAGCGAAACATCGATAACCCGCCAAAAGTCCTGGTCGTGACCAACTACGACACCGACACAGACATCCTCGGCGCAATCGAAGCCGGCGCACTGGGCTACCTGCTCAAAGACGCCCCACCGAGCGAACTCCTGGCAGCAGTACGATCCGCAGCAGAAGGTGACTCCACACTG…	0.607199	86	34	2.52941
Cgl2918	1218	ATGAAGTTCAAAAAGCCAGAGCTCAACGGCAAGAAACGACGCCTAGACTCCGCGCTCACCATCTACGACCTGCGTAAAATTGCTAAACGACGCACCCCAGCTGCCGCGTTCGACTACACCGACGGCGCAGCCGAGGCCGAACTCTCAATCACACGCGCACGTGAAGCATTCGAAAACATCGAATTCCACCCAGACATCCTCAAGCCTGCAGAACACGTAGACACCACCACCCAAATCCTGGGCGGAACCTCCTCCATGCCATTCGGCATCGCACCAACCGGCTTCACCCGCCTCATGCAGACCGAAGGTGAAATCGCAGGTGCCGGAGCTGCAGGCGCTGCAGGAATTCCTTTCACCCTGTCCACCCTGGGCACTACCTCCATCGAAGACGTCAAGGCC…	0.596059	174	69	2.52174
Cgl1275	501	TTGACCGCACGCGGCAACATCGACTTCGGCCTCCGCTCCGCGCGCCCCTCCTTGAGCAAAACCGAACGCGCCGACATCACCCGCACCCACCTCGAACAAGTAGGCCTCACCGACGCCGCCGAACGGCGCCCCGCCCGCCTCTCCGGCGGCATGCAACAGCGAGTCGGCATCGCACGCGCCTTCGCCATCGACCCACCAATCATGCTTCTCGACGAACCCTTCGGCGCCCTCGACGCCCTCACCCGCCGCGAACTCCAGCTCCAACTACTCAACATTTGGGAAGCCTCCCGCCGCACCGTCGTCATGGTCACCCACGACGTCGACGAGGCCATCCTGCTCTCCGACCGAGTTCTCGTGATGTCCAAGAGCCCCGAAGCCACCATCATCACCGATATTCCA…	0.640719	68	27	2.51852
Cgl0672	660	ATGCTGCTGACAATTCTATGGGCCATCGGCATCACCGCCGAAGGCATGACAGGCGCGCTGGCCGCAGGCCGACAAAAAATGGATCTCTTCGGAGTATCCGTCATCGCATGCGTTACCGCGATCGGCGGCGGATCCATCCGCGACATGCTGCTGGGACATTACCCGCTGGTGTGGGTGGAAAAGCCACTGTATCTACTGCTGATCATTGGCGCAGCCATTTTGACAGTGTCCATTTCCTTCCTGATGGAGCACTTCCGTGTGTTGTTCCTCGTGCTCGACGCCGTGGGTCTTTCTGCATTCGCTGTGATCGGCACACAAATCGCACTGGAAATGGGCTACGGATTCATCATCGCAGTAGTGGCATCAGTGCTCACAGGTGTATTCGGCGGCGTCATGCGT…	0.542424	73	29	2.51724
Cgl2650	1218	ATGCGCACTAGCCTCATTGCGCGCGGGTTGTACCGCATTCCCGCGCTGGTCTGGGATCAGGGTCTTTTAACGCTTTTCGACGCCCGCCTCAGTGTTGACGACCTCCCCGCACCCATCGACGTGGTGTCAGCGCGATCCTCAGACGGCATCACCTGGACCACCCCAGAACCAGCAATCGTCGAAACTGAACACCGCGGTGTGGGCGATGTCTGCCTTGTCACGGGCGATCTGTGCTTCCACGGATTGTCCAACCTCGCAGGATTTTTTGAGGATCCCACCGACCTTGAACCCCGGCTGGCGCGCCGGGATGTGAGTGGGTGGACGTCGATAAGCATGGCCCACTATTTTGCGGATGTTGATGCCGCGTTCGCCTCGTCGGGGACGGGACTTGTCCTGGCG…	0.586207	156	62	2.51613
Cgl0097	555	GTGTACTCAATTTCAGAAACTATCGCCCGAACTCTTATGCCCCGCACCGATCACGTTTTCGACCTGATGGGCAACGGAAACGCCTGGTTCGTCGATGCCCTAGAACGCCTCGGGCGAGGCATCATCACCGTCCGCCCCACAGTTGAAACCGTGGCCGCCGCGGACACCTACCACCGCGTCACCCGCCGCCCGGCGGTCGCTACCACCACCTATGGTGCTGGTTTCACCAACACCATGACCACGCTTGCCGACGTCGCCCTCTCCCGTATCCCACTTCTTTTAGTTGTGGGCACTGCCCCGAGCGCCGGGCCTCGCTGTTTCGACATTGACCGGCAAGGACTCGCACGTGCCGTAGGTGTGGAAACCTTCACCGTGCATGCAGATGACGTTGCTGCGGTA…	0.589189	78	31	2.51613
Cgl0589	498	ATGAAATCTGAGTTTCCGGTATCCGGCACGAGGCGTTTTGAGCATGCCGCAGATACCCAAAATTTTGGGGAAGAATTAGGCAGGCATCTAGAAGCTGGCGATGTGGTGATTTTGGACGGCCCGCTGGGTGCTGGAAAAACCACATTTACTCAAGGTATCGCTCGTGGATTGCAGGTGAAGGGGCGGGTGACATCGCCGACGTTTGTGATCGCGAGGGAACACCGCTCGGAAATCGGTGGGCCAGATCTGATCCACATGGATGCCTACCGATTGCTGGGCGAAGACAGCGAGGATGCTGATCCGATCGGTGCGCTGGACTCTTTGGATTTGGATACCGATTTGGACTTGGCTGTGGTTGTTGCGGAATGGGGCGGTGGCTTGGTGGAGCAGATCGCTGAC…	0.544177	65	26	2.5
Cgl1352	294	GTGTTGTGGGTGTTGACCGGAATCTTACTGGCTATGGTCTCTACCGCCCTACGAATCCGCTTCGGATCAGGGGTAGCTATCGCTGCAACCGTGCTGTGGACAGTTATCTCAATAACCTTGGGCGGAGATGTGCTAGCCGAGACCATGCTCTGGCTTGTAGCAGTACCATCCTGGCCAGAAACAGCGGATACTACTACCCGCTTCCTTATTGCGATGCTACTGCAGGCAGTTCTTATCACCGGCAGCACTATCTGGGCTATCCGAGAGATCCGGGATTCAGAGCGCCGTGGCTAA	0.544218	35	14	2.5
Cgl2960	336	ATGCACAAAATATCGATCGAGGCCCTCGCCCGCAAGCAACTTAAAGAGGCCGTCGCCGCCCCTAGTGCTCGTGCCGCCGATACCGTCTTCGGCGGGCACGAAAAAATTCTGCGGCAGACCGTCGTCGGGATACGTCAGGGTGCTGAGCTCGGAGAGCGCGACAATCACGATGAATCCACGATTTATGTCCTACAAGGGCGTGTCCAACTCAGGACGGGCGATGAGACCTGGATAGGTCGCAGCGGTGATCTGTTGATCGTGCCGCGATCTCGGCACAGCCTCGAAGCAATCGAGGACTCCGCTGTTTTGATCACCATTGCCAAACTGACGCAATAA	0.571429	35	14	2.5
Cgl0673	198	TTGTACATGGGTAAGTCATTCGCCCTTCTAGTTCTTGGCGCTATCATCTTGGCCGGTGGTGTCTGGTACACCATCGAGGTTGGGTACTCCGTGATGGCAATTGTTGCCGCACTGATCATGGCTGCCGGTGGCGGAATCATCACCTGGGGTCTCGCAGTGGCTGCAGATGTAAATTCACCAACCTCACACAAGATCTAA	0.525253	25	10	2.5
Cgl1319	159	ATGAAAAACTACTTCCATCTATTGTTCACCAGCGACCCGCTCATTGCACATTCTGGACTCGGCGTGTGGCGACATTTTTGGATGATTCCTGGCAAATTCTGGGCAGCAGCGGCAGGTTTCCAGGAGGTTTCCATGCGGGTGGCTTGGGACATGGGCTAA	0.522013	20	8	2.5
Cgl0890	1563	GTGAGCCAAGCCCTACCTGTTCGTGACCAGGGGCGGGACCAGGGGATTTTCGCTGGTACTCTCCCGCCCGCACCGCCAAAGTTCAAGTGGACCCGCCTGGATACCTATACCTGGGCGATCATCGCGGTGTTTGCTTTAGTCACGCGTTTTACAGGTTTGAGCAGTGCAACCGCCTCAGGCACCCCAGTTTTTGATGAAAAACACTACGTCCCACAAGCCTGGGACATGGTCCGCTCCTGGATCAACCCCATCACCGGCGGCATTGAATCCAACCCCGGCTACGGACTCGTCGTTCACCCACCGTTGGCCAAACAACTTGAAGCACTCGGTGAATGGGTCTTCGGATACACCCCCCTCGGCTGGCGCATCATGGTCGCCATTTTCGGAACACTCACCATT…	0.569418	217	87	2.49425
Cgl1203	1149	ATGGGAGTCGGTTTCGCGGGAATCCCGCTGCGCGAATTGGGATTGGTTATCCTCGTTGCAGCGGCCATCACGTATCTCAGCACGGGCATCATCCGCACCGTCATGGTGAAAAGTGGTCGCCTCAATGAGATTCGTGAACGAGACGTCCATGTCATCCCCAAACCACGGCTTGGTGGCGTGGCGATGTTCAGTGGATTTCTCGGCGCAGTATTCCTTGCGGACCAGCTTCCCGCCTTGACTCGCGGGTTCATGCCCATCACCCCGGAGATGAATGCCGTCATTTGGGCAGGCTTTGTCATCGTGGTGGTGGGCGCACTGGATGACCTTTTTGATCTTGATGCCATCACTAAATTGGTGGGTCAAGTAATTGGTGCGGTGACTATGAGTTTGCTTGGTCTC…	0.565709	142	57	2.49123
Cgl0300	1026	GTGGAAGATCCGGTCCTGCACCCAGAGGCCATGCACGTAGCTGCAGCCACTGGTCGGCCGGTTATTGAAACAACAAATTTGATGGACATCTCCAGGCATTTTCACCGCACATCGGCAGTGCTCATTGATGCGTCGATGGCCTCTCAATTATCACCTGGGAAACGCCGCGACAGGGTGTTTCTTCTCGATTCTGATCCAGGGCCCTCTGATTGGAAAACGGCGATGAAAATCCACGCTGAGCAAGCCATGTTGCTTCCCGCTCAGGCAGGGGAGTTGCTCAGCGCTTTAGGCAGAGATGACAAACAACTGCCGGTGGCTTCGGGCCATGTCATCGGTGTTGCCGGGGTGGTGGGAGGAACAGGCGCGAGCACGTTTGCTGCGGCGCTCGCAAAGCGGCGT…	0.573099	132	53	2.49057
Cgl0201	807	ATGACCTTTGGCGCTGCCTGGAACGATATCGTCCGCGGATTCAAGCAACATGAGTTGTGGCTGCAACTCGGCTGGCAAGACATTAAGCAACGCTACCGGCGATCCGTCCTTGGGCCCCTGTGGATCACCATCGCCACCGGTGTCATGGCGCTCGCCCTCGGCTTGCTGTACTCCGTGCTGTTCAAAATCCCCATCGCGGAATTTCTGCCCCACGTCACCGTCGGCCTGATCATTTGGAACTTCATCTCCGGATGCATCAAAGAAGGCTCCGACATCTTCATAGATAACGAGGGACTCATCAAACAGCTCCCCTCGGCGCTGTCCGTCCACGTGTACAGACTCGTGTGGAAACAAGCCCTCTTCCTCGCCCACAACCTGGTCATCTGGGTCATTCTCATG…	0.5886	112	45	2.48889
Cgl2767	762	GTGCCCACCCGAAAAGACCTCAAAATTCTTGATGATGTGGCCTTTGATGTGCTCCCTCAGGATCCCACGCCTTCTCTCGATGAGATCGCCAAGCAGCCTGATGTCGAGCATTTGAGCAGCCCTAAGTTTGCGCCACAACAGCCTGAAACCCGTTTGCGCATCGTGGTGATCGGTTCGGATGCAGCGCTGTCTGCGGTCCTGACTCGTCTCATGCGCGCCGATAATTTGTGGGCGGAGATTGGATTCGTGCCCGTTGGTCCTTCAACGGCTGCGAAGAACTGGGGTCTGCCCGCCGATGAGGCTGCCGCGCTTGAGCTCGCACTGACCGGATTGGTCAATCCTGCCCCGCTCATCCGCGATGACGTTGCGGTCGCCGTCGCCGGTTCAGCCACCATCACC…	0.610236	102	41	2.4878
Cgl2006	732	GTGTCCGGTTTTCTTACTCCCCCAGCTACACCCCATATTCGGACGGCAACTGCCAGTATTGCTACCGCAGTTGCCGTAGCACTGTCAGTGTTCGCTGCTGCACTCATTCCAGGAAGCGCTCTGTATTCTGTGCTGACCGCTGGAGGGGTGGCACTTGGAGCAGCATCAGGCGTTGCCGCGTTACGCCATCGCGGAGGGCTTCGCATTTTTCAATGGCTGTCTGCGCTTGGTGGAATCGTCATTTTGCTGATCGGTATCGTAGTGGCAGTTGCAAAGTTTGGGGCCTCGGCAAAACTTGCCACGTTAGGCCTGGTGACCTCGTATTATCTCATGCCGTCTGCGGCATTGGCCTGTTATATCGGAGGGCTTGGCCAGCTACCAGCCAAATGGATTGCGCCA…	0.57377	97	39	2.48718
Cgl0929	1650	ATGAGCAACGCCAATCCCGACACCACCGCCGCCGAGGCACATCGCCGCAGAACATTCGCCGTAATCGCACACCCCGACGCCGGTAAATCCACCCTCACCGAGGCATTGGCGCTGCATGCACACATCATCTCCGAAGCCGGCGCCACCCACGGCAAAGCAGGCCGCAAAGCCACCGTTTCCGACTGGATGGAAATGGAAAAAGACCGCGGCATCTCCATCGCCTCCTCCGCACTCCAATTCGAGTACGCACCAGAAGGCCACGCAGGCGAGCCCTTCATGATCAACCTCGTGGACACCCCAGGCCACGCCGACTTCTCCGAAGACACCTACCGCGTCCTCATGGCCGTCGACGCAGCAGTCATGCTTATCGACGCCGCCAAAGGCCTCGAACCCCAAACC…	0.61697	241	97	2.48454
Cgl0611	1143	GTGCCTTTATATCCCACGTTTACCCGGTCAAGAGATGGTCGGGTTGTTGCGGGTGTCGCATCGGGGCTGGCAAAGCATCTTAATGTGTCGGTGTTTTGGGTTCGTGCGCTGCTGATTTTTGCGGCGTTGCTGAGCGGTGCGGGTCTTTTTGCGTATGCCTTGATTTGGATTTTTACGCGCATTGAGAAAAAGGGGAGTGGGGAGGCGTCGACAAGCAAGCGCTGGGTGTCGTGGTGCCTGGTGCTGCTCGCTATCGGTGGTGCTGCGGCGTCGGTGATGCTGAGCACCGGCTTCGCGGTGGGCACGTTGGTGCCCATCGGCGTGGTCGGTGTGGGCCTGTTGATGGTGTGGCTGGCGTATGACCGCGGGGTGGAATCCGGCCCGAATCTGCTGATTATT…	0.603675	144	58	2.48276
Cgl0464	606	ATGCGCTTACTGCTGACCTCCTTTGGCCATGATCATATTCGGGATTTTGTACGCGGTACCGTGGCGTATATCCCTGATGCGACCAGGCTTTTTGCTGATAGTCCCGAGGCTGCTCCTTTTATGGAGACGGAGCGAAATATGCTGCGCGAGCACGGCTTGAGCATTCGTGAGCTGCCGATTTCCACGTCGACTCCGGAGGAAGTGGATCGGGTGCTTGGTGAGGTTGATGGGGTGTATGTGGCGGGCGGTGAGACTTTTGATCTGATGTGGCTGCTGCGTTCCACAGGCAATGATGAGGTGTTGATTAAGCATGTTCGCGCTGGTCTACCGTATATTGGAACGAGCGCCGGCGCGGTAATTGCAGGTCCTTCGATTGAACCGATCAGCTTTTTGGATAGC…	0.551155	72	29	2.48276
Cgl1035	504	GTGACTCCGCCAAATACCCAACGCCGCCGCTTCCGCCGCAAGCGGCCTGCTGACATCGATCTCATGGCCGACATGCTCGGGGATCCTGAAGTGATGCGTTTCTACCCCTCCGCGAAAACACGCGAGCAGGCAGCCAGGTGGATCACTTGGAATGAAGAGAACTACGCGGAGCACGGCTACGGCCTATGGATCGTCGAGACGATCCACGGCGAGTTCGTTGGCGACTGCGGCCTCACGTGGCAAGAGGTGAATGGCGCACCCAAGCTCGAGGTCGGCTACCACGTCGTCACCGCAAGGCAGGGCCTCGGTTACGCGACCGAAGCCGCCATTGCATGCCGCGACTACGCACGCGACGTTGTAGGCTCACCCGAGTTGGTCGCCATCATCCACCCCGAGAAC…	0.619048	67	27	2.48148
Cgl1295	519	TTGAAACGATACGCCCATCCACGGCGCATGTCTGAAAGGTTCCCCATGAATCCCCGCATCCTCATGCTGCTTCGCATCATTTTCGGCGCGGCCTTCCTCGCACTGTTGGTGCTGCAAGTCCTGCTCGCCATCAAAATCGTGCGCGATGGCCTCAACTCCGGCGAGCTCTCCCCCATCCCGCTCACCATTCTCGCGAGCTTCGTGATCATCGGTTTCGGGCTCGTGCAGTTCATCATCGTCTGTCTGTTCGCGCTACTGCGTCTCGTGGAAGACGATGAAATCTTCGACGCCCACTCGCTCGCCTGGGTTGATCGAATTGCCATCACCATCGCAGCCGGCGCCGTTTTACTCCTCCCAATGGCCTACATCGTCGCAGAAGTCGACGACGCCCCCGGAGCC…	0.585742	57	23	2.47826
Cgl2284	729	ATGCGTAGGGACAGTTTTCGGGACCGCGCGCTAGTAGTCAAAACTTATGATTTTGGCGAAGCCGACCGCATTATTGTGCTGCTCACCCGAGACCACGGCATCGTGCGCGGAGTTGCCAAAGGAGTACGCCGATCCAAATCCCGGTTTGGGTCAAGGCTGCAGCTTTTTGTGGAACTCGACGTGCAGCTCTACCCAGGTAGAAAACTGTCCACCATCTCTGGCGCGGACACCGTCGGCTACTACGCATCAGGCATCATCGAGGACTTCACTCGGTATTCCTGTGCGTCCGCCATCCTGGAAATCGCCACCCACATCGCAGGACTGGAAAACGATCCGCACCTGTTTGAAGAAACCACCCGGGCGTTGAAAAACATTCAGGACTCCCCAGAACCCATCCTC…	0.587106	99	40	2.475
Cgl2915	696	ATGAGTGTGAAAGCACATGAATCTGTCATGGATTGGGTCACCGAGGAGCTCCGCAGCGGTCGCCTAAAAATCGGTGACCACCTCCCCAGCGAACGGGCGCTCTCCGAAACCCTCGGAGTTTCCCGAAGCTCCCTGCGCGAGGCGCTTCGTGTGCTCGAAGCCCTCGGCACCATTTCCACCGCCACCGGATCCGGCCCGCGGTCTGGCACCATCATCACTGCTGCCCCTGGCCAGGCGCTTTCCCTCTCCGTGACGCTGCAGTTGGTCACCAACCAGGTCGGCCACCACGATATTTATGAAACCCGCCAACTCCTTGAAGGCTGGGCTGCCCTGCATTCCAGCGCCGAACGTGGCGACTGGGACGTGGCAGAAGCGTTGCTGGAAAAGATGGACGACCCC…	0.607759	99	40	2.475
Cgl0398	654	TTGGAATCAGCATCGATGACTGAATTTTCCGACGTCCCTGGCACCGCCGCCCCACTGCACAGGGCGTTGGAAAATGCCGGATACTCCACTTTAGAATCCCTCGACGGTGTTCCCTACAAGACGTTGATTGCCCTGCATGGTGTCGGAAAAACTGGCCTCGGCAGGATCCAGGCAGCATTGTTGGAACGTGGCCTTTCCCTGGGGGAAGAAACAAAAGGCGCCACCATCACCCCAGGTCACACCGGTAAAGTGGCCTCAGATATCAAAACTCACATCACTTCCGTGGATCCCGTCGCATACGTCGATGGTCTAGAGGGGCGTCGGGTTGCTCACGGGCACCAATTGCTATCGATCTTCGGTCGCGTCACCGGCGCGGAACCCAAAATGTGGGGACCCTCC…	0.553517	94	38	2.47368
Cgl1433	1770	ATGAGTGGGGAGACGTCGAAAAGCATGCGCTTTCCGTTGGCCAGCCTGCCGCAAGTGCGGCGCGAGGTGGCCCGGCAGGTGGGTCGTATTCCGCGGGCGAAGTGGTGGTTTTTAGGCGCGCTGGTGTTGCTGAGTGCGGGCGCTTATGCGTCGGTGCTGGTGCCGCAGGTGCTGGGGCGGATTGTGGATCTGGTGTCCGATGGCGCGCAGATGCGTGATTTTGTTGAGCTCAGTGTGATTCTCATTGCGGTGGCAATTGCCGGCGCGGTGCTCAGTGCGTGCGGGTTCTATGTGGTGTCGCGGATTTCTGAGAAGATTATCGCCAATTTGAGGGAAGATATGGTGGGCACCGCGCTTGGGTTGCCCACGCACCAGGTGGAAGATGCGGGCTCTGGCGAT…	0.583616	215	87	2.47126
Cgl0369	1425	ATGGGAAAGACATATGTGGGGTCCAGGCTGCGCCAACTGCGCCGCGAAAGAGACCTGAGCCAGGCATCCTTAGCAGCAACCCTTGGCTTATCTGCAAGTTATGTAAATCAGATTGAGCACGACGTACGCCCGCTCACCGTACCGGTGTTATTGCGCATCACCGAGGCGTTCGGCGTAGACGCAACGTTTTTCTCCCGCGACGATGACTCCCGCCTGCTCGCCGAGGTCCAAGACGTCATGCTGGACCGGGAGATCAATCCTGCGAACGTGGAGCTGCAAGAGCTTTCGGAGATGGTGTACAACCACCCCCAACTAGCGCGCGCGATGGTGGAAATGCACCAGCGTTACCGAAACGTGCGCGATAAGTTCTCCATCGCAGTGGATAATCGCACCAACACG…	0.617544	200	81	2.46914
Cgl1237	945	GTGGCCCGTAAGAAAAACACGTCCGATCAATCCCGCTCCCAAGCTGCCAACACGCCCATTGCTGGCACCTATGAGGGTGAATATTCCGTCATCGAGTTGGAGGCCGATTCCTACACCACCGATGGCTGGTTGATCAGCATTAATGGCGTGCCCAGCTCTCATATTGTCCTGGGGCAACCGCAGGCACTGGAATTTGAGTACATGCGGTGGATCGCTACCGGCGCTCGGGCGTTCATCGATGCGCATCAGGATGCATCCAAGCTGCGGATTACTCACCTCGGCGGCGGTGCGTGCACGATGGCCAGGTATTTCGCGGATGTTTACCCGCAGTCACGCAACACTGTCGTGGAATTGGATGCAGAGCTTGCCCGCCTGTCGCGTGAATGGTTCGACATTCCG…	0.57672	116	47	2.46809
Cgl1106	894	ATGACTACTGCTTCCGCAACCGGAATTGCAACACTGACCTCCACCGGCGACGTCCTGGACGTGTGGTATCCAGAAATCGGGTCCACCGACCAGTCCGCGCTCACACCTCTAGAAGGCGTCGATGAAGATCGAAACGTCACCCGCAAAATCGTGACGACAACTATCGACACCGACGCAGCCCCCACCGACACCTACGATGCATGGCTGCGCCTTCACCTCCTCTCCCACCGCGTTTTCCGCCCTCACACCATCAACCTAGACGGCATTTTCGGCCTCCTCAACAATGTCGTGTGGACCAACTTCGGACCGTGCGCAGTTGACGGTTTCGCACTCACCCGCGCGCGCCTGTCACGCCGAGGCCAAGTTACGGTTTATAGCGTCGACAAGTTCCCACGCATG…	0.60962	116	47	2.46809
Cgl1315	1446	ATGACCAGCCCCGTGGAGAACAGCACCTCAACTGAGAAGCTGACCCTGGCAGAGAAGGTGTGGCGCGACCATGTCGTGTCCAAGGGAGAAAACGGCGAGCCCGACCTCCTCTACATCGACCTGCAGCTGCTGCATGAAGTGACCTCACCACAGGCATTTGACGGCCTGCGCATGACCGGCCGTAAACTGCGCCACCCAGAACTGCACCTGGCCACCGAAGACCACAACGTGCCAACCGAAGGCATCAAGACTGGCTCACTGCTGGAAATCAACGACAAGATTTCCCGCCTGCAGGTATCTACTCTGCGCGACAACTGTGAAGAATTCGGCGTGCGCCTGCACCCAATGGGTGATGTCCGACAGGGCATCGTGCACACCGTCGGCCCACAGCTCGGCGCA…	0.594053	207	84	2.46429
Cgl1440	2292	GTGGCCGGTTTTGATTGGTTTTGGAAGGCCCTTGGCGGCAAATCGGGCAGAAACCAAAAACGTAGCGTGGCAATTGTCAATCAGGTAGAAAACCATGCAGCGGAATTAGACGCGCTGGATGATGTTGCATTGGCGCAGCGTGCCAAGGATCTAGCCAGTGGTGGACGCATTGACAATCATGCGGAATTCCTCGCCATTTTGGGTGTGGCATCGCAGCGGACATTGGGGCTGAAGCCGTATCCGGTGCAATCACAGGCGGTGTTGCGTCTCATTGAAGGCGATGTGGTGCACATGGCTACCGGTGAGGGCAAGACTTTGGTGGGCGCGATGGCGGCCACCGGTCTGGGGTTGATGGGCAAGCGAGTCCATTCGATTACCGTCAATGATTATTTGGCGGTG…	0.579407	271	110	2.46364
Cgl2289	726	ATGTCACTGCCAGTATTTATCTCTGATTCCGCAGCCGGACCAGGCGAAACCATTGAGCTCGCCGGTCCGGAAGGCCGGCACGCCGTCACCGTCAAACGGATCCAGGTAGGCGAAAAGATTTCGCTTATCGACGGCCGGGGTACAGCGCGCACCTGCACGGTCACCGCCTTGCAGGGCAAAGACCGCCTGAACGCTGTGGTGGATTTGGTCGAGGAAATCCCCGCACCGAACCCACAGGTCACCATCGTGCAGGCTATCCCCAAATCAGAGCGTTCCGAGCTGACCATCGACCTGCTCACCCAAGCTGGCGCCGATCGGATTGTTGCGTGGCAAGCATCGCGCTGCGTAGCAAAATGGGGCGGCAAGGAAGCAAAATCACTGGCTAAATGGCAGGTGGCT…	0.603306	101	41	2.46341
Cgl2302	1182	ATGTCTGCCACCTCTTCCGTCACCGTTGAATGCCCGGCGGGAACCATCACCGGCGAGCCCCATTATTTCCGCTCGATTCCCTACGCAAAGGCGCGCCCGTTTGCTGATGCCGAAAAGCTAGAACCCCTGCGCATTGATGCGACCGGCAAGCACGAGGGTCTCTATTTAACGTTGGCAACCCCGGAGGCACGGTTCGGCGCGGATGCCCCGGTGATCGTTTATATCCACGGCGGAGGATATGACGGTGGCACGCGTTTCGATGCCCGCACCGAGCCCACTTTCTTCCGTGAGCAGGGCTTTGTGGTGGTCTCCATCGATTACCGCGTCGGCCTGGAGGGCTTTGCGCGCTTCCACGACGACGAGGCCAATCGTTACCGCGGCATCGATGATTGCGTGCTC…	0.603215	160	65	2.46154
Cgl0426	1053	GTGTCATCGATCAAATTGCGCGATTTAAGCGTGAGCTTCCGCGACGGAACCTTCGGGCTGCAAGATATCAATTTGAAAATTGAGCCGGAAGAATTTGTGGTGCTCATCGGGCCGTCGGGGTCCGGTAAAACCACCATGTTGCGCACCATCGCGGGGTTTGTGGAGCCAAGTTCCGGCAGTGTGCTCATCGGCGGCGAAGACATGACGCATGTCCCGCCGGAGCGCCGTCGCATGGGCATGGTGTTTCAGCAGCATGCGGTGTGGCCGCATATGTCGGTCGCCAAGAATGTGGGATACCCGCTGGCGCGAAGTGGTCAGAAGGGGGCGTCGATAAGCAAACGCGTGGAGCGCACGCTCGCGCTGGTGGGGCTTGAGGGGTTCGGCAGTCGCAGACCGGCC…	0.598291	128	52	2.46154
Cgl2292	993	GTGGCTTCGCTGGATAATCCTCGGCAGGCGGAAACTATCTTTATTGGCGGGGGTACCCCGTCGTTGATTGGTGCGGACGGTTTGGCCAGGGTTTTGGGGGCTGTGCGCAATACTTTTGGCATTGCGGATGGTGCGGAAGTCACCACGGAGTCCAATCCGGAGTCTACCTCGCCTGAGTTTTTCGATGGCCTGCGTGAGGCGGGCTACAACAGGATTTCGTTAGGGATGCAGTCGGCGTCGTCAAGCGTTTTGAAGGTGCTGGACCGCACGCACACCCCAGGGCGCCCGGTGGCGGCGGCCAAGGAGGCACGTGAGGCGGGGTTTGAGCATGTCAATTTGGACATGATTTATGGCACGCCGACAGAGACCGATGATGATGTCCGCAAGACGCTGGATGCG…	0.609265	128	52	2.46154
Cgl1083	711	GTGGGAATGAGTGCACTTGAGACATTGCAATGGCAGGACTGGTCAAGCGTCTTAATTGTGGTAGCTCACCCAGATGATCCGGAGTATGGGCTTTCCGCGGCTGTTAAAGAATGGACAGACGCCGGGGTGGAGGTGTCTTACCTGCTGCTCACCCACGGGGAGGCAGGTATCCAAGGTTTAGACCCTAAAGAAACCGGGTCATTGCGCGCAGCGGAACAGCGGGCTGCATGTGATGTGGTAGGAGTTAGAAATCTCACCATTTTGAATCACCCAGATTCCATGTTGGTGTACAATCTGGTACTGCGCAAAGATATTGCTCGGGAAATCCGGATCCGTAAACCAAATGCTGTGGTGGTATCCAATTTTGATGTAGAGGCCTACGGTGGTTTGAACCAGGCG…	0.548523	96	39	2.46154
Cgl2394	2064	ATGTTCACAACCAGTCTCCTGCCCCGTCGTCAGTTGTTGCTTAGGCGTTTACTCGCTGAGTTCACCACTGATCGGCGGGGCAGGTTTCTTGTTGTCACCGGCCCGCACGGCGTGAACAAAGAGCATTTCACCAGGGAGTTCGCCGCCGAGTTGGGAGAATTTGAGGTCAACCCGTTCCTCAAGAAACGTCCCCGCGCAAGCATCGTGGTTGTGGATGATGTCCATTTGGCCGACAAGGACGACATCCAAAAAACACTCAATTTGGTGCACACCAAAGGGCTCACCGTACTCGCCACCGCACCGCACCGTATCCCCGGCGCCACCGACCTGCTAGCCTTGCCGCCGCTCACAGTCCCGGAAACCGCGCTGCTCGCGCGCCAAATCGTCGGCCACTGCACA…	0.602229	283	115	2.46087
Cgl0202	1176	GTGGGTTTTGATGTGGCCAGGGTTCGGGGGCTTTATACCTCTTTGGGCGATGGCTGGACGTACCTTAATTCACATCAAATTCCGCAGGTTCCGGAGCGGGTGGCGTCGGGAGTTGCGGCGGCTTTCCGCACGCATGCGCAGATTTCTGAGGTGACGTCGCAGCCGATTGCGGTGGATCAGTTGGAGGCTGCTCGCGAGGCAGTTGCGTCGTTGGCGGGTGTGGATCCGGACTGTGTTGTGCTGGGTCCCACGAGGCAGTTTTTGGCTCATACATTGGCGCGCGGTTTGGGTGGGTTTGTACGTCGAAAAGCGGGCGTGGTGTTGTCGCGCGCGGACGCGGACTGGCTGACCGCGCCGTTCCGCTCCCTCGACGGCGTTTTTAGCTGGGCCGAGCCCGAT…	0.613946	155	63	2.46032
Cgl2587	744	ATGGACGCGGACCCGCTGATTGAGGATGACGTTAGTGGAGCAGAAGTAAAAGATAGTTCGGATGAACCGCTTCTCGCACTGACACGTTACGTTTTTGATCGCGGTGAGCGGCCAGTTACTCGTGGACTGTTCCACCAGGTTGCGGCCATTTTGAGTATTGTGTCAGGTTCGGTGCTCTCCACGTATGCATGGATGGAACTGGTGTGGTGGCAGGCGCTAGGTGTCATGGTGTACGCCTTGGCCATGCTGGGACTGTTTGCTGTCTCTGCGGCGTATCACCGAGGACCGTGGCGTCGATTGCACACCGTGGCGTGGTGGCGCAAAGCTGATCACTCCACCATCGCGGTGTTTATCGCAGCAACCTATACGCCACTGTGCTTGATCGTCTTAGAGCCCGGT…	0.560484	91	37	2.45946
Cgl2276	489	ATGGTAGACGCTCAGCGCCCCAAAGCAGGCATCTTCGGTAGCCACACAGAAGAAACATGGGTGTGGCTCGGTAATGAACTTTTCGACGAGTCCGGCGAGGTCATCGCCGACGTTCGCTCCGACGTCCTCTACGTGGATCGCGAACGACTACTCATCGAATCCACCCCCGGCACCATGCGTTTTCGTTGCCGCGCAACACTGTCCGGGGGTGAGGTCTATACGATGACTCAGAATTCTTTCACTGTGGGGGATCTCACTGCGGTGTGCGGGCGCCGGACGTATTCACTAAAAAGGGTGTCGCCGTGGCGTAAAGAACGCCTGATCACCAACAATGGGGTGGAAGTGGCGCGGCTTCGCCCGATGACCAGCGGTAAAGTCGAATTCATTGTGGGCACCGCG…	0.584867	59	24	2.45833
Cgl1393	405	ATGGCTATTTACCGTAAGCTTGCGGCTTCCGCTGCAGCACTGGCCCTGTCCGCATCACTGGTCGCTTGTGGCGACTCTGAGGACACCACCGAAGAAACCTCAACCACCTCTTCTTCGACCACTTCCAGCTCCTCCAGCAGCTCTAGCTCCAGCACCGCGGCTACTTCCGAGGAATCTTCCGCAGTTGAAGAGCCAGCAGTGGAAGCTCCTGTGGAAGAGGCTCCAGTCGAGGCACCTGTTGAGCAGGCACCTGTCGTGGAGCAAGCTCCAGTTGAGCAGGCTCCGGCACCGGTTCAGGAAGCACCTGCACCAGTCGAGCAGGCTCCAGCTCCAGTTCAGGAAGCACCTGCAGCTGACGCGCCACCTGCACTTCCAGGTGGTGGCGGCGGACACGCTGGC…	0.607407	59	24	2.45833
Cgl0302	819	GTGGGATTTGGACCACGGCATGCACGAAGGGAGCGAAGAGGCATGGTTTATGCCCTAGGCCTTCTTAGCGTGGCGGTGTTGATCTCTGGTTCAAGGGGCCCCGGCGCGCGTACCAGGCCACCAACACCTGGGAATGGCGTCCATCTATTCGCCCTAATTGCACTATTTTGCCTGGCCACAGTGCTATTTATCGTCGTTGACGCCTACACGATGATCGCCGGCATCATCATCGCCACAACTCTATTCTGGTATCTCCGCCAGACACACGCCGCAGCCCAACGCACCAAACAATCCCTCCAATTAGCCAGCTTCTTAAGCCTCTGCGCAGGCAATTTACGCGCCGGGGTCACCATGGTCGACGCCATGGACTACGCGCTCGACAACACCACGCCGGACAAA…	0.592186	113	46	2.45652
Cgl0194	1005	TTGAAGCCAAGCGCCGGGCGCGGAAGGCGCTGGCTGAGGCCTTCGGCGCGGAGGTCCAGCCACTGCCGCTTGACACCGAATAGGACAAATGGGTCTATCCTGGGGCGCATGCCCACGAATTATGCACGCGACAACGTCATTTCCTTGGCGTCTGCCCGCGAGCAGCGTTCCGGGAAACCCGAGCCCAAACCCGAACTAACACTCATCGTCCGCGCCACCAACGTGCAAGCGGACGGCGAGGTCCACAGGCAAATTGGGTTGAACTCGGCGATGAGCCTGGACGAGCTGCACAATGTACTCAACATCGTTTTCGGTGTTGGCGGCGAGCAGTCACCCTGGCGTTTCGAAGACCAATTCCACCAACCCAGCGCCCCCGACACCAACCTCGGCGAACTCCTG…	0.624876	140	57	2.45614
Cgl2679	1434	ATGCGTTTTCTTAACAATTCCAATCCGCCCTATGAGCTGACATATTCCGATGTGTTTATGGTGCCTTCGCGTTCTGACGTAGGCTCCCGCATGTCCGTGGATCTGCGCACCAATGACGGAACTGGAACAACCATCCCGCTCGTTGTGGCAAACATGACTGCTGTTGCTGGCCGACGCATGGCTGAGACCATTGCGCGCCGCGGTGGCATGGCGATTCTTCCGCAGGATGTGCCCGCCGATATTGCTGCAGAGACTATCGCGAATGTGAAGAAAGCGGACCTGGTTTTTGATACCCCAATTACCGTAAAACCGCACCACACCGTGGGTTATGCACGCAACTTGATCCACAAGCGTGCGCACGGTGCAGCCATTGTTTTGGAGGGCGATCAGCCGGTCGGC…	0.601116	189	77	2.45455
Cgl1172	225	TTGATCCCGATGACTTTCCCAGCACAATCTCGACGACTCGCCCGAAGCACCACCGACAAATGGATCGGCGGCGTCGCTGGTGGCCTCGCAGAGACCTACGGTTGGAATCCGGCCTATGTGCGTCTCGCGTTCGTGGCGTCGGTTCTGTTTCCACTGCCAGGTTCACAGATCCTGTTCTACGCCCTAGCGTGGCTGATCATCCCATCCCGAGAAAATCGCTTCTAA	0.577778	27	11	2.45455
Cgl2080	1125	ATGTCCAACTCCCCCACCGACGTTTCAACGAGCGCACCTCGAATTATGATCGCGCCAGATTCCTACAAAGGAACCGCTACCGCATCAGAAGCTGCGCAATACTTAGGCGAAGGCGTGTTGGAAATTTTGCCCAACGCCTCCATTACGTTGGCACCCATGGCCGACGGTGGCGAAGGAACATCCTCAGTTTTCGGCGGGCAGGTCATAACATTACCCACGACAAATGCCGCGGGACGCCTCACCGAAGCCAGCTACACCTTAGATTCCGAAACAAACACTGCCTACATTGACATCGCCGCAGCCTCCGGTTTGCCCGCCGTTGCAGACGATCTAGTCCCCACCACCGGCGATACCTACGGCACCGGCGTTTTGATCGCAGACGCGGTCACCCGTGGCGCA…	0.585778	157	64	2.45312
Cgl0256	345	ATGAGGGCCTATCCACCAATGGTGGATAGGCCCTCATTCGACTTTGAAGCTATTGAGAGGAAATTAGCTAGACAGCAGATCCGCAATTCCCAAGGTCACTGCAGTGGAACCAATGGCGGTCGAGCCGAGTCCAACGGCAAAGAAACCAGCGGTGCTCTGAATTGCTCCTTCAACCTGCGCAGCCTGAGCAGCAGGCAGGAAGCTCAACAGATCGGTGGCTTCTTGTGGAAGCTGGATCCCAGAGCTGAGGTTGGAGGAACCAGCAGTCGAGCCAGCTTCCTGTGCGCTAGCGACTCCAGTGCCACCAGCCAGGGCGGCGGTAGCGATTGCAATTGCTGCGATTGA	0.562319	44	18	2.44444
Cgl2041	783	ATGCTGCATATTGCTGATAAAACTTTCGATTCCCACCTCATCATGGGCACCGGCGGAGCCACCTCTCAGGCGTTGCTGGAGGAATCCCTTGTCGCCAGTGGAACTCAATTGACCACCGTGGCGATGCGTCGACACCAAGCAACCACCTCTAGCGGAGAATCCATCTTTGCCATGCTGCGCCGCCTCGAGATCGCCCTTCTCCCCAATACTGCAGGCTGCCGCACTGCCCGCGACGCCGTCCTCACTGCACAATTGGCTCGGGAAGCCCTCGATACCAACTGGGTGAAAGTGGAGGTCATCGCCGATGAACACACATTGCTGCCCGACACCGTTGAGCTTCTTGATGCCTGCGAACTCCTCGTCCACGACGGCTTCACCGTTCTGGCTTACACCTCTGAC…	0.592593	105	43	2.44186
Cgl0670	1275	ATGCACGAATCTGGAAAAAATCCTGTCAAGGTTGTCGACTCGCAGGCACCACAAGGACGCGGTGGGCATATCGGCGGACATATCAAACGCCGCCCGATTCCTAGGCAAACGGAAATTTCCGAGGTTCGTCGATATATCGTCATGACTGCCCTCGCACTCGGTGGCTTCGCCATCGGTGTGACGGAATTTGTCTCCATGGGTCTGCTCAGCGCGATCGCCTCCGACTTTGAGATCTCCGAAGACCAAGCCGGACACATCATCACCATCTACGCCCTCGGCGTGGTTGTGGGTGCCCCGCTGATCACAGCGTTTACCGGCAAACTTCCACGACGCCGCCTGCTGCTCATCCTGGTGGCCTTCTTTGTGGTGGGTAACGCGTTGTCCACACTGAATGCGTCC…	0.575686	166	68	2.44118
Cgl3034	1254	ATGACTGAAAAAGAAAACTTGGGCGGCTCCACGCTGCTGCCTGCATACTTCGGTGAATTCGGCGGCCAGTTCGTCGCGGAATCCCTCCTGCCTGCTCTCGACCAGCTGGAGAAGGCCTTCGTTGACGCGACCAACAGCCCAGAGTTCCGCGAAGAACTCGGCGGCTACCTCCGCGATTACCTCGGCCGCCCAACCCCGCTGACCGAATGCTCCAACCTGCCACTCGCAGGCGAAGGCAAAGGCTTTGCGCGGATCTTCCTCAAGCGCGAAGACCTCGTCCACGGCGGTGCACACAAAACTAACCAGGTGATCGGCCAGGTGCTGCTTGCCAAGCGCATGGGCAAAACCCGCATCATCGCAGAGACCGGCGCAGGCCAGCACGGCACCGCCACCGCTCTC…	0.622807	183	75	2.44
Cgl2891	837	ATGATTGCACTGGGTTCAGCGCCCAAGCTGGTTGCCTCCGATGTTGATGGCACCCTCATCAATAGTTCTGAGCGCGTGCCGCAACGCCTGCGCGATGTGATCACGCGGATGACCAATCAGGGCGTGACCCTGGCGCTGTCCACGGGCCGCCCGCCGCGCTGGATTCATTATGTGCTGGATCAGCTGAGCGTGAAGCCGATTTGCGTCTGCGCGAATGGCGCGGTGCTGTACGATTCCGCTGCCGATGAGATTCTTGCAGCTCAGACGCTTAGTCCGGAGGTTATGGCGAGTGCCGTCATGGCTGCGCGTGCCGCTTTGGAAGAGCATGGCGGGGTCAGTATTGCTGTCGAGCGCGCTGGAAAATCCGCTTACGATCCAGCCGATGAGCTGTTTTTGGTC…	0.587814	100	41	2.43902
Cgl2444	711	ATGAAGAAGAAGATTGCGGTCGTTACCGGAGCGACCGGAGGCATGGGAATTGAGATCGTCAAAGACCTCTCCCGCGACCACATTGTCTACGCCTTGGGCCGAAATCCAGAGCATCTGGCAGCTCTCGCAGAGATCGAGGGAGTAGAGCCTATCGAGTCCGATATCGTGAAGGAAGTGTTGGAAGAGGGAGGCGTCGACAAGCTAAAAAACCTCGACCACGTGGATACGCTGGTGCACGCCGCGGCGGTGGCGCGTGACACGACCATCGAAGCCGGCAGTGTGGCCGAATGGCACGCACACCTTGATCTCAACGTCATTGTCCCGGCCGAGTTGAGTCGCCAACTCTTGCCCGCCCTCCGCGCGGCATCCGGCTGCGTCATCTACATCAACTCCGGCGCC…	0.594937	95	39	2.4359
Cgl2033	630	TTGTCACGCAACGGGCTAGGGCCCGTTGCAGGAGTAGACGAAGCTGGACGCGGTGCCTGCTGCGGACCCATTTCAATTGCCGCATGCATACTCCCGGACAAACCCATCCAGGAGCTAGCCGCACTGACAGACTCCAAAAAGCTCAGTGCCAGCACCCGCGAAAAACTCATGCCACTGATCAAAAAACACGCACTCGCTTGGTCAGTCATCGTGATCTCCGCCCAAGACATCGACCGATTTGGCATCCAACACGCAAACATCTCCGGCATGCGACGAGCCGTAGCCGCCCTAGGCACCCAACCCGGCTACGTACTTACCGACGCCATGAAAGTCCCCGGCTTCACAGTCCCATACCTACCCATCATCGGCGGAGACGCCTCCGCCCGATGCATCGCCGCC…	0.569841	73	30	2.43333
Cgl3026	1329	ATGTCTCTTCCACATTCTGATGAACTCCGCGGCCAAAAGATCATTATTTCCGGTGGCGGAATTGGTGGCGCAGCAGGTGCACTTGCGCTTGCTTTGCGCGGTGCCGATGTCACTTTGTACGAACGCGCAGCTGAGTTCAAGGAGGTCGGCGCTGGCCTCCAGATCGGTCCGCACGGCTGGCGAATGCTGGAATCCTGGGGTCTGCTCGACCAAATTGTCGTGGCCGGCTACCTCCCAGAAGACATGCAGTTCCGCGACGCTGTCAACCGCGAAACCATCCTGACCATGCGTTTCGATGAAGAATTCCAGCAGCACTACGGCGGTCGCTACCTGGTGATTCACCGCTCTGACCTGCTCAACATCCTGGTCACCAACGCCGAAGCAGCGGGCGCGAAGCTC…	0.599699	180	74	2.43243
Cgl2815	915	ATGACCACAACCGTTGCATCAGTACTATCCCCACACCTTAAAGATCTTGAAAATGAATCCATCCACATCCTCCGCGAGGTAGCTGGCCAGTTTGATAAGGTCGGCCTGCTGTTTTCCGGCGGTAAGGATTCCGTCGTGGTGTACGAGCTTGCGCGCCGCGCTTTCGCTCCAGCTAACGTGCCTTTTGAATTGCTGCACGTGGACACCGGCCACAACTTCCCAGAGGTTTTGGAATTCCGCGACAACCTGGTGGAGCGCACCGGCGCCCGCCTGCGCGTAGCTAAAGTCCAGGACTGGATCGATCGCGGTGACCTGCAGGAACGCCCAGACGGCACCCGCAACCCACTGCAGACTGTCCCTTTGGTGGAGACCATCGCTGAGCAGGGCTACGACGCAGTG…	0.6	124	51	2.43137
Cgl0830	357	ATGGAAAAGCCACAGATTGAGCTACCGGTCGGTCCAGCACCGGAAGATCTCGTAATCTCTGACATCATCGTTGGCGAAGGAGCAGAAGCCCGCCCAGGTGGAGAAGTTGAGGTCCACTATGTGGGCGTTGACTTTGAAACCGGCGAGGAGTTTGACTCTTCCTGGGATCGTGGACAGACCAGCCAGTTCCCACTCAACGGCCTCATTGCAGGTTGGCAAGAGGGAATTCCAGGCATGAAGGTCGGCGGACGTCGTCAGCTGACCATTCCGCCAGAGGCTGCTTACGGCCCTGAGGGTTCCGGCCACCCACTGTCTGGCCGTACCCTGGTGTTCATCATCGATTTGATCAGCGCATAA	0.568627	51	21	2.42857
Cgl0773	849	TTGGTCCGCTTTGCGCGGGATTATGGTTGGCGTGCGTACGCCATCCCGGTGTTGACGGTCATTACTGTTTGGGTGCTGTTCGACGTGTTTTCTGCCGATCAGCCCGCTAATGGTGCGAGTGGGGAAGCGTCGACAAGCTTATCGACGCCCACCTCCACCCTCCGCGCCGGCCCCGACCCCGCGCAGGCCGAACCGCAAAGCGTTCCGCTGACGGAACTGCCGCCTGGCGGCAGCTACACCGAAACCGGTGCTGGCACTTTCCGCCAGGTCGGCGCTGCTCTTCCTCGCGTGGGCGAGGGGCAGGAACAAACTTTTACGTACGTCATTGAGATTGAGGATGGCGTCAACACGGCCGCTTATGGTGGCGACGATGCGTTCGTCGCAGCCGTCGATGCGACC…	0.59364	109	45	2.42222
Cgl2448	396	ATGACAACCTCAGAAAATTTTTATGATTCTGTGGGCGGCGAGGAAACGTTTTCCCTCATCGTCCACCGTTTTTATGAACAGGTCCCCAACGACGATATTTTAGGCCCGATGTATCCGCCGGATGATTTTGAGGGCGCCGAGCAGCGTCTAAAGATGTTCCTCAGCCAGTACTGGGGCGGCCCGAAGGATTATCAGGAGCAGCGTGGACACCCTCGTCTGCGCATGCGTCACGTCAATTACCCCATCGGCGTCACCGCAGCGGAGCGTTGGCTGCAGCTCATGTCCAATGCACTCGACGGCGTGGATTTGACCGCGGAGCAGCGTGAAGCGATTTGGGAGCATATGGTGCGCGCGGCCGATATGCTGATCAATTCCAACCCCGATCCGCACGCTTAA	0.558081	46	19	2.42105
Cgl2109	777	ATGACTTTTAAACTCGCAGCATGCGCAGAGATGATCTACCAGGACCTGCCTTTCGAGGAGAGGGTCAAGACGATCTCTGATCAGGGATTCCTCGTGGAAATTTGGGACTGGTCCACAAAAGACATCGATGCGCTCGTGGCAACAGGCGCGGAATTTTCCTCCATGACGGGCTACCTGCGCGGGGATCTGATTACTGAACAGGGCCGCGCGGAGCTCTTGGCAACCGCTTCGGAGTCCTTGGCGGTGGCGGAAAAGCTCAACTGCCCCCGGCTGAATCTGCATGGAACTGGCCTTGGACCGCAGGGACTACCTGTTACTCCCATTGAAGTGGTTACCCCAGAAATGTGGCTCTACGCTGCTGAAACGCTCCGCCAGATCGCTGAGCTGGGGGAGCGCGCA…	0.592021	104	43	2.4186
Cgl2699	1236	GTGGGGGCTGTCATCGGTGGTGGCGTGTGGGTGAATCATTCTGGTTTTGGTTTGGATCACCCGGAGCCCATGTCGGTGGAGATGCCTGAGCAGCTGTTTTCTTCTGCGATTGATCCGGATGCTTTGGAAGCCCCAGATTTTGCCACTTTGGAGAAGGATTTGACCTCGCAGGCTGCGGATTCTCGGTTGGGCACTTTTGTCGGTGTTGCCAGGGATGTGGAATCTGGTGAGGTGGTGTGGGAGCAGAATCAGGGGACTGCGGTGAGGCCGGCGTCGGCGACGAAGATTTTGACGGCGGCGGTGGCGTTGTATGAGCTTGGCCGTGAGGACACCATCACAACGAAGGTTGTTGAGGGGGAGCAGCCGGGAACGGTGGTGATTAAGGCGGGTGGTGATGTC…	0.563107	162	67	2.41791
Cgl3075	960	TTGGGTATCGCAGGATGTTCCACGGCCAGTGATGAAGCCACAAGCACCAGCGACGATGTAGCTGTCGGCGGCCGCCTATTTTCTACAGCGGATTCCGCCACCGCCGCTCTGGGAAGCGACGCCGAACCAGGCCAATTCCCCCGCACCGTTGTGCATTCACGCGGCGAAACTACCCTTGAGCAGCAGCCACAACGAGTCGTGGTTCTCGACAGCGGTGAAATCGACCAGGTTTTGAGCCTCGGCGTGACTCCCGTCGGCATCGCCAGCCCGAAAGACGCCTCCAGCCAGCCCGCTTACCTCGAAAATCAGCTGGCAGATGTACAAACTGTGGGCACCACGAGTGAGCTCAATTTCGAAGCCATCGCCGCCCTCAAGCCTGACCTGATTCTGGGCAGCAAG…	0.5875	128	53	2.41509
Cgl1060	765	ATGTCTGACCTGAAGTCACTTGCCACGAAATTTGCTAGCGATCATGAATCCGGAAAGCTGCTGGTCCTGCCTACCGTCTGGGATACCTGGAGCGCGGGGCTCGTAGAAGAAGCAGGATTTAGTGGCCTGACCATTGGTAGCCACCCAGTCGCGGATGCGACAGGAAGCTCCGATGGTGAAAACATGAATTTTGCAGATTATATGGCGGTGGTCAAGAAGATCACCTCGGCGGTATCCATCCCCGTAAGCGTTGATGTGGAATCCGGTTATGGTCTCTCGCCTGCGGATTTGATCGCACAGATTTTGGAAGCTGGCGCAGTGGGCATCAATGTGGAAGATGTTGTGCACAGCGAGGGTAAGCGTGTTCGTGAGGCGCAGGAGCACGCTGATTACATCGCT…	0.583007	99	41	2.41463
Cgl1458	849	ATGAGCACCTTAACCTCTCACCGCACAGTACCGGCCCCCAGCTCTCCCCCGGCGCGCCCCAACAAACTGGCGCGCAATATCGTTGCAATTGTCGCTGCGCTGATTGTCCTTATAGCTACCGGCACGCTCAAGATCGAGTGGAATGAGCTTCCGCAGATGCCCGCGCAGGTGTGGCATTACTTAGAGCTGATGTTTAGCGATCCCGATTGGTCGAAGTTTGGCCGCGCCGTCCAGGAAATGTGGCGTTCCATCGCCATGGCGTGGTTGGGTGCCATTTTATGCGTGGTGGTCTCTGTCCCTCTGGGAATGTTGGCTGCCCGCGGGGTGGGACCTTATTGGCTGCGTACCGTTTTACGGTTCGTGTTCGCGGTGATTCGTGCGTTCCCCGAAGTGGTTATC…	0.572438	111	46	2.41304
Cgl1304	327	ATGACACTCATGTGGGCAACCCGTGGAAAAGACTGGGGTTTCCGATTTCTTGATGATGGTGGGGAGCTCGATCCACTCCTGATCTATAAGCAGGCATTTGCAGACCGCGAATTGGCCGGTGAATTTGTGCTAATTCGCCCGGAATTCACGGCCACGCGCATGTTTGATCCTCTAGGACGCACCGACCATGCTGGCCGCATAATTCCACATGACTTTGTCCTTCGGGGGCAGTTCGCGGAAGGCGTCACCACATTGGAGGATGTTCAGGAAATTATTTGGCCATTGGTCGAAAAACGATATGAGGCTATCTGGGATCGCTCTGTCTAA	0.51682	41	17	2.41176
Cgl1216	288	ATGGGCCGAAAAAATAGAAGAACCAATATTCAGCCAGCTAGGGACCTGCCGGTCGATGGTACCTCCTATTGGGGAACTCAAACTCAGGAGGGCCCTAGCTGGACGTTTGGTGAGCCGTATTTGGTGAGACAGATTGGTTCATCGGCGGCGAAGAAGTTTTATATTTGCCCCGGATGTAACCAGAACATTCCGCCGGGTGTAGCTCATATCGTGGCGTGGCCGAAGGAAGCCGGCGGGCGCGCTGATGATCGCCGACACTGGCACAAACCTTGCTGGGAGCGTCGATAA	0.548611	41	17	2.41176
Cgl0074	342	ATGCTCCCGCCACGGTTTCGTCGACTCCTCTTATCTAGGGCGCCGATAATGCGTGGCCATCTCATTGACGGTGACGGCCGCTGCATCCACTATCACGGACCCTTCGACGTCGTCGGCAACAAATGCGCCACATGCAACGAGTGGTGGGCGTGTCATCGCTGCCACGAGGAGATTGCCAATCATCCTTTCGGGAAGATGCTTATCGACGCCCCGAGCTCCCTTCAATGCGGCCACTGCGGGGAGCTTATGGCCTACGGGGTGCAAAAATGCCCGCGATGCGGGCATAACTTCAATCCAGGGTGTTCACTCCACACTCCGCTGTACTACGAAATGCCCTCTTGA	0.578947	41	17	2.41176
Cgl0473	1053	ATGAGTAGCGGCCGAACCGTTCCAACCCGTTCCCACGGGCTCGGAAAAGAAGGTGTATCCACCACAGGAGCATCTCAGGTCGAGTTTGGTGATCCCGAGCTAACGGCCAGGATCAATGACGCCATGGTGCAGGTAGAAGAACTCCTGCACACTGAACTATCGTCCGGGGAAGACTTCCTCGTCGATATCGTCATGCACCTAACACGAGCCGGCGGCAAACGATTCCGCCCCATGTTTGCACTGCTGGCCTCCGAGTTCGGTGAAAAACCACTCTCCGAAAACGTCATCAAAGCCGCCGTTGTCGTAGAGATCACCCACCTGGCCACCCTGTACCACGACGATGTCATGGACGAGGCATCCATGCGCCGCGGCGTCCCAAGTGCTAACGCGCGATGGGAC…	0.590693	135	56	2.41071
Cgl0185	1521	ATGGCCGACCCACAAGGATTCATCAAATACTCCCGACGCGAGCCTGCACACCGCCCGGTCCCGCTGCGCCTCATGGACCACTCCGAGGTCTACGAAAAGGCACCGGCAGGTCAGATCGAGGAACAGGCTGCCCGCTGCATGGATTGCGGTGTCCCGTTCTGCCACGAAGGCTGCCCACTGGGCAACATCATCCCTGAGTGGAATGATCTGGTACGCCAAGGTCGGTGGAAGGAAGCCTACGATCGCTTGCACGCGACCAACAATTTCCCCGAGTTCACCGGCCGTTTGTGCCCCGCACCCTGCGAAGGCGCCTGCGTGCTCGGTATCAACGATGATTCTGTCACCATCAAAAACGTTGAGCTGGAAATCGTCGAAAAAGCATTCCGCGAAGGCTGGGTG…	0.606838	214	89	2.40449
Cgl0684	636	ATGGACATCACCATCGTCAACCACCCACTCGTTGCTAGCCGCCTAACCCTGTTGCGCGACGAGCGCAGCGACAACGCAGCTTTCCGTGCAGCAGCCAACGACCTCGGCGCCATGCTGATCTACGAAGCATCCCGAGATCTGGAAGTCGAACACTTCGACACCAAAACCCCCGTTGCCATGGCTGAAGGTACTCGCCTGAAGCAGCCACCCATCATCGTTCCCATCATCCGTGCAGGTCTCGGCATGATCGACCCAGCGCTGTCGATGATTCCGGATGCACAGGTCGGCTTCATTGGCCTTGCCCGCGATGAGGAAACCCATGAGCCAGTCCCATACCTTGAGGCGCTGCCACAGGATCTAAGCAACCAGCCTGTATTCCTTGTCGATCCCATGCTGGCC…	0.586478	84	35	2.4
Cgl2881	507	ATGAGCAATAAGGAAGTACAGATTCTGGTAGCAATCCAGGATCAACTCATGGATGCCCCAGGAGTACTGCCCACCGCACGAGGACTCAGCCTGCTCGGCGAACATGCTGCAGGCTGGCTGGCACTCGGCGCTGGCGGTGCTGTTGTGGACAAAAAACGTCGCCGCTCCTGGGCTGGACTCTTCATCGCTGCACTGGGAAGCCACGCAGCATCAGTGATCATCAAACGAGTTGTCCGCCGCGCTCGGCCACATGACCCAGCCATCAGGATTGGTGTGGGCACCCCCTCAAAGCTAAGCTTTCCTTCTTCACATGCGACCTCGACAACCGCAACTATGGTTTATCTTGCGCGCATCACCAAGTCACCAGTGCCACTGCTAGGAATCCCCATCATGGTGCTA…	0.573964	60	25	2.4
Cgl2093	357	ATGAGTGACAATCCACAAGAGTATGAGCTGGATTGGGACGTCGAAAAGCGATTAAAGCTTAACGACGCCGGCCTGGTGCCGGCAATCGTCCAGGCCGACGGGACCAACGAGGTCCTCATGATGGCCTGGATGGATACCCACGCGCTAGCCTATACTTTGGCGACCCGCCGTGGAACCTATTTTTCTAGGTCCCGCAACGAGTACTGGATCAAGGGCCTGACCTCTGGAAACGTCCAAGAAGTCACCGGACTTGCCCTCGACTGCGACGGCGACACCGTCCTTCTGACCGTGAAACAAACCGGCGGTGCGTGCCACACTGGTGCCCACACATGTTTCGACAATGACGTTTTGCTGTAA	0.563025	48	20	2.4
Cgl0537	399	ATGACAATGACTGATCCAATCGCCGACATGCTGTCGCGCGTGCGCAATGCTAGCAATGCGCACCACGACACCGTGTCCATGCCATCCTCCAAGATCAAGGCAAACATCGCCGAGATCTTGAAGCAGGAAGGCTACATCGCTAACTACACCGTTGAGGATGCAAAGGTCGGCAAGACCCTGTCCCTCGAGCTGAAGTACAGCAACACCCGTGAGCGCTCCATCGCTGGTCTGCGCCGCGTTTCCAAGCCTGGTCTGCGTGTATACGCTAAGTCCACCAATCTGCCACAGGTTCTGGGCGGCCTTGGCGTGGCTATCATTTCCACGTCACAGGGCCTCCTGACCGACCGTCAGGCTACCGAGAAGGGCGTAGGCGGAGAAGTCCTCGCCTACGTCTGGTAA	0.578947	48	20	2.4
Cgl2040	198	GTGATTACCTACACCTTCAATGGCACATCTATGCGCTCTTCCGAATTGACCGTGGAGCAATTGGTCCACCAAGAAATCGGCCACGACACTGGAGTCGCCGTGGCAATCAACGCCGCGGTCGTACCCAGATCCCAGTGGTCACGCGCCATTTGTGACAACGATTCCGTAGAAGTTCTCACCGCAATTCAGGGAGGTTAA	0.535354	24	10	2.4
Cgl0541	186	ATGGCGCTGAAGATTACTCAGATCAAAGGCACTGTGGGCACCAAGCCCAAGCATCGCGAAAATCTTCGTTCCCTCGGTCTGAAGCGAATCCGCCACACCGTGATCCGCCCCGATACCCCAGAGGTACGTGGCATGATCCTGGCAGTTCGCCACCTGATCGTCGTCGAAGAAGTGGCGGGGGAGTAG	0.580645	24	10	2.4
Cgl2265	1563	TTGAGGAGCCTCATGCCACAGTTAAGCAGACGCCAGTTCTTGCAGACAACCGCCGTTACTGCAGGTCTAGCCACTTTTGCGGGCACACCTGCACGCGCTGAAGAACGCCAATTCCAGCATGGCGTGGCTTCCGGGGACCCCACCGCAACCTCTGCCATTTTGTGGACTCGGCTGACCCCAATTCCCGACGCCACACCTGGAAGTGGCCTTGGCCCCGACTCTCCTGTCACCTGGGAAGTCTCCCCCACTCCTGATTTCGCCAGCATCACGCGCTCGGGAACCGTAATCACCTCCGCAGCAAGCGATCACACCGTCCACGCGCACGCCACGGGTTTGAGCCCATCCACCCGCTATTTCTACCGCTTCATCTCCTCCACCGGCGAGGTCTCCCCTGTGGGG…	0.575816	201	84	2.39286
Cgl1473	1458	GTGCTTGCCTCGTTTAGGTTCGCGTTTAGTAGCCCGCGGAGGTTTCGCACCGAGGTTTTAGCTGGCCTCGTGGTGGCGCTCGCGCTGATTCCGGAGTCGATTGCGTTTTCCGTATTAGCTGGCGTGGATCCTAAGATGGGTCTTTTTGCGTCGTGCACCATGGCAATGACCATTGCGCTTACAGGTGGACGCCCTGCGATGATTTCCGCGGCGACAGGCGCTGTGGCGCTGGTGATTGCACCGGTGGTTCGGGATCATGGCGTGGAATATTTCCTGGCCACGGTAATTTTGGCGGGCATTATTCAGATTGCGTTGTCGTTGCTGGGTGTAGCCAAGCTGATGCGGTTCATTCCGCGTTCCGTTATGCTCGGATTTGTTAATGCGCTGGCGTGCTTGGTG…	0.567901	177	74	2.39189
Cgl0196	405	ATGAAGACCTTCAATCCCACCATGATTGCCGGACTCATCGGCGTACTCTACTTCGTGCTGCTCACCCTGATTTTCTCCATCCAAGACATGGAACTAGCAGCAGAAATCGCCTTCGGAATCGTCACCATCGTCGGCCTGATCGCGGTGTGGGACAACTTCCGCGACCGCAACAACTCCACCTGGAAAACCTGGACCGGCCTCGTCGGCGGACTGCTAATCGCCGTCCCCGGAATCTGCCTTCTTGTGGGAAACCTCGTGCTCCTCGCAGTCGACGGCAACCCCTCAACCATGGTGAACACCCTGCTCAGCGTCGCAGGGATCGGCGCGATCTTCCTCCTTCCGATCGGCATCATCATGTGCCTCATCGCCGGATTCAACCGCTACTACGCAGCCCTTAAG…	0.575309	55	23	2.3913
Cgl2123	381	ATGTCAGACACTGATGGATTACCTGTCCGCATCGACGCGTGGGTGTGGGCAGTTCGTTTATATAAAACCCGGTCAGAGGCTGCCGAAGCCTGCAGGGCAGGGCACGTCAAGCTAAACAACAACGCGGTCAAACCTGCCCAACAAGTGGTGCCAGGTGACCGCGTGCGCGTGTGGGTAAACCACCGCGAGTTTGATGTGGAGGTGCTGCGCACCATCAAGAAGCGAGTCGGAGCCTCGGTGGCCCGAACCTGCTACGTTGACCACACCCCGCCACCACCACCGATGGAAGTGCTGGCGTCGATTCCTCGCCGTGACCGTGGAGCCGGACGGCCCACCAAGAAGGAACGGCGAGAAATGGAACAGTTCAGGGGAATGTCCTAA	0.595801	55	23	2.3913
Cgl0659	1152	ATGTCCAGCGCCACAACCACTGATGTTCGCAAAGGGCTCTACGGAGTCATCGCCGATTACACGGCCGTTTCCAAAGTCATGCCAGAGACCAATTCACTGACCTACCGTGGCTACGCGGTGGAAGATTTGGTGGAAAACTGCAGCTTCGAGGAGGTGTTTTACCTCCTGTGGCACGGCGAGCTGCCCACTGCGCAACAACTTGCGGAGTTCAATGAGCGTGGCCGTTCCTACCGCTCCCTGGATGCCGGTTTGATCTCCCTGATCCACTCTTTGCCCAAAGAAGCCCACCCGATGGATGTTATGCGCACCGCGGTGTCCTACATGGGCACCAAGGATTCCGAGTATTTCACCACCGATTCTGAGCACATCCGCAAAGTTGGCCACACCTTGTTGGCGCAG…	0.582465	153	64	2.39062
Cgl0151	936	GTGAGCGCACGCACTAAGGTTGTGCCCATGGCTGAAAACAACACCCCACAAGAAACTGAACAAGATCAGGAAGCACGCTTCCGTGAGGAGTTCGAGGTTGGCGGTAAGGATCGTCAGCTTTCTGAAGAAGAACAGCTGGAGCAGCTCGGATCGTATATTGATGCGCACTACCCTGTTCCAGATTTCACGCCCCCTTGGGCAGGTGGCGCCGGCGATCCTGATCCAGCAGACCGCTATATTGCACATCTTCCCGATCGCACCACGCATACTGCGATGATCATGTTGGGTTCTGGCCTTGATCATTCCATGCCGGGTGTCGCATTTATCGGTGGTGTGAGCGTCGATGACGTCCCGGAGGTCGGAGGCGCGATTTTCCACCCGTCGAATCCGACGGGCCGC…	0.590812	129	54	2.38889
Cgl1245	666	ATGTCATTCCTGATCCGCGTCCTGTTGTCCGACACCCCAGGCAGCCTCGCGTTACTCGCTGAAGCCCTTGGGATTGTAGAGGCCAATATTCAATCCGTGGACGTGGTGGAACGCTTCCCCAATGGCACGGTCATGGACGATCTGGTGATCTCCATCCCTCGCGATGTCATGGCAGACACCATCATCACCGCAGCTGAAGAAGTCGACGGCGTGGAGATTGATTCCATCCGCCCATTCTCCGGGACTGTTGACCGCCGCGGACAGATCCAAATGCTGGCTGCTGTTGCTCACCAACGCCGCGATATCACCGCAGCGATGGAAGAAATGGTCGATGTCATCCCCCGCACCATGACCTCTGGTTGGGCTTTGGTCATTGATCTAAAAGGACCCATCACTCGC…	0.56006	86	36	2.38889
Cgl0933	729	ATGAGCCTTAAAATCACCAACCTCAAAGTCGCTTTCGGGTCGTTCATCGCCGTGAATGAGATTAGTTTTCAGGTGCTGCCCGGTCACGTCCACTTCCTCATCGGTGCCAACGGTGCAGGTAAAACCACCTGCATTGACGCGATCAGCGGATTGGCGCCGGGGCAGGGATCAGTGCAGTTGGATGGCACTGAGATTCTGGGAACCCCTGTGCACCGCATTGCTCGGATGGGTGTGGGGCGAACGTTTCAGACCGCCAGCGTGTTTGAAGAATTGTCTGTGTTGCAGAATCTGGATATTGCGTGCGGGATTCATCGTCCGTTGCGGGCGCTTCTCGGGGTGCGTCATCGGATTGATCCCCGAATTGAACACGCCCTGGAGGTCACGGGTCTTGCTGATCTG…	0.566529	86	36	2.38889
Cgl2431	330	ATGGTGGGCCGGATCGCAATAGCAGCAGTGGCTCAAATTGGGCGATGGGCTGGCATTGATGGTTTGGAAAGCCGCATTGTTGTGCAGCGCACCATCGGCCCTGCCGACTTCGCAGACCGATACAACTCCTGGAGCGGCGGGTCCATTGGCCCCTCACACACCCTGGCACAATCGGCGTTCTTTAGGGGTTCTAACAAATCCCGCAAAGTAGATGGCCTGTATGACGCAGGTGACACCACAGTTCCAGGGGTGGGCGTATCTATGTGTTTGATCTCTGCAGAAAACGTGCTCAAGCGTCTCCGCGGGGACAACAGTGTGGATCGGACTTAA	0.563636	43	18	2.38889
Cgl0682	861	ATGATCGGTCTGATCAGCGCCCTTAGCCGCCTAGCCACACACGAACCAGCACAACTTCCGCAACTGGCCATCCCGCAGGCGCCTGACATTTCAGCCGCCATCGCGCTCGGGCGCGAGCTCAGCGCCAACCCCACCACCCTTTTATCGCTTTTCGACGCCACGTCACAACAACACCACCTCCTTGTCACCTCCCTCATCCAGGCCGCTCCCCTCATTGACGCAGCCCGCCACGACATCGCCACCACCGCGCAGCACTACCTCAACCAGGCAGCGGGATTAGTCATGCGCAGTTTCTCCATGAATCCGGCGGAATCTTTCGCAGCGCGCACCGAATTAATTTCACTTCCTGGACTGATGATTGCCGAAGCCAGTCAACGGCTAGAAGAGATGTCCCGACAG…	0.601626	117	49	2.38776
Cgl0809	591	GTGTCTACCGAAATCCACAACGCCCCACCCAAGGCCCCAACTTGGCTTGGCTGGGTGCTCATGATCGGCGGAATAATCGGCCTCATTTTGTCGGTGATCATCATGGCCGAAAAACTTGCCATCCTCGAGGATCCCGGTCACATCACCAGCTGCGATTTCAATGCAGTCCTAGCTTGTGGCGATGTCATGCGTTCCGGCCAAGCTAACGCGTTCGGCATCCCGAATCCGCTCATCGGCATCGCCGGTTTCGCCGCTGTCGCCATCATCGGCGCCGGCATCCTCGCGGGCGGCGGGTTCCGCGGTTGGTTCTGGTTCGGCGCCCAGGCCGGACTCACTTTTGCCATGATGTTCTGCCACTGGCTCGCCTACCAATCCATGTCCGTCATCCGCGCGCTCTGC…	0.583756	74	31	2.3871
Cgl0120	561	ATGACACCTCAACCACTGATTTTGCCTTTCGGCGATAAAGTTCCGCGGATCCATGAAAGCGCATGGATTGCCCCGAATGCCACGATTATCGGGGATGTCGAGATTGGCCCGGATGCGTCCATTTTTTATGGCGTTGTCCTGCGCGGTGACGTCAACAAAATCACCATCGGCGCCCGCACCAACGTCCAGGACAATTGTGTTCTCCACGTCGATGGCGATGCGCCGTGCACCCTCGGCGACGATGTCACGGTCGGCCACATGGCGCTTGTTCACGGCGCGACGGTGGGCAACGGCACGCTTGTCGGCATGAAATCTGCGCTGCTTTCCGGCAGCCACGTCGGCGCCGGCGCACTCATTGCCGCTGGTGCGGTGGTGCTGGAGGGCCATGAAATCCCGGCG…	0.5918	74	31	2.3871
Cgl0254	582	GTGAAGTCAAAAGAGCGTAACGACGCCCACGTCACCGAGCTGGCCCTAGCCGCCGGCCGTGGCGACCGCGCAGCTCTCACCGATTTCATCCGGGAAACCCAAGACGATGTCTGGCGTCTCCTCGCCCACCTTGGCGGCCACGAAATCGCCGACGATCTAACCCAAGAAACTTATCTGCGGGTCATGAGCGCCCTCCCCCGCTTCGCAGCGCGCTCCTCGGCGCGCACCTGGCTACTATCGCTAGCCCGGCGCGTCTGGGTCGACAACATCCGACACGACATGGCACGCCCCCGCAAATCCATCGTCGAATACGAAGACACCGGTGCCACCGACGCGAGCAACGCAGGCATCTGGTCCGAGTGGATCGACGTGCGCACGCTTATCGACGCCCTCCCACCC…	0.628866	74	31	2.3871
Cgl0197	636	ATGCCCGGTCTAGTTCTCTCCACAAACGTCGCCCATATCCAACAAGACCCAGGTGGCGATGACCGCATCAGCGGCATCAACAAACTCCCCGTCGCCACCGGCATCGATGTATTCATCCCCGGACCCAACTACGGCGACGGCTCCGGCGTAGTCGGCGACGCCATCGGCGATTCCCTCCACCACGGCGGCGCCCACAAAGCCATCTACGCCTACAGCCGCGAAGAACTCGACTTCTTTGACCCCACCTACCGCAACGGATACTTCGGCGAAAACCTCACCACCAGCGGAATCGTGTTGGAAGACCTCCTGATCAACCAACAAGTGCGCATCGGCACCACGCTGCTCGAAGTCTCCATTCCCCGCCGACCCTGCCGCACGTTCGCCCACTGGCTCGACATC…	0.597484	93	39	2.38462
Cgl2691	468	ATGCAGAAAACGTCAGCGGGTTGGTTGATCGCAACGGGAGGTTTCCTCGCCGCTGTGTCCGCCATTTTGACGTGGCGTTTTTATGGATCCATGACCTCTATTTCCATCACGGTATCCATCACTTTTTGGTTGTTGGCCGTGGTGTGTGGTTTCGCAGGTGTGAAGGTCCAAGGTCGCCTCGATGAGGGGCTGATCGGCCAGGACAAATCCCAAATGAACCCCGTGACCATTGCCTATCTGGCCATGCTGGGTCGAGCGTGTGCGTGGGGTGGCGCAATTTTCGGCGGCGTTTATGTGGGAATTGGCAGTTATGTAATCCCACGCGCCGGTGAGTTGTCCGCAGCATCGAATGATCTTCCGGGAGTTATTGCCTGTGCGCTGGGCGGAATCGCACTCTCA…	0.557692	62	26	2.38462
Cgl2750	1035	ATGCACGCTTTTCGACGCCCCCCTCCACTCACCACGCGAGTCGGCGCTGCATTGCTGGCCGCAACGCTGCTTGCTTCCTGCACTCCAACACCTGTGGAACCGGCAGAAACCTTGACTGCTTTGGATCCCGATGCCGGTCCACCACTGCCACCGGATTCTTCGATTGAAGCTCCCGGTGAAAAAGAGCCCATTGTGGAAGTAATAGAGAATTGGCCAGGTTCTTTACGCCCGGATGATCTGACCCCTGAGGAGCGGGTACCTGGCATCGTCAACCGGGGTCGCATCATTGTGGGTGTGGATCAATCGCAAAACTTGCTCAGTTTCCGTGATCCGGTGACTGGTGAGCTGCGCGGTTTTGAAGTGGAATTAGCGAGGGAAATTTCCCGCGACATTTTCGGT…	0.542029	131	55	2.38182
Cgl2563	549	ATGATCCGTGAAGATCTCGCAAACGCTCGTGAACACGATCCAGCAGCCCGAGGCGATTTAGAAAACGCAGTGGTTTACTCCGGACTCCACGCCATCTGGGCACATCGAGTTGCCAACAGCTGGTGGAAATCCGGTTTCCGCGGCCCCGCCCGCGTATTAGCCCAATTCACCCGATTCCTCACCGGCATTGAAATTCACCCCGGTGCCACCATTGGTCGTCGCTTTTTTATTGACCACGGAATGGGAATCGTCATCGGCGAAACCGCTGAAATCGGCGAAGGCGTCATGCTCTACCACGGCGTCACCCTCGGCGGACAGGTTCTCACCCAAACCAAGCGCCACCCCACGCTCTGCGACAACGTGACAGTCGGCGCGGGCGCAAAAATCTTAGGTCCCATC…	0.570128	69	29	2.37931
Cgl3045	1095	ATGGAGCCTTTGGTGTCCAAGCTGTTTACCCCAATTCAAATCCGCGACATCACCATCCCCAACCGCGTGTGGATGTCACCGATGTGCACCTACTCTGCAGCCACCGGTTCAGGTCTTCCCACCGATTTTCACCAGGCTCATTACGCAGCTCGCGCAGCAGGTGGTGTCGGATTAGTCATGGTTGAAGCAACTGGAGTGAACCCCGTAGCTCCCATCTCCCCAGTCGACCTTGGACTTTGGAGCCATGACCAAATTGAACCATTCTCCCGAGTGACAGCAGCTATTCGCGCCGGTGGGGCAGTACCGGCCGTTCAATTAGCCCATGCTGGCCGCAAGGCATCCACCGATGCTCCGTGGAATGGTGGCGGATATGTTGGACCAGAAACCAATGGATGGGAG…	0.561644	145	61	2.37705
Cgl2287	591	ATGAGCATTGAGGTATTCAACGAATCAGGATACGACGGCGTCAATGAAGAAATGCTCATTGATGTCCTCTCCTTCGCACTCGGGGAAATGGACATCCACCCCGACGCCGAAGCATCCATCCACATCGTCGACGTCGACACCATCGCCGATCTCCACGTGAAATGGCTTGATCTTGAAGGCCCAACCGACGTGATGAGCTTCCCGATGGATGAGCTCACCCCCGGCTACTCCCGCCCCGACGGCGCCACCCCCGGCCCCGCCATGCTGGGCGACATTGTGCTGTGCCCAGAGTTCGCGGCAAAGCAAGCGACCAAAGCAGGCCACGACTTAGCCCACGAGCTAGCTTTGCTGACCGTGCACGGCAGCCTGCACCTGCTTGGCTACGACCACGTCGATCCA…	0.588832	76	32	2.375
Cgl0639	450	ATGAATCCAGTGTCACCAAAACTGACCACGGCCAGGTACCTCACCCGCATTCCATGGCTGCTGATCAGCGCGATTGTGTTTGGGGTGCTTGGAGTTTTTGTGTCTTCGTGGTTTTACGCCGGTGTGATCGTAGTTGCCGTCATTCTTATCTGGCAGCTGTGGCTGATCCCGCAGCAGGTCAAGCGACTGGGATGGCTGGAAACCTCCGATGAGCTGCTGATCACCAAGGGAAAACTGTGGCACACCTTCACGGTTGTTCCCTATGGCCGCATCCAGTTTGTTGATGTCACCGCAGGTCCCCTCGAGCGCGCGTTTGGCATGAAACAAGTGCAATTGCATACCGCGTCGGCGTCCTCTGACTCCACCATTCAAGGCCTGCCTGTCGCGGAAGCCGATGCC…	0.56	57	24	2.375
Cgl2125	1788	ATGTGCCATAGCATCTCACATCTTAGCTCGCCAACCGGCAGCATTTTCACTAGCCTGGTGGCCATGTTGACCTCGCAAAGCTTTTCAGTGTGGGCTCCACTTCCCCACGATGTACATCTGATCCTCAACGGCGAAACCCTCCCCATGCACAAAACGGAGGGCAGCTGGTGGCGCGCCGAGATCGCGCCCAAGGCCGGCGATCGTTACGGTTTTTCGCTTTTCGACGGCTCCTCCTGGTCAAAAACCCTCCCCGATCCCCGCTCCACATCTCAACCAGACGGGGTTCATGGTTTAAGTGAAGTCTCCGATGATTCCTATCTGTGGGGTGACCAGCAGTGGACTGGCCGAATTCTCCCTGGCTCGGTGTTATATGAGCTGCATGTGGGCACCTTTAGTGAA…	0.583333	249	105	2.37143
Cgl1202	651	GTGAGCAGAATCTATGACTGTGCCGACCAAGACTCCCGTGCAGCAGGCCTAAAGGCGGCTGTCGATGCAGTCAAAGCCGGTCAGCTCGTTGTCCTTCCCACGGATACCCTTTATGGACTCGGCTGCGACGCTTTCAACAACGAGGCAGTAGCCAACCTTCTGGCCACCAAACACCGTGGCCCCGATATGCCCGTTCCAGTGCTCGTCGGCAGCTGGGACACCATTCAAGGACTTGTGCACTCCTATTCTGCGCAGGCAAAAGCGCTTGTGGAGGCGTTCTGGCCTGGTGGACTGTCCATCATCGTTCCGCAGGCACCAAGCCTTCCGTGGAACCTTGGCGATACCCGTGGCACCGTAATGCTGCGCATGCCACTGCACCCAGTTGCCATTGAATTGCTG…	0.583717	90	38	2.36842
Cgl0424	852	ATGAACGACAGTATTCTCCTCGGCCTAATCGGCCAGGGCCTCGACCTATCGCGCACCCCCGCAATGCACGAGGCGGAAGGCCTCGCGCAGGGACGTGCGACGGTGTACAGGCGCATCGACACGCTTGGGTCGCGTGCTTCCGGGCAAGATTTAAAGACGCTTCTCGACGCCGCCCTCTACCTTGGCTTCAACGGCCTGAACATCACTCACCCGTACAAACAAGCAGTATTACCCCTGCTTGACGAAGTCTCCGAACAAGCCACCCAACTCGGCGCAGTGAATACTGTCGTTATCGACGCCACCGGCCACACCACCGGCCACAACACCGACGTCTCCGGATTTGGCCGCGGAATGGAAGAAGGCCTCCCCAACGCCAAGCTCGATTCCGTCGTGCAGGTC…	0.618545	116	49	2.36735
Cgl0199	600	ATGGGAACGCAGATTGATCACATTGTTATTGCAGCGCCAAACCTTAAAGATCTGGTGTCGCGGTTTGAGAAGTTGACGGGGGTTAAGGCGGTGGCGGGTGGTCGTCACGATACGGGGACGGCGAACGCGCTGGTGCCACTAAAAGAGCCAAAGGGGTCGTACCTGGAGTTGATTGGCCCGGATCCTGAGGCGGACGCGGTGACGCAGGATAATTTCGCGATCGCTACGACGCAGTCGACGGAGCCGAGGGTGGCGGCGTGGTGTGTGCGTCCGGATGATTTGGAGGCTCTCGCCGCTAAGCGGGGGACGCAGTCGCAGTTGATGAGCAGGCACACTCCGGAGGGGACGACGCTGACGTGGCGGTTGATTTTGCCGGAGCCGGGTGTGGATTTTGCGCCG…	0.588333	85	36	2.36111
Cgl1329	483	ATGAAAGCTGTTTGCCCAGGATCATTCGACCCCATCACCCTCGGCCACCTCGACATCGTGACCCGCGCCGCCGCGCAATTTAGCGAAGTCACCATCTTGGTCACCGCCAACCCCAACAAAAACTCAGGACTGTTCACCGTCGCAGAACGCATGGATCTCATCCGCGAATCCACCGCACACCTCGACAACGTAAAAGTAGACACCTGGGCCTCACTGCTCGTGGATTACACCACCGAACATGGCATCGGCGCCCTAGTCAAAGGCCTGCGAAGCTCCCTCGACTACGAATACGAGCTCCCCATGGCACAGATGAACAGGCGACTCACGGGCGTAGACACCTTCTTCCTCCTCACCGACGAGAAATACGGCTACGTCAGCTCCACACTGTGCAAAGAAGTT…	0.567288	59	25	2.36
Cgl0371	1878	ATGAACCTGGTCTCCCCACTGAACCGACGCAAGTTCCGTGTCCTCGTCGTTGGCACCGGCCTGTCCGGTGGTGCTGCAGCAGCAGCCCTCGGCGAACTCGGATACGACGTCAAGGCGTTCACCTACCACGACGCACCTCGCCGTGCGCACTCCATTGCTGCACAGGGTGGCGTTAACTCCGCCCGCGGCAAGAAGGTAGACAACGACGGCGCATACCGCCACGTCAAGGACACCGTCAAGGGCGGCGACTACCGTGGTCGCGAGTCCGACTGCTGGCGTCTCGCCGTCGAGTCCGTCCGCGTCATCGACCACATGAACGCCATCGGTGCACCATTCGCCCGCGAATACGGTGGCGCCTTGGCAACCCGTTCCTTCGGTGGTGTGCAGGTCTCCCGTACC…	0.600639	252	107	2.35514
Cgl2868	1086	ATGCGAGGATTTTTCAGCAACCCCTGGATTCGTTGGGCTTTGTCCCTGGCGTTTCTAGGGGTGATCCTATTTTTCCTGAGGGATCAGCTGGATTTCCTCAAAATGGGCATCCAACAAATCCGCCACGTCAGCCCCGTAGGCGTTGCCCTCACCATGGTGGCGTTGGTGTTGTCATTCGTTGCGATGGCCAGAGTCATGCAGATCATGTTGAAAGCCGGAGGTAGTCCTGCGACTCTCAAAGCCACCACGGCTTTAACTTTTGCGGCTAACTCCTGGTCCGCGACCCTTCCTGGCGGCCCGGCGTTTTCCGCGATTCTCACCTATAAAGTGCAGCGCAGCTGGGGTGCCAGCGCCGTGCTGTGTTCGTGGTTTTTCCTGCTCTCCAGTGCCCTATCGACC…	0.55709	146	62	2.35484
Cgl0244	657	GTGTTTGAAGGCCCACTCCAGGATCTCATCGACGAACTTTCTCGTCTCCCCGGCGTCGGCCCCAAAAGTGCCCAACGCATCGCATTTCACCTGCTCAACGTAGATCCTTCCGACATTACCCGCCTTCAGGAAGCCCTCGGAGGCGTGCGTGATGGCGTCCAATTCTGCCGCATCTGCTGCAACATTTCCCGCGAAGAAGTCTGTCGCATCTGCTCCGACTCCGGACGTGACGGCGGAACAATCTGTGTCGTCGAAGAACCAAAAGACATCCAAGTTATCGAGCGCACCGGCGAATTCTCCGGCCGCTACCACGTCCTCGGCGGCGCCCTCGACCCGCTGGCCAACATCGGCCCCCGCGAACTCAACATTTCCACGCTCCTGCAGCGCATCGGCGGCGTC…	0.601218	87	37	2.35135
Cgl0370	774	ATGACTGTTAGAAATCCCGACCGTGAGGCAATCCGTCACGGAAAAATTACGACGGAGGCGCTGCGTGAGCGTCCCGCATACCCGACCTGGGCAATGAAGCTGACCATGGCCATCACTGGCCTAATGTTTGGTGGCTTCGTTCTTGTTCACATGATCGGAAACCTGAAAATCTTCATGCCGGACTACGCAGCCGATTCTGCGCATCCGGGTGAAGCACAAGTAGATGTCTACGGCGAGTTCCTGCGTGAGATCGGATCCCCGATCCTCCCACACGGCTCAGTCCTCTGGATCCTACGTATTATCCTGCTGGTCGCATTGGTTCTGCACATCTACTGTGCATTCGCATTGACCGGCCGTTCTCACCAGTCCCGCGGAAAGTTCCGCCGTACCAACCTCGTT…	0.559432	101	43	2.34884
Cgl1464	807	GTGGCTAACTCGTTTTTGGATTCTTTAACTCTTGTTCGACAAAACACTCCCCTTGTTCAGTGTTTGACCAACTCTGTGGTCATGCAATTCACGGCCAATGTGTTGCTTGCCGCGGGTGCGACCCCTGCGATGGTGGATACTCCAGCTGAATCGGCAGAATTCGCCGCTGTGGCCAATGGAGTGCTCATCAATGCGGGAACTCCTTCTGCGGAGCAATACCAAGGCATGACCAAGGCCATTGAGGGTGCACGAAAAGCTGGCACACCATGGGTGTTAGACCCAGTTGCTGTGGGTGGGTTGTCGGAGAGGACCAAGTATGCGGAGGGAATCGTCGATAAGCAGCCTGCCGCAATTCGTGGAAACGCCTCAGAGGTCGTGGCGCTTGCGGGGCTCGGTGCC…	0.583643	101	43	2.34884
Cgl2440	1944	GTGAGCACAACCGATAAGCAGGTAGCCATCGTTGGAGTTGGCCCCAGAGGTATTTCCATACTCGAAAGGATCGCAGCAGCTCTCAACACAGTTTCCCGCCCCAAACAAGGCTTGACCATCCACCTGATTGAGGATGCCCAGATGGGTGCAGGCAACGTGTGGCGCACTGATCAAACCCGCACGCTGTGCATGAATACTCTGGCCGGTGCGGTGACATTATTCACAGAGCCAGGCTCTACGGTGAGCGCTCCAGTGGTGGAAGGACCACTGCAATTTGATTGGATTCGCCTGCTGCGCGGCGATGAGGATTTGAGCGGCATTCCTACAAAAGCCATCGAGCTGTTCCGCACCTACCCCCCAGCTGCATCCGTGGCGGAGGATTTCAAGGAAGAGCTAGCA…	0.593107	256	109	2.34862
Cgl3088	3252	GTGCCCGAGGCGCGCAAGAAGGCTGTCGCACGCACGGATGGTGATCGCTCGAGTTTGAAAAACTCGCCTACGGCATCCGCCACCCAGGCAGCCCAGACGCGCCCGGCAGAACCGGAACCAGAAAAGCACACCTCCGATTCTGATGTGGTGCGCTCGACTGGCTCCATGGCAATAGCCACGCTGCTGAGTCGTATCACCGGTTTCCTGCGCACCGTGATGATTGGTGCGGCGCTGTCGCCGGCCATCGCTTCGGCGTTCAACACTGCCAACACGCTGCCCAACCTGATCACTGAAATCGTGTTGGGTGCGGTGCTGACATCGCTGGTTATTCCGGTCCTTACCCGCGCGGAAAAAGAAGACGCCGACGGCGGTTCCGGGTTCTTCAGGCGGCTGCTCACC…	0.601169	446	190	2.34737
Cgl0531	807	ATGATCAACGCCATCACACTCAAGCCCAAAACCTTCCTCACCTTAAGCTTCCTTGCGGTTTTGAGCATCGTGATTTTCTTCTGGCCGCTGATCGTCAACCCGGAATCCTTCCTGTCCGACAAAGCCCAAGCGCCCCTCTACATCGCGATCGTCATTCCCCTCGTGCTGGCCGCTGTCATCGCCGAAATCAGTGAAAACGGATTCGACGTTAAAGCCGTAGCCATGCTCGGCGTCCTCACCGCCATGGTTGCCGTAGTCCGACCATTCGGTGCCGGCGCAGCAGGCTTTGAAGCAGTCTTCTTTGTCCTCATCCTCGGCGGACGAGCCTTCGGACCCGGCTTCGGATTCATCCTCGGCAACACCGGACTGTTCGCATCCGCGCTGCTCACCGCAGGAATC…	0.594796	115	49	2.34694
Cgl0226	1023	GTGACTACCAAAGACATTTCCCGCCCAGTATGCATCCTGGGCCTCGGCCTCATCGGCGGATCCCTCCTCCGCGACCTCCATGCAGCCAACCACTCCGTCTTCGGCTACAACCGCTCACGCTCCGGCGCTAAATCAGCCGTCGACGAAGGCTTCGACGTTTCCGCCGATCTTGAAGCAACCCTCCAGCGTGCAGCCGCCGAAGATGCGCTCATCGTCCTCGCGGTCCCCATGACCGCAATCGATTCGCTTCTCGACGCCGTCCACACCCACGCACCAAACAACGGCTTCACCGACGTCGTATCCGTAAAAACCGCCGTCTACGACGCAGTAAAAGCCCGCAACATGCAACACCGTTATGTGGGATCCCACCCCATGGCAGGCACCGCCAACTCCGGCTGG…	0.609971	136	58	2.34483
Cgl1125	1293	ATGAGTGGAATTTCCCGACTTTACGTGGGCCGCCTCGCTGGGATGGTGGTCCGAGGCCCCGATACGGATGCTATTGGTCGCGTCCGCGATGTCGTGGTGAATATTCGCCCTTATGGGCATGATTCCCGCGCATTGGGATTAGTGGTTGAGCTAGTTAATAATAAACGCCGTATTTTTGTCCCCATGTTGCGTATCGCTGCCATTGAACCGAAAGACATTACTTTGGTTACCGGTTCTGTATCACTTCGAACCTTTCGCGTGCGCACCGGTGAATTGCAGGTCATGGGCGATATTGTGGGTGCAAAAGTACATACCGATGATCCAGAGCTGCAACAATTCCACGGTCGCGCGGTAGAAATCGCCGATGTGGAGCTGGAGTTATCGCGCACTCGCGATTGG…	0.554524	157	67	2.34328
Cgl0307	2358	ATGAGGCCCAGCTTTGGTGAAGAGCTGGCCGCAATCGTTTCCAAACGTTACTCCGAATCGACGCTCACTCATATGGTGACGTTGCCCGCATCGAAAGCTAAATACGTCGATTGGCCGAGTTGGGTACCTGCTAGCCTGCGCGATGCGTTGGTGAATCGTGGTATCAATAAGCTCTTTTCCCACCAGGAGCAGACCGCACATCTGGCGTGGAATGGCCAGCATGTGGTGGTTGCCACCGGTACATCTTCGGGAAAATCTTTGGGTTATCAGCTGCCCATTTTGTCAGCGCTCGGCACGGATCCTACCGCCTGTGCGTTGTATCTAACTCCCACCAAGGCTTTGGGATCTGATCAGCTAACCTCCACGTCCACGTTGCTGCGCGACATTCCGGATTTCCAC…	0.577608	309	132	2.34091
Cgl0800	822	ATGATCAAAACCATCACAAAGACCTTCGTGATTGCTCACGATCAGGATTCTGATGAGCATCTTGCGCAGGCACTGGTGTACAACGCTGGACGTTTGGCATGGCGCATGCGCGAAAACGGTGTGGATACGGATTACAAGACTTCTGTGTCTGATGTGGTCACGGATGCCGATCGTGCGGCCGAGGCCTTCGTCGCAGGCGTTCTTGAAGCGTTGCGGCCTGAGGACGGCGTGCTTGGCGAGGAAGGCGCGGACCGGGCGTCGAAAAGCGGAAAAACCTGGGTCATCGACCCGGTTGATGGCACCTACAACTTCACCCAGGGCTCAGATTATTGGTGCTCGGCGCTCGCGCTGGTCGAGGGCGATCCATCCGCGCCATCGCGCGTGCTTTTCGGCGCCGTA…	0.599757	103	44	2.34091
Cgl2855	3132	ATGCCCTGCTCGGTGGCCCTGAGTATGGTTCACGCGAAGCAGACTAAGAAGCCACTTCCCCGTTTTCTTCACTCGGCGCATTTCTATGTCTGGATTGTGCTGGGTTTTGTGGTGTTTGCGCAACCTTATGGTCAGGTTGCTGCCGATACTAAACTAGATTTGCTGCTCAACCCCGCAGGATTTTTAACCGGTGCGCTTCATGCGTGGACTGACACGTTCACCTTGGGTCAGTTGCAAAACCAAGCTTATGGCTATCTGTTTCCCCAAGGGTTTTTCTTCCTCATAACTGATTTCCTCCCTGACTGGATTGCGCAGCGACTGTGGTGGTGGCTTGTTCTTGGCCTGGGATTTTCTGGATTCTACGCACTGGTAGCCCGGCTGGGGATTGGCAATCCTGCA…	0.577905	425	182	2.33516
Cgl2474	1191	GTGGAGTTGTCGCCAACCGTGCCACCGCAAACCCCCAAACGTCACATGCGCATCCAAAGCCCCATGGAAATTTCCTGGAGTGAAGCGGTGCGCGAAGGCGGGGAGCATTCCGCTCGCCGCTGTGGTGACATGGCTGTGTCCGCGTTGGCTAAGCCGAATCCCATCATTGACGATGATCCGGAAGGCAACCCCGATGTTTGCATGTATACCTGGATCGTTGAGTGTCCCGGCGCTACCGCAGTGCTGCTATGGATCAATGGGGTTTTTGATCACGAGCGCATTGAAGAATCTGAAATGACCCGCCTCGAGGGCTCTGATCTGTGGATTCTCAGCTTGCGTATGCCTTCCGATTGGCGAGCCAGCTACACCGTCAACGCCTGGTCTGGCGACGGGGTTGCG…	0.606213	154	66	2.33333
Cgl0301	1026	GTGATCAGTAACGAGGACATCGTGATGGTGTTGCGTCGACTGCGCAGTGATTCTGTGGGCGTGGGACCGTTGGAATCTCTGCTTGCGCTTCCTGGCGTGACGGATGTGTTGGTTAATGCCCATGACAGCGTGTGGATTGATCGCGGTCAGGGCGTGGAGAAAGTCGACATGGATCTGGGCTCAGAGGAGGCGGTGCGTCGCCTTGCCACCCGGTTGGCGTTGACCTGTGGCAGACGCTTAGATGATGCGCAGCCTTTCGCTGATGGCCGAATCACCAGGGACGACGGCAGCGTGTTGCGCATTCACGCGGTGTTGGCACCCTTGGCGGAATCCGGCACGTGCATCAGTGTGCGAGTACTGCGTCAAGCACGGCTGAGCCTTGATGATCTTATCCAAAGC…	0.593567	126	54	2.33333
Cgl2191	888	ATGGAAACCAACCCGCAGACCCCAGAGGGAAATAGCATGGCTAAACCCTCTGCTAAGAAGGTCAAGAATCGCCGCAAGGTCCGGCGCACCGTCGCAGGTGCATTGGCTCTGACCATTGGACTGAGCGGAGCAGGAATCCTCGCAACCGCGATCACTCCAGATGCTCAAGTTGCTACCGCTCAGCGTGACGATCAGGCACTTATCTCCGAGGGTAAAGACCTCTACGATGTCGCCTGCATCACCTGCCACGGCGTAAACCTCCAAGGTGTTGAGGACCGCGGTCCTTCCCTCGTAGGTGTTGGCGAAGGCGCAGTGTACTTCCAAGTTCACTCCGGCCGTATGCCAATACTGCGTAACGAGGCTCAGGCTGAGCGCAAGGCTCCTCGTTACACCGAGGCA…	0.573198	119	51	2.33333
Cgl0408	930	GTGAGATTAGGTGTATTAGATGTGGGCAGCAATACTGTCCACCTAGTTGCAGTAGACGCGCGTCCCGGTGGACACCCCACCCCGATGAGCAATTGGCGTACCCCACTGCGCCTTGTTGAGCTTCTTGATGACTCCGGGGCGATCTCCGAAAAGGGCATCAACAAACTCACCTCAGCAGTCGGGGAAGCAGCAGACCTAGCGAAAACGCTCGGCTGCGCTGAACTGATGCCATTTGCTACATCGGCAGTCCGCTCCGCCACCAACAGCGAGGCAGTGCTCGACCACGTGGAGAAGGAAACCGGCGTCCGCCTGTCCATCCTTTCCGGTGAAGACGAAGCACGCCAAACTTTCCTCGCAGTTCGACGTTGGTATGGATGGTCCGCAGGGCGCATAACTAAC…	0.589247	119	51	2.33333
Cgl1236	507	ATGAGCGCATTCCACATCCGAGCGGAACAATCGCGCGATATCAGCGCGATTCATGATGTTACTGAAGCGGCCTTTACAGGAATTGAGCATTCAGATGGAACAGAGCAAGATCTCGTCGATAAGCTTCGTGCTGCAAAGGCGCTGAGCCTTTCGCTCGTCGCTGAGGCGGATGGCGAGGTCATTGGGCATATCGCAGCCTCTGAGGTACTGATCGGCGGTGGGGTGCAGGGCTGGTTTGGCATTGGGCCTGTCAGTGTTCGGCCCGATAAGCAGCAGCAAGGCGTGGGTATTGCGCTGATGGGCAGCGCGCTTGATCAGTTGCGTGCGGAGGGTGCTGGCGGCATCGTGTTGCTGGGGGATCCGGGCTATTATCGACGCTTCGGTTTTGAGGTCGTGCCC…	0.575937	56	24	2.33333
Cgl2541	1665	ATGGCACATGAACGCGCCGGGCAACTCGCCCAACCAGAAGATCTCATCGATGTTGCGGAACTGGTCACCGCATATTTCACCCGCAAGCCGGACGTGAACAACCCTGATCAGCAGGTCGCTTTCGGCACCTCCGGACACCGTGGCTCCGCGCTGGACAGCGCTTTCAACGAGGACCACATCCTGGCAACCACCCAGGCGATCGTCGACTACCGCAACCAGCAGCCAAAAAACTGGGTCGGCCCGCTGTTTATCGGCCGCGATACGCACGCGCTGTCCGAACCAGCGATGATCAGCGCGCTTGAGGTCCTCATTGCCAACGACGTCGAAGTGCTTGTCGACGCCGACGGCCGCTACACCCCGACGCCCGCAGTGTCCCACGCGATCCTACGACACAACGAT…	0.599399	233	100	2.33
Cgl1463	1587	GTGAATTCGCCTTCTGCCCCACGTGTGTTGTCTATTGCAGGCACTGATCCCACAGGTGGTGCAGGTATTCAGGCTGATCTGAAGTCCATTGCAGCAGGTGGCGGCTACGGCATGTGCGTTGTGACCTCGCTGGTCGCGCAAAACACCCACGGCGTCAACACGATCCACACCCCACCCTTGACCTTTTTGGAAGAACAGCTGGAAGCGGTCTTTTCCGATGTCACCGTCGATGCCATCAAGCTCGGCATGTTGGGCTCTGCCGACACCGTCGATCTGGTGGCTTCATGGCTTGGTTCCCACGAGCACGGTCCCGTGGTGCTTGATCCCGTCATGATCGCCACCAGCGGTGATCGCCTACTGGATGCGAGCGCTGAAGAATCGCTGCGCCGCCTGGCCGTG…	0.586641	191	82	2.32927
Cgl1496	1545	ATGGCGCGTTTTATGGGATCGGAAACCGAATACGGCATTTCCACACCGTCTGCACCGTTTTTAAGCCCGATCGTTACTTCCACGCACGCGGTGGTGGCGTATTCCACCGCGCGTGGATTTGGTGAGCACCGGGTGCGTTGGGACTATGCGCAAGAGTCCCCACTGCGCGATACTCGTGGCTTTGATCTGCGCCGATACCACCAGGCCCCTGTGGTGGATCCGCACGCCATTGGTGTGGCCAACGTGTTTGTGCCCAATGGTGCCAGGTTTTATGTCGATCACGCGCACCCGGAATACTCCTCCCCAGAGGTCACCAATGCGTGGGATGCCATGGTTTACGACGCCGCTGGTGACCACATCCTCATGCAGGCCGTCTCTGATGTTGCGAGTTTCACCAGC…	0.546278	184	79	2.32911
Cgl1514	1215	GTGCCTTTGGAATTGTTCGACACTGCAGATCAGGAAGTACGCCTGGTTGAAACCCCACCTGCCGGATCCGACACACCGGTTGGCATGTACGTCTGTGGCATCACTCCCTACGACTCCACACACTTGGGGCACGCGGCGACATACCTCGCTTTCGATCTGATCTACCGCATCCTGCTGGACAATGATCACGATGTCCACTACGTCCAAAACATCACCGATGTCGATGACCCTCTGTTTGAACGCGCAGCCCGCGACGGCGTCGACTGGCGCGACCTCGGCACCAGCCAAATCAACCTCTTCCGCAGCGATATGGAAGCCCTGAGCATCATTCCGCCGAAGGACTACATCGGTGCGATTGAGTCCATCGACGAAGTCATTGAGATGGTCAAGACGCTTCTC…	0.579424	142	61	2.32787
Cgl0236	882	ATGGCAGGACGATACGCACCATCACCAAGCGGCGACCTTCACTTTGGCAACCTCCGCACAGCACTGCTGGCCTGGCTGTTCGCGCGCTCCGAAGGAAAAAAATTCCTCATGCGGGTCGAAGACATCGATGAACAACGCTCATCCAAGGAATCCGCCGAAAGCCAACTCGCAGACCTATCCGCCCTGGGTCTCGATTGGGATGGCGACGTCCTCTACCAATCCACACGCTACGACGCCTACCGCGCAGCCCTTGAAAAACTAGACACCTACGAATGTTATTGCTCGCGCCGGGACATCCAAGAAGCCTCGCGGGCACCCCATGTGGCTCCGGGAGTGTATCCGGGAACGTGTAGGGGATTGAAGGAGGAGGAACGCGTCGAAAAGCGTGCAACCTTGGCT…	0.600907	121	52	2.32692
Cgl1520	810	ATGTCCATCCCCTTCTCAGTCCTTCAGGACTACCTGGATCTGATCAGTCCCGAAGCCTTACCCCAGATCCCACAGCCCCCGGCCCCTGCCCCCACAGCACCCCAGCTACCACCGGCGCCGGACCCACACAGCATCGAGTGGCCGATCTTCCCACCAGATCGAATCTCCGCCAACGGGCGACGCTACTACGAGCCACAAACACGACTCGAGTTCATGCGGATCTACACCACCCTGCCGCACGGCTACCGCCAGCCCTTCCTTAAAGCCAACAACATCGGCCACTGCACCGTTCGAACCTGGCTAGCAGCAATAAGCACCTTCAGCCGACTTCCCCATGCTTTTGATGATGCCCACCGCTTCGGGATCGAACGCACCACCCCAGTCGACGATGTCACCACA…	0.562963	107	46	2.32609
Cgl1178	1584	ATGCCCCGTTCGACAATAAAAAGGGTAGTAGCAGTTCTTGCCGCCTCGACTGCGCTTAGCCCCTTTTTGGTATCAATGCCCACTGCAGCAGCGCAAGAAAACATCCGCTGGGAAGAATGCCCACCTCAGGTAGATATTGCCTCCGCTCAATGTGGCAGCATCGACGTGCCCATGCACTATTCTGATCCCTCACTTGGCGATATCAGCGTGGGCTTTGTCAAGGTCCCTGCCCAAGGCGAAAAGCACGGCACCATCTTCGGTAACTCCGGTGGCCCTGGTGGCGATGCCTATAGCTTCTTCGGCAGCCAATCCATGAACTGGCCAGAAGCCATGTACCAAAACTACGACCTCGTTGCAGTGCAGCCTCGCGGAATGGTCGGCTCCACACCGGTTAACTGC…	0.582702	223	96	2.32292
Cgl1963	519	ATGTCGGAGAATCTGGCGGGGCGAGTGGTGGAGCTGTTGAAATCGCGCGGTGAAACGCTGGCGTTTTGTGAATCCCTCACCGCCGGCCTTGCCAGTGCGACGATCGCAGAGATCCCCGGCGCCTCAGTGGTACTTAAAGGCGGGCTGGTCACCTATGCCACCGAGCTTAAGGTTGCGCTTGCCGGTGTGCCGCAGGAGCTTATCGACGCGCACGGCGTTGTTTCCCCGCAGTGCGCCCGTGCGATGGCAACGGGGGCCGCACACAGATGCCAGGCAGATTGGGCGGTTTCGCTCACGGGCGTTGCTGGCCCCAGCAAACAAGATGGTCATCCGGTGGGGGAAGTGTGGATCGGAGTGGCTGGTCCTGCGCATTTTGGGGCGTCGGGAACAATTGACGCG…	0.589595	65	28	2.32143
Cgl0899	480	GTGTCAGACGAATGCGGGCCTGGAAGAACACCACGGTCAGTGACCCTTTCTGCCCGGACCGAGCATATTAAAAATCATATGCTCGATAGCCACGGGAAACGAGACTTTACCGCTACCGTGCCTGGGACCAGGCTCGTTGGTGACATTACGTACTTAAAGACGGGTTCCGGGTGGCTGTATGTGGCTACCGTGATCGATTTGGCTACGCGGATGGTGGTGGGGTGGTCTATGGATTCTAATATGCGCACACCGTTGGTGATCAATGCGCTGGCTATGGCGCGTGATCATGGGTGTCTTCATCCTGAAGGCGCAATTTTTCACTCCGATAGAGGATCGCAATACACCTCCGAGCAGTTCCAGACATGGTGCGCCGGCAACAAGATCACCCAATCCATGGGA…	0.522917	58	25	2.32
Cgl0905	480	GTGTCAGACGAATGCGGGCCTGGAAGAACACCACGGTCAGTGACCCTTTCTGCCCGGACCGAGCATATTAAAAATCATATGCTCGATAGCCACGGGAAACGAGACTTTACCGCTACCGTGCCTGGGACCAGGCTCGTTGGTGACATTACGTACTTAAAGACGGGTTCCGGGTGGCTGTATGTGGCTACCGTGATCGATTTGGCTACGCGGATGGTGGTGGGGTGGTCTATGGATTCTAATATGCGCACACCGTTGGTGATCAATGCGCTGGCTATGGCGCGTGATCATGGGTGTCTTCATCCTGAAGGCGCAATTTTTCACTCCGATAGAGGATCGCAATACACCTCCGAGCAGTTCCAGACATGGTGCGCCGGCAACAAGATCACCCAATCCATGGGA…	0.522917	58	25	2.32
Cgl1438	378	TTGGGTAAACGCTGCCCCTGCGGAACTGGCCTTACCTACGGTGAGTGCTGCTACCGCTTTCACTCCGGCGAATGGGTGGCCCCCACCGCTGAAGCGCTCATGCGATCTCGGTTCACCGCCTTTGCTGTTGGAAATTCCCAGTACCTTCTTGACACTTGGGATCCAGAAACCCGGCCAAGCGAACTCGGCCTCGATATGGGAATTGATTTCTACCGCCTCGACATCCTCGAGACCACCGGCGGTGGACCCTTCGATTCCACCGGCACCGTAAAATTCCAAGCCTTCTACAAGGGGCTCGCCTCCGGCGTCCAAGAAGAAGACTCCACATTCCGCAAGGTCAACGGCGCGTGGGTCTATTCCACAGGAGATGTCGACTAG	0.579365	58	25	2.32
Cgl1936	1839	TTGGGCTTTGCTCGCCTGAGCAAGGGTGTGGACTTCAGCGGACCTGATGGCGATGCCAACTTGGTGTTCCTCATTGCAGCACCTGCTGGCGGCGGCAAAGAGCACCTGAAGATCCTGTCCAAGCTTGCTCGCTCCTTGGTGAAGAAGGATTTCATCAAGGCTCTGCAGGAAGCCACCACCGAGCAGGAAATCGTCGACGTTGTCGATGCCGTGCTCAACCCAGCACCAAAAACCACCGAGCCAGCTGCAGCTCCGGCTGCGGCGGCGGTTGCTGAGAGTGGGGCGGCGTCGACAAGCGTTACTCGTATCGTGGCAATCACCGCATGCCCAACCGGTATCGCACACACCTACATGGCTGCGGATTCCCTGACGCAAAACGCGGAAGGCCGCGATGATGTG…	0.595976	250	108	2.31481
Cgl1292	1131	ATGTCTGCCCACCGCAACCCCTCTGCCCCCAACACCGCCCCAGATTTCCTCTTATCCAGAGGCCACGGGTCTGTGCGCACCCAAGGATCAAAAGAAGTATTCACCGATCCCTGGGAGGCAGTAGACGCCCTTAAACAAGGGCGCGTAGCCATGGTGGTGGGTGCTTTGCCCTTCGAACGGGACAAACCAGCAGCACTGACTGTCCCAGAACACATCATCCGCGAAGACGGCCCCCTAGAACCTCACGCCTACTACAGGTTTGGACCAGGCTCAGTACTGCACGCCAGCGTCGCAGGAATTGATCCCTCACCGATTGAGCATTTACGACGCGTCAATGCAGCCATCAATACCATCAACAACACTGTCCTGAACAAAGTTGTGCTCGCGCGCGCCGTGGAC…	0.585323	162	70	2.31429
Cgl0401	1257	ATGCGCGTAGCTATGATTTCCATGCACACCTCTCCATTGCAGCAGCCCGGAACTGGTGATTCAGGCGGCATGAACGTCTACATTCTTTCGACCGCGACTGAGCTAGCGAAACAGGGTATCGAGGTCGATATTTACACTCGTGCCACGAGGCCTTCTCAGGGTGAGATCGTGAGAGTAGCTGAGAATTTGCGGGTCATTAATATCGCTGCGGGGCCGTATGAGGGGCTTTCCAAAGAGGAGCTTCCTACTCAGTTGGCGGCGTTTACCGGCGGAATGTTGTCGTTTACGCGCCGGGAGAAGGTTACTTATGATCTGATCCATTCTCACTATTGGCTGTCTGGTCAGGTGGGGTGGTTGCTGCGCGATTTGTGGCGGATTCCCCTTATTCATACGGCACAC…	0.575179	155	67	2.31343
Cgl0835	843	ATGCAAATAAACCGCCGAGGCTTCTTAAAAGCCACCACAGGACTTGCCACTATCGGCGCTGCCAGCATGTTTATGCCAAAGGCCAACGCCCTTGGAGCAATCAAGGGCACCGTCATCGACTACGCAGCAGGCGTCCCCAGCGCAGCATCCATTAAAAATGCAGGGCACCTTGGAGCTGTCCGTTACGTGTCACAGCGACGCCCCGGCACTGAATCCTGGATGATCGGCAAGCCAGTCACACTGGCAGAAACCCGAGCTTTTGAACAAAACGGCCTCAAAACCGCATCCGTCTATCAATACGGAAAGGCAGAGACCGCCGATTGGAAGAACGGCGCCGCAGGAGCGGCAACCCACGCTCCACAGGCAATTGCGCTTCACGTGGCAGCTGGTGGCCCTAAA…	0.550415	111	48	2.3125
Cgl2452	624	GTGACAGATAATTCCCTGGTGGGCAAGCGTCTGTGGAACTACCCGGATTTTCTGGCAAGGGCTTTTTATCAGGACCAATCCACGCGTACTATTGCCACAGCAAGTTGGCCTGTATTAGCGGATCCCCATGGTTTAGGCCCAATTATTCATCCTCGGATGGAGCAGCAATTCGCTGGGCTTCATAACGTCATCGTGCGTGATGGTGAAACCCTGGGATATGAGCGCATCGATGCGGAAATCGCTTCGATCGCTACAGCTGCGCTCCGGCAGAAGGGGTTTGATGCGGGATTTGTGTACTTCGGTGAAATCGATGATGCTGGCCATATTTTCGGCCTGGCAGGCGACGAATACCGAGATGCGATTCGCAGGGTCGACACCCACGTGAAGAAGGTTCTTTCT…	0.55609	74	32	2.3125
Cgl1100	873	ATGTTGAAGAATGATCTGTCTGGTGCTCGAGTTGTAGCTGTGCATGCGCACCCTGACGATGAGGCGATTACCACCGGTGGTGTGCTTGCGGATCTTGCTGCTCGTGGCGCCGATGTCACGGTAATTACCTGCACGTTGGGCGAGCAGGGTGAGGTTATCGGTGAGACATTCGCGCAGCTAGTCAACGGTGATGCGGATCAGCTTGGCGGGTTTAGGATCCATGAGCTTTACGCCTCGCTGGAGATTCTGGGCGTGCGTGGCATTCATCTGGGTGGCGCTGGCTGCTGGAGGGATTCCGGTATGGTTGGTGATCCTGCAAATGAGCATCCGCGTGCGTTTATTCACTCTGGTGACCGTGCAGTGGAGCAATTGAAAGAACTTCTTGCGGAATTGAAGCCA…	0.56701	97	42	2.30952
Cgl2544	795	ATGAATCGTTCAACAATTTCCCCAGTTGAAGCCCGCCAGCAATTCCGCGCAGGCCTTATCCAACCCACCTCCGGCTGGTCCGCGGGTTTTGCCCAAGCCAACCTCATTTCCATGCCCCAGGATCTGGCTTATGATTTCCTGCTTTTTGCTCAACGCAACCCCAAGCCCTGCCCCATCTTGGAAGTATTAAATGCTGGCGAAACCTTCGGCGGAATTTTCGGCTCAAACGCCACCGAAGCAGACATCCGCACCGACGCGCCCCAATACCGCATTTACGCACACGGCGAACTTATCGATTCCCCCGCCAGCGCCGTCGATTATTGGCGCGACGACCTCGTCAGTTTCATCATCGGCTGCTCCTTTACTTTTGAACATCCCATGGTCCAAGCAGGCGTTCCC…	0.58239	120	52	2.30769
Cgl2913	639	ATGACGCATGCGATCCTCTTTGACCTCGACGGCACCCTCGTTGATCACGCTTCCGCCGCCCGCGCCGCCCTGCACGCCTGGTCGCCGACCGTGGGCGTCGACACGGATGTTGAGCGCTGGATTGAGCTGGATAAGTGGGGTTTTGCCCGTTTTGAGCGCGGCGAAACCACGCATTTAGGTCAGCGGCGCGACCGCATCAGGGCGTACCTCAACAGAGAGCTTGACGACGCCACCTGCGATGATATTTACTCCGGCTACCTTAAAGCATATGAGCAAAACTGGACTGCCTACCCCGATGCCAAGGGCGTTCTCGATCGCGCGGTAGCCACCGGTGCCCCTGTGGGAATCCTGACCAATGGCGCAGCCCCCATGCAGCAAGACAAGCTTGATCGCACCGGC…	0.596244	83	36	2.30556
Cgl2586	1020	ATGTCTGATAATCCGCATGAGAATCCCCGTGAGAATCCACACCGCTCCCCAGAAGTCGTCCTTCGTTTCATGGCTGCCCCTACTGACGTTTTGATGGCTGGTAGCCATGGCGTTGGCGGTGGCCGAGTCCTGGAATGGATCGATAAGGCTGCTTATGCTTGTGCTACCCAGTGGTCTGGAACCTACTGTGTCACTGCTTATGTTGGTCACATTCACTTCACTCGCCCTATTCCCTCTGGCCACATGGTCGAGGTGCGTTCCCGCATTGCGATGACTGGCCGTTCCTCCATGCACATCGTGAATGAGGTGCTTTCTGCGGATCCTCGCGATGGCAACTACACCCGTGCGTGTGACTGCTTGGTTATTTTCGTGGCGAAGGACACCGCAACTGGTCGCGCT…	0.555882	129	56	2.30357
Cgl2812	930	ATGCAGACATTAATCTTTATCGCCATTGCAGGCGTCGCAGCACAGCTTGTTGATGGCGGCCTCGGCATGGGGTTCGGCGTCACCTCAACCACCATCCTCATCATGCTCGCAGGTTTAGGCCCTGCGCAGGCATCCGCCGTCGTGCACACCGCAGAGGTTGGAACCACCTTAGTTTCTGGTTTAAGCCACTGGAAATTTGGCAACGTGGATTGGAAAGTAGTTGTCCGGCTCGGTATCCCCGGCGCTATCGGCGCATTTGCTGGCGCTACCTTCTTGTCCAATATTTCCACCGAAGCAGCAGCACCGATCACCTCCCTGATTCTTGCCCTGATCGGCATGAACCTAGTCTGGCGATTCAGCAAGGGACGCATCCGCCGCGACTATTCCGATCGCCCGCAC…	0.575269	129	56	2.30357
Cgl0856	669	ATGACAAACACGCCTTTCCCCCTTGAACTTCAAAACATCTCCTGCGCCTTCGGAGAAGGCCCACGCCACGTCTCCGCGCTCAACAACGTCTCGCTGGCAGTCAATCCCGGCGAACTCGTTGCCATCATGGGCCCGTCCGGCTCAGGAAAATCCACCTTGCTCAACGTCGCCGGCCTCCTGCAGCGCGCAACCTCTGGCCATGTGCTTATCGACGGTGCCAGCGCCTCAGACCTCAACGCCAAACGCGCAGCTGAAACCAGGCGTCGCCACATCGGAGTTATTTTCCAAAACTACAACCTGGTCCCCACCCTCACCGTCGGAGAAAACGTCGGTCTGCCCCTAGAACTCGACGGCAAAACCGACCGCCAGGCAGTAGCAATCGCACTCGCGGAAGTCGGC…	0.620329	99	43	2.30233
Cgl0666	810	GTGACCACCAACCATCAACTATCCGCCGAAGAAATTTCCCTGGCGTACGGCGAGCGCACCATCATCGATTCGCTCAGCGTCGACATCGTCCCCGGCAAAATCACCTCCATCGTCGGCCCCAACGGATGCGGCAAATCAACGCTGCTGCGCGCCTTTGCGCGCCTCCTTAAACCTAGCGCCGGGCAAGCGCTTATCGACGCCCACCCCCTTCCTTCACTGCCAGGCAAAGAACTAGCTCGCATGCTCGGGCTGTTACCGCAATCCCCCACCGCACCTGAAGGCATCGTCGTCGCCGACCTCGTGGGCCGCGGCCGCCACCCCCACCAAGGACTCATGGGCAGATGGTCCACACGCGACTACGAAGTAGTGGCCCAAGCATTGGAAATGACCAACACCACC…	0.603704	115	50	2.3
Cgl0649	258	GTGCAAAAAGCCGGGATTGTCGTATTCGTACTGGCAGTAGTGGCGGCTTCGGCCTTTGCTCTCACAGAGCACTGGCGCCGAGCCACATTCACACTTGGTGCATCACTGCTGTATCTTTCGCTACTGCGTCTGACCTGTGACTCCAAGATTCTTGGAGTGCTCGCAGTGCGATCGAGGCGTTTTGATGCCATCTACACCGCCATTGTTGGCGGATTGATGACATTCCTTGCTACCTCAGTCGATGCGCTGGGCAGCTAG	0.546512	23	10	2.3
Cgl0128	1734	GTGCCCATCGTCAAACCAATGCCGGCACTGCCCAGGCGCGCGCCCGTCCTGGCGAGTTCGCAGATCGAAGGGTTTGAACACCGTAGAGGGTGGCGTCGACAAGCAAATTTCTGGTTTGCTGCAAGCCTTGCCCTGTACTGGTGCGCCGCGCTGTGGATCGCGCTGGACGTTGGGTATTTCTGGGGCGACGCGCTCTCGCGCACCCAGGGCGCCCTATCCGCGCTGTACTCGCGCAACCCCACGTTGTCGGCGATCGGTTACGTGTTTACCCCTCTGACCACCGTGTTGCAGATTCCATTGGTGGCGCTGAGCCCCTGGGTCCCGGAATTCACGCGCGCCGGGTTGGCAGGCGCATTGGTGTCATCAGTGTTCATGGCGGCTTCAGTGAGGCAATTGTGG…	0.587659	223	97	2.29897
Cgl1597	987	ATGGATGTTGCGCACGCGTTAGATCTGGCCCACCACGTGTCAGATCAAGTCCGAGGCACCACCAGCCCTAATCCGCCAGTCGGCGCTGTCATTTTGGACGCCGACGGCGAGGTCGTTGGCGTTGGCGCCACGGCACCTCCTGGTGGCCCGCACGCCGAAGTGGTGGCGCTTGCAGCTGCCGGAGTGCGTGCCAACGGGGGCACGGCGGTGGTCACCCTCGAGCCGTGCAACCATTACGGCCGCACGGGTCCATGTTCCAAGGCGCTTCTCGACGCCGGGATCGCACACGTGTTTTACGCCAATGCGGATCCCTTCCCGTCAGCCGCTGGGGGCGGTGCCTTTTTGGCGGAGGCGGGCGTCGATACGCATTTTTTAGATGAGCGGATCAGGGCACTGGAG…	0.586626	131	57	2.29825
Cgl0440	795	GTGGTAGCCCAAAGCATCGGCCAGCAGTTTGCTGACGTCGCAGCTTCCGGGCCACTGTTCCTTGGCATCCTTGCCGCAGCGCTCGCAGGTCTGGTGTCTTTTGCCAGCCCGTGTGTTGTGCCGTTGGTGCCAGGATATATTTCCTACCTCGCCGGCGTGGTCGGTGGGGAAGTGGAATACAGCGCGCAGGGCACCAAGGTGAAAACCAAGCGTTTCGCCGTGGGTGGCGCAGCCATGCTGTTCATCCTGGGATTCACCGTGGTGTTCGTGCTGGCTACGGTCAGTGTGTTTGGTGCCATCAGCGTGCTCACCCTAAACGCCGACACCCTCATGCGTATCGGCGGCGTGGTGACCATCATCATGGGTATCGTGTTCATGGGCTTCATTCCAGGCCTGCAG…	0.591195	108	47	2.29787
Cgl2396	1119	ATGAAACCCCATTTTTTGGACTCTAAATTGACCCGATCTTTATACTCCGACCTTGCTGGTAGTGGAGAACACCTCAGCAGCCTTTCCGACGAGACTTTCCTAAAGAATCTTCTTGTCGTGGAGGCCGCTTTGGCGGTTGCAGCTGCCCCCGAGCACGCAGCAATGGCGAAGGCCACCATTGATTCTTATCAGTTGGATGTGGAGGAGCTTTCCCGTCGCGCAGCCGAGGGCGGTAATCCGCTCATTCCGCTGGTCACTGACCTCAAGGCCATCAATCCGGCAGGCATCCACATTGGCGCAACGAGCCAGGACATCATTGATTCTGCGTTAATGCTGTGCATGAAGGAAGGGGTGGGGGAGGTCGTCGACAAGCTTAAAAAGCTTGCGCGAGATTTGGCC…	0.60143	147	64	2.29688
Cgl2751	2256	ATGGTGGTGGAACAACCAGCAGTTGAAGACAGCCTCGGGTCAGCATCTGCGCATACGGAGACAACTGCGGCCTCACTGCGTCCCCGCCCAGAGGTGGATCCAAGTGAGAGGAGTCGTCGACAAGCAATTTCGCTGTTCCGCGAACGGCGCCGCGTAAGGCGCCAATCCCGCCCAGTTGCTGATGGCATGGTGGAATTGCCGTTCATCACCCCCAAACCGGAAGATGAGCTGCTCATCGACCCGGAAAAGAAGCGCAAACCTGGTGTGGCAGCGCCGCAACTTGTCGCGGGCGATATCGTCGCAGAGCAATATGAAGTCCTCGGCGTCATCGCGCACGGCGGCATGGGTTGGATTTACCTCGCCAACGACCGCAATGTGTCCGGCCGCATCGTGGTGCTC…	0.593528	310	135	2.2963
Cgl1305	1764	ATGACGCCTACCCAAAATGAGATCCACCCGAAACATAGCTACTCCCCCATCCGCAAGGACGGTCTCGAGGTCCCGGAGACCGAAATCCGCCTCGATGACTCGCCAAGCGGCCCCAACGAACCCTTCCGCATCTACCGCACCCGTGGCCCAGAAACCAACCCCAAGCAGGGACTTCCGCGGCTGCGCGAGTCATGGATCACCGCCCGCGGCGACGTTGCCACCTATCAGGGGCGCGAGCGTTTGCTTATCGACGACGGCCGCTCGGCAATGCGTCGAGGTCAAGCTTCGGCTGAGTGGAAAGGCCAAAAACCAGCTCCTTTGAAGGCGCTACCTGGCAAAAGAGTCACCCAAATGGCCTATGCACGTGCTGGCGTGATTACTCGTGAAATGGAGTTTGTA…	0.564626	225	98	2.29592
Cgl0081	903	ATGTCCCAGGAAAATTCTGGTTTGTTCAAGCGCGCGATTACACGTGGGGTGGCTAAGGTGCGCCGGAATCCGCGCGAGGATTTTGCGGAGGAATTCACCCAAGAACTCTACGATCACGCAACAAATATCACCCTGCCCCTGACGGCGCGGCTGAAGCCGAAGGGGTTTTTCCAGGATGATTGGCGGGCGCGACCAAGTGGTGCGCGACCGTGGCCGATCGTGCTAATTCACGGATCCGGGGCCAGCAAGGGTTCATGGGAGGAAATGGGCGCTGAGCTGCGCAGCAAAGGTTGGGCCGTGTTTGCCCCTGACTTTGGAACGCGTGCCACCGAGCCAATTGCGGCGTCGGCTGCCCAAATTGGTGCGTATATTGATGCCGTTTTGTTGGTGACGGGCGCT…	0.568106	117	51	2.29412
Cgl0067	1470	ATGATCCTCACCTTCATGACCCTGATCATGCTGGGTCGACTCACCCCAATGGTGGCCATGCTGTTGGTCCCCACCATCTTCGGTCTCATCGCCGGCGCAGGACTCGGCCTTGGTGACATGGCGCTTGACGCCATCAAGGACATGGCGCCTACCGCGGCACTCCTGATGTTCGCGATTATGTTCTTCGGAATCATGATCGACGTCGGACTCTTCGACCCCCTGATCCGCGTGATCACCCGCGTTCTTCACGATGACCCCGCAAAGGTCGTCATCGGCACCGCAGTACTTGCAGGTGTTGTCTCCCTCGACGGCGACGGCTCCACCACCTTCATCATCACCACCTCCGCGATGCTGCCCATCTACCTGCGCCTTGGCATGAGCCCTGTGGTTCTCACCTGT…	0.601361	211	92	2.29348
Cgl2491	408	ATGATCAGCATTGGAACCGACCTCGTTCACATTTCGGCGTTCGCAGAGCAGCTTGCACAGCCGGGAAGTTCCTTCATGGAGGTGTTTTCCGCAGGGGAGCGTCGTAAAGCAAATGAACGCCAGGCAAGCCGCTACGCCGAGCATTTGGCGGGGCGGTGGGCGGCAAAAGAATCCTTTATTAAGGCCTGGTCACAGGCCATTTATGGCCAGCCACCCGTGATCGCCGAAGAAGCCGTGGTGTGGCGGGACATCGAAGTTCGCGCAGACGCGTGGGGGCGCGTCGCGATCGAATTGGCGCCCGAATTGGCCGCAGTGGTCCGGGAATCCATCGGGGAGTTTTCCAGCAGCTTGAGCATCAGCCACGACGGCGACTACGCGGTGGCGACGTGCGTGTTGACT…	0.60049	55	24	2.29167
Cgl0694	1497	ATGCGCATCCACGATGTTTATACCCACCTTTCGGCCGATAACTTTCCCAAAGCAGAGCACCTTGCGTGGAAATTCTCCGAGCTTGCCACCGACCCCGTGGAGGTGACACCGGATGTTTCGGAGATGATCATCAACCGGATCATCGACAACGCGGCGGTGTCTGCCGCGTCGGTGTTGCGCCGGCCTGTGACTGTGGCCAGGCAACAAGCGCAGTCCCATCCGCGGGAAAAGGGCGGAAAAGTTTTTGGAATTTCAGGCAGCTACTCACCAGAGTGGGCTGCCTTTGCTAATGGTGTGGCCGTACGTGAATTGGACTTCCACGATACATTTTTAGCAGCTGAATACTCCCATCCCGGCGACAATATTCCACCACTTCTTGCAGTAGCGCAGGCTCAGAGA…	0.559786	181	79	2.29114
Cgl0831	1476	GTGGAGAAGCGTTTTCCGACTATGGTGTGGGGCATGGAACACACTTCAGCATTGACGCTCATAGACTCGGTTTTGGACCCTGACAGCTTCATTTCTTGGAATGAAACTCCCCAATATGACAACCTCAATCAAGGCTATGCAGAGACCTTGGAGCGGGCTCGAAGCAAGGCCAAATGCGATGAATCGGTAATTACTGGAGAAGGCACCGTGGAGGGCATTCCGGTAGCCGTTATTTTGTCCGATTTTTCCTTCCTCGGCGGTTCTTTGGGCACGGTCGCGTCGGTGCGCATCATGAAGGCGATTCACCGCGCCACAGAGCTGAAACTCCCACTGCTGGTCTCCCCTGCTTCCGGTGGTGCGCGCATGCAGGAAGACAATCGAGCTTTTGTCATGATGGTG…	0.589431	190	83	2.28916
Cgl0192	510	GTGAGTAGTCTTGGCAACATGGATACCAGGATGAGATTGCAGGTAGCAGCAGGTTCCGCGCTGATTGGTGCTGGGGTTGCGGTTAATGATTACGTACAAAGCCCAGTCCGCCGGGCCATCAGTTATGGTGCGTTGGCGCTTTCTGGGGCGACGGTGATTGCGATGGGTCAGGACCCGACTGGGGAGCGGTCCATCATTGCGAAAGATTCCGCGACGATGGTTGATCAAATCCGCCAGGAGATCGGCGATTTGGGTGTCACGCCTGGTCCAGAATCTGATGTGGATGCCATCACGGAGCGAGGTCCGCTGGTGACGTGGCTGTTGCTTGCTGTTTTTGTCGTGGCATTTTTCACCTTGGCGTATTTCTCCATGCGCATGGATGTGGCGGTGATGAGAAGG…	0.547059	64	28	2.28571
Cgl2225	408	ATGATTGGGTTTGTCACGCCGATGATTCAGGCGGCGTTGTGGATCGTGCTCTTTTTATTCGCTGATCGCCTGTCCAATCCGCTGGTTTTTGTCAGCGCCATCATGTTCGCGATTTCCTTTAGCTCCCCCGTGGCGAACTTCGGTTTCGATACGATCTGCGAAAAACTCGACCGCCGCGTCATGGTCGCCGGCACCGGCATGGCCAACATGAGCGCCTACATTTGCGCGATGCTGGCCACACAAATCATCGGATTTTTACTCGACTGGAACGCCGACGGCCACGCCTACACCTGGTCGAATTTCCAGGTGGCGTGGCTTGGTCTGGGCGCGGTGTGGCTGGCAGGCATGATCGGGCTTGCAGTCTGCCTCCTGCTGCAGCGTCGAAAAAATATTGCTTTT…	0.561275	48	21	2.28571
Cgl1033	300	ATGGCTCAGAAGCTCTACCCGCCGATTCACCCTGGTGAGATTCTCATGGAGGACTTCATCAAGGGCTTCGGCCTCACACAGAACAAGGTCGCCGTATCGATCGGGGTGCCTCCGCGACGCATCAACGAGATCGTGCACGGCAAGCGATCCATCACGGCCGATACGGCTCTGCGTCTCGGGCGGTACTTCGGTATCGACCCGCAGTTCTGGCTGAGCCTTCAGACTCAGTACGAGTTGGAGCTCGATCGCGACGCCGGTGCAGCGACTTACGCACAGATCACGCCGCTGAAGGTCGCGTGA	0.603333	32	14	2.28571
Cgl2392	1227	ATGAACCCTCAAGATATTGTCATCTGTTCCCCATTGCGCACCCCAGTTGGTGCTTACGGCGGATCCTTCACCGGCGTCCCTGTTGAAGAATTGGCCACCACCGTGATCAACGCGATCGTTGAGGCAACCGGCATCACCGGCGACGATGTGGACGATCTGATCCTCGGCCAGGCATCCCCCAACGGTGCGGCTCCAGCACTGGGCCGTGTTGTTGCTCTAGATTCCAAGCTTGGCCAAAACGTTCCAGGCATGCAGCTTGATCGCCGCTGTGGTTCCGGCCTGCAGGCAATCGTCACCGCTGCTGCACACGTTGCATCCGGCGCTGCTGATCTGATCATCGCAGGTGGCGCAGAATCCATGAGCCGCGTTGAGTACACCGTGTCCGGCGATATCCGTTGG…	0.603097	169	74	2.28378
Cgl0665	900	ATGCCCGCCCCAGTAACCGCCATCGTTGAATCCGCAACCCAGATCAGCCCCAACTTCATCCGGATTGTGTTCACCGGACCAGAACTCAAAGTGGTGGGCAGCGACACACCGCTTTACGATCAGCGCATCAAACTCATTTTTCCCAACCCCGGCCAACCCCTACCTGAATTCCCCCAAGAAGGACTCTGGTACGAAGAATGGGCCAAACTTCCCGAAGACTCCCGCGGCGTCATGCGCACCTACTCCATCCGCTCACTGGAGCGCACCGAAGAAGCCACCCGCATGACCGTCGATTTCGTCCTCCACATCGCGCCGGGGCTCACCGGACCTGCATCCACGTGGGCGGCGTCTGCTGCAGCTGGTGATGAAATTTTGATTGTGGCACCACGACTCGATGCT…	0.57	121	53	2.28302
Cgl0106	783	ATGGAGCGCGAACAACGACACAAAGTGATCATGCGAACGATCGACCGCCCCGGAATCACACGCATTGATGCTCTTACTGAACTAACTGGGGTTTCCGCGGTGACCATTCACCGGGATCTCGTCGAGCTAGAGCAAGCAGGTTTCCTCGCCCGCACCCACGGTGGAGCGAAACGTGTGCCCAAACGCGGTACTCCCCAACCGTTTGCCGTGCGCCAGGCTGAGGACCGAGAGGCCAAACGCATTTTGGCCCAGGCCACCGCCCAACTAATCGCTGATGATGAAGCAGTAATTTTCGACAACGGCACCACCTGCCAGGCAGTGGCCCAAGAGTTGGCGGGGCGTCCCATCACGGCATTGTGTCTGTCTCTACATTCGGCGGTCGCCCTGGGAAGCCGAGCT…	0.591315	105	46	2.28261
Cgl2266	1839	ATGACCATTCCAGGAGCTTCCACACAGACTGATATCCCTCTGGACACACTTCTTGAGGATTACGCGCTACTGTCAGACACTCACACCGGCGCTCTGCTGTCCAACATGGGCAGTTTGGACTGGTTGTGCCTGCCTCGTTTTGATTCCCAAGCCATGTTCACCAGGCTGCTTGGTGATCGCGAGCACGGACACTGGAGTTTGCGTGTCCCAGGTGGTGAGGTGATCAGCCAAAACTACCTCGGCGATTCCTTCGTGGTGCAGACCGTGTGGCGTTCAGAGACCGGTACTGCCCGGGTTGTTGATTTCATGCCAATTCACGGTCAAGAACAACCCGATATCACCGACCTGGTGCGCTCTGTGCACTGCGTGGAAGGCGAAGTGGATGTGGAATCGATCCTG…	0.581294	244	107	2.28037
Cgl0232	1266	TTGGCACCTATGTCAGATCTTTCATTCACCCTCAACAACAAGCTTGCCGATGACGCCCCCGGCAAGCATGGTCGTACAGGTGTAATCCACACACCTCACGGTGATATTGCCACCCCTGCTTTCATTCCTGTGGCTACCAAAGCCACGGTGAAAACCCTTACCCCTGAGCAGATTCGGGAGACCGGCGCACAGGCTATTTTGTCCAACGCCTACCACCTGTATCTGCAGCCTGGCCCCGACATCGTGGACGAGGCTGGCGGTGTGTCTGCCTTTGAGAACTGGCACGGCCCCACCTACACCGACTCCGGCGGATTCCAGGTCATGAGCCTGGGCTCCGGCTTTAAAAAGGTGCTGGCCATGGACACCACCAACTTGACGCGCAACGATATCAAGGCGGCT…	0.563191	164	72	2.27778
Cgl3033	1425	ATGACTAGTAATAATCTGCCCACAGTGTTGGAAAGCATCGTCGAGGGTCGTCGCGGACACCTGGAGGAAATTCGCGCTCGCATCGCTCACGTGGATGTGGATGCGCTTCCAAAATCCACCCGTTCTCTGTTTGATTCCCTCAACCAGGGTAGGGGAGGGGCGCGTTTCATCATGGAGTGCAAGTCCGCATCGCCTTCTTTGGGAATGATTCGTGAGCACTACCAGCCGGGTGAAATCGCTCGCGTGTACTCTCGCTACGCCAGCGGCATTTCCGTGCTGTGCGAGCCGGATCGTTTTGGTGGCGATTACGATCACCTCGCTACCGTTGCCGCTACCTCTCATCTTCCGGTGCTGTGCAAAGACTTCATCATTGATCCTGTCCAGGTACACGCGGCGCGT…	0.581053	164	72	2.27778
Cgl2689	696	ATGCAGGCTCCTCGCCTTCGCGTTGGAATTTTTGATGATGGATCATCCACCGTCAACATGGCGGAGAAATTAGATTCTGTCGGGCACTACGTGACTGTGCTTCACGCGCCCGAAGATATTCGTGACTTTGAGCTTGTCGTGATTGATGCCCACGGGGTGGAGGGGTACGTCGAAAAGCTTTCTGCTTTTGCGCGCCGTGGCCAGATGTTCCTGCATACCTCGCTCACGCACGGCATCACTGTGATGGATCCGCTGGAGACGTCCGGCGGCATCGTGATGTCTGCGCACCCGATTGGTCAGGACCGGTGGGTGGCGTCCGCGTTGGATGAGTTGGGGGAGACCATCGTGGGGCTTTTGGTGGGGGAGCTCGGTGGCTCGATTGTCGAGATCGCCGATGAC…	0.566092	82	36	2.27778
Cgl0134	336	ATGAAAACTTATGCAGTACTAATTGCGGTGGCAGGGTTGGCACTTGCTGGGTGTAGCTCGTCGGCTCCTGGAATCTGGCGTGCCACTGAACCCGCAGATGCCTACCTTGAAATAGCCGATGACGGCACGCTGTCCGGAACCGACGGCTGCAACAGACTTTTTGGTGGCTGGGAAAAAGACGGCTCTACCATCACTTTCGGCGCCATCGGTATGACAGAAATGTACTGCGAAGGCGTCAACGATTGGCTGTCCCAGATGCACACCGCCACCGTCACCGATGCCACCATGACCATTTTCAACGAGGCCGGCAGCAATATTGGCGAGCTAAAACGCTAA	0.547619	41	18	2.27778
Cgl0339	1383	ATGATTATGCGAAGGCTGCGCTCCACCCCGGTCCCTGGTACACGCGATTCCTACACAGGAATTGATTTCAACTTAGGCTTCCACATCCGACGCTACGAGCTTGATCTCACCTACCGCGTAGCACCCAACCTGCTCATGGGCACCGCAACGCTGCACATGGATAATTACCGTGCGCTCGACGCGCTGACCCTGGACCTCGGCGGCAGCCTGCGCGTGGAAAAAGTCACCGCCAAAGGCACCGCCGGCACCCACATCCAAGTCGCGCGCTTCCGCCACGCCGGCCGCAAACTGCGCATCACCTTCCGCAACCAAATCCCGGTTGACCAGGAATTTTCACTCACCATCCGCTACCGCGGCAACCCGCGCCCCCTGCGCAGCGAATGGGGCATGATCGGCTGG…	0.597975	189	83	2.27711
Cgl0846	4563	ATGGCTAAAAGCATTCTTTCCCGATTCCGACCTCAAGTAGCGGAGTGGTTCCGGGATGTCTTTGCATCTCCGACCCCTGTTCAGGAGGGAACGTGGGAGGCGGTATCTAAGGGGAAGAATGCCCTCGTGGTGGCGCCGACCGGTAGTGGTAAAACCTTGGCTGCGTTTTTGTGGGCGTTAGATTCCCTCACTGAACAAACAGGTCAACAGGTTTTAGACACGGGAACACCGGTGCCTGTTCGTGGTGGGAAAGTGAAAGTGCTCTACATTTCCCCACTCAAAGCGCTTGGCGTGGATGTAGAAAATAATCTGCGTGCACCGTTGACCGGTATTGCGAGGACTGCCTCTCGGATGGGTTTGGATGTGCCCAATATCACTGTGGCGGTTCGTTCGGGTGAT…	0.589305	601	264	2.27652
Cgl2213	474	ATGGCAAAGCCGAAGAGAAGTTGGCTTGACGGACCCGAAATTCCAGCTGATTTTGACGATCCTGATGCACCCGGCAGGTGGCCTGGCGAAAAGTTGGGGCTTCCTCAAGAAGGGGCCGGCTCTCTGTCCTCAGTGGCTCGTCGTATCGGCGGGGTCTGCGTGGACTGGGGTGTTTCCTGGGTTATTGCTATTGTGCTGTCCAATTTCACGGATGTGCTGGGCGATGTAGCGACATCCACGCTCATTATTTTCGTGATCCTGGGTTGGCTTACCGGTTGGATCTTTGCTCGCACCCCAGGTCATGCCGTGTTTGGCATGGGCCTTGCGCGTGTGGATGCAGAGGAACGTGTGGGCTGGTGGCGTGCGCTGGTTCGCCCACTGCTGACGATCTTGATTCTG…	0.582278	66	29	2.27586
Cgl0945	1536	TTGCCAGAGTTGAATCGTCGGACTTTTTTCAAAGGGGCCGGGGTGCTGGCAGCAACGGTGGTGGGTGCGCAGGTGCTGGTGGCGTGTTCCTCAGATGATGTGCGTGGTTATGGGGGAGAGCCGCGGACGTTGCCTATTCCACCAGCAGATTTAGGTACGCGTGAGGGATCTAGCGTGCACTTTGCCCTGGAGGCTCAGACTGGGGAGAGTCAGATTTTGCCGGATGTCACAACGAAGACGTGGGGTTTCAATGGCACTCATTTGGGGCCGACGTTGGTGGTGAAGAAAGGTGATGACGTCCACGTTGATGTGATAAACAATTTGGATGAAATGACCACTGTGCACTGGCATGGCATGAAGTTGCCGGCGATTGCTGATGGTGGTCCGCACTCACCGATC…	0.56901	207	91	2.27473
Cgl1577	960	ATGATCTTTGAACTTCCGGATACCACCACCCAGCAAATTTCCAAGACCCTAACTCGACTGCGTGAATCGGGCACCCAGGTCACCACCGGCCGAGTGCTCACCCTCATCGTGGTCACTGACTCCGAAAGCGATGTCGCTGCAGTTACCGAGTCCACCAATGAAGCCTCGCGCGAGCACCCATCTCGCGTGATCATTTTGGTGGTTGGCGATAAAACTGCAGAAAACAAAGTTGACGCAGAAGTCCGTATCGGTGGCGACGCTGGTGCTTCCGAGATGATCATCATGCATCTCAACGGACCTGTCGCTGACAAGCTCCAGTATGTCGTCACACCACTGTTGCTTCCTGACACCCCCATCGTTGCTTGGTGGCCAGGTGAATCACCAAAGAATCCTTCCCAG…	0.560417	116	51	2.27451
Cgl2412	606	TTGACTGTTTTCATGAGCGATATTCGTATGGCAGCCCAGGGTGGGCCTGGTTTCGGAAATGACGTCTTTGATCGCCTCCTGAGTGAGCGCATCATTTTCCTGGGAAGCCAGGTAGACGATGAGATTGCAAACAAGCTATGCGCTCAGATCCTGCTGCTGTCCGCTGAGGATCCAACCAGGGACATCTCCCTGTACATTAACTCCCCAGGTGGCTCCGTCACCGCAGGCATGGCAATTTATGACACCATGAAATACTCCCCATGCGACATCGCAACCTACGGCATGGGCCTGGCAGCATCCATGGGCCAGTTCCTGCTTTCCGGTGGCACTAAGGGCAAGCGTTTCGCATTGCCACACGCACGTATCATGATGCACCAGCCTTCCGCTGGTGTTGGTGGT…	0.549505	75	33	2.27273
Cgl2294	696	GTGTGTTGGAACGCGATGAGCAGTACAACCGCACAGCTACGCCACCGAGAGCTGACCCAGGAGATCTACAACATCGGCGACGAGGTCGCTGAATACATTGAGCACATCATGGAAGCAGTCTCCGACTGGGATCTGGAGCTCGTGGAAGATTGCCTCGCTGAATTCGATGAGATCATCACTGAAGCCCGCGATGACTCCCGCACTGTTGTGGCTGAACTTTCAGGCCTGCGTCACGCACTAACCACTGGTATCCGTCAGGGCACCGTGAGCGCTAGAGCCACGGTGGAGGTGGACGTCGATAAGCCGGAACGCCTGACCGCCTCCGAGCTGGAGCGCGACTTCGATATTGATGCCGGCCTCGTTGATGTACGCGATCTGTCGACCGCGCTCAATGCGCGC…	0.597701	75	33	2.27273
Cgl2808	219	ATGCCCCCAGCCACCCATTCCCCACCACCCCAGCGGGCAATTAAGGCACGCGCGCCGTACCTACTAGATAGACTCGACAAACATGCAGTACACAACAACATTCCAAGGATCGTTTTAGTGTCGATTTTCAAATGGAATGAATATATGCTGCCGGTGCTTAAGGCACTGCCCCAAGATCAGATTATGGTCCGTCGGGATTTGATTGAGCTCGTCGCCTAG	0.511416	25	11	2.27273
Cgl2649	180	GTGCTGGGTAGGTTTTGGGGTCGTTGGGCTCTTAGAAGCGATTCTGGCACTGTTGTTTTTGGGGCTACTGAGGCTGGTGTGATTCCTGTGTGGTTACTGGGGGTTAGCAGGGCAAGGATCCACCACATCCCTGAGGAATCTTGGAATCTGTGGTGGATCCTAGCGCTTTTAGGCAGATGA	0.527778	25	11	2.27273
Cgl0311	1044	GTGCGTCCGGTTGCTGCGTCTGCCCTGGCGCGTCGATTTGAGGATTCCACGCTGGAACCACCTGTGAGCCAGCGCTTGCGTATGACGTGGTTGCTGACGTTGGGCATTCCAGTGATGGGAATTCTGCTGCTTATTTGGGGCTACTCGCAGGGCATTTTCGGCTCTGATGCCTCCGGAATTATGCCTGCCATCGCAGCGCTCGCGTTTGCATCGTTGGTCACGGGTTACCTGGGCAACCGGCTTGTGGTGTCCTCTGTGGTGGATCCGATTCGGGAACTTCAGGAGGCCATCAACAGGGTTCGTCGTGGTGAAAACGATGTGCAGGTTGATATTTATGATGGCTCTGAGATCGGTGTGCTTCAGGCTGGCTTCAATGAGATGATGCGTGGCCTGCGTGAA…	0.599617	134	59	2.27119
Cgl0931	885	ATGGACATTTTACTCAATCAGCTCGTAGCCGGGCTTTCAGTTGGATCGGTCCTTCTATTGGTCGCAGTGGGATTGTCACTGACCTTTGGACAGATGGGCGTTATTAATATGGCGCACGGAGAGTTCATCATGGTCGGCGCATACACCGCATATGTGGTGCAGCTGGTCGTCGGTTCTGCCGGTTTATCCCTACTGATCAGCATTCCGCTGGCCTTTATTATCGGTGGGCTTTTCGGAGTTCTCCTCGAACAATTCCTGCTGAAGTATCTTTATCACAGGCCACTAGACACGCTGCTGGCCACATTCGGTGTCGGTTTGATCCTTCAGCAGCTGGCCCGAAACATTTTCGGAGCTCCCGCAGTGGATGTCAGGGCACCGGAATTTCTCCGCGGAAACGTC…	0.551412	109	48	2.27083
Cgl3059	864	ATGCCGCCAGCCAAAACGCAGGAATTCGATCCATCACGAATCAAGGAACCCAATTCACCTTCGGTAATCACCAAAGCGGCAACGCTCATGGATGTGCTCCGCACTGAAGGTCCCACCAACTCCGCTCGCCTAGCTGAGGTGCTGGGGGAGCCGATCAGTTCGGTGTACAGAATGCTCCACACCTTAACCGCGATCGGGTGGGTTGAGCAGGACGGAAAGCGCGGCTCCTATCGCGTTGGCCTAGCCATGCTCACACTTGCCGAATTGCAATTGCGCCATATGGATCTCCGCAAGATCGCCGCACTAACAATGCGGAAAATTCATGCACTCACTGGTGAAACCACATTTTTATGTGTTCGTCACGGCATTCGCGCGGTATGCATCGAGAGGGTCGATGGC…	0.556713	109	48	2.27083
Cgl0872	267	ATGAAAAAGGATATCCACCCTGACTACCATGCGGTAGTCTTCCAGGACGCAGGTACTGGCTTCCAGTTCCTGACCAAGTCCACCGCTTCCAGCGACCGCACCGTGTCCTGGGAAGATGGTAACGAGTACCCACTGATCGTCGTTGACGTCACCAGCGAGTCTCACCCATTCTGGACCGGCGCTCAGCGTGTCATGGACACCGCTGGTCGTGTTGAGAAGTTCGAGCGTCGCTTCGGTGGCATGGCTCGCCGCAAGAAGAAGGCATAG	0.576779	34	15	2.26667
Cgl0305	321	ATGAGAACAAAACAGCAGCGTGAACCACCGGAACTGTGCAGCGACGATGGCTCTGTCAGTATCGAAGCAGCTCTCGCATTGTCATCGCTGGTGATCGTGTGCGGGTTGATCATTGCAGCAATGGCCACCTTGGCGGCGTATCTTGCAGCTGTTGATGCTGCCGGCGCTGCTGCCAGGGCGCATGCCATTGGGGAGAGCTTCGAACCGGCACGAGGACACGTCGATATGCATGAAGCAGGGGGAATGCTCACCGCAACAGCCACTATCCCGGCACCGATTGGGCAGGTGAGCGCGAGTGCGGTGTTCCCGGTGGAAAACTAG	0.588785	34	15	2.26667
Cgl1979	894	ATGAATGCTCCTGCCCCTAAACCTGGACTCGTGATCGTCGACAAGCCCGCCGGAATGACATCCCATGACGTGGTGTCCAAATTGCGCCGCGCATTTTCCACCCGCAAAGTAGGCCACGCAGGCACCCTCGACCCCATGGCAACCGGCGTGTTAGTCGTCGGAATTGAGCGCGGAACCCGCTTCCTGGCACACATGGTGGCCTCCACCAAAGCCTACGACGCCACCATTCGACTCGGCGCCGCCACCAGCACCGATGATGCAGAAGGCGAGGTTATCTCCACAACAGACGCATCCGGCCTCGACCACAGCACCATCCTTGCTGAAATCGTCAACCTCACCGGCGACATCATGCAAAAACCCACCAAAGTCTCCGCCATCAAAATCGACGGCAAACGCGCC…	0.59396	120	53	2.26415
Cgl1493	975	ATGTCGGATCGGAAGGAAGATCTCGAGCGTCAGATTAATCTGACTTTCGCGTTTTTAAGCGCCAATTCCTATTCCCGGAAGTTTTTGACCCAGGTGTGGATTCGAGACAATGTCGGCGATTATAAAGGCCTTACCGATACGGCGTTCCGTAAGAAGCTGCAGCGCGATCTTGCCTACCTGCGCAGAGTTGGCGTTCCGATTGAGCAGTTCACGGTCACCTCAGGCATAGCTGAAGGCCAGCAGGCGTACCGTCTGGCCCAGGATTCTTATAAGCTCCCCGAGGTCGAATTCACCCCAGATGAGGCCGCCGTGCTGGGCATGGCAGGGGAGATGGGCCATAATCAGGAACTCGGCGCCTTCGCGCGTTCGGGGTGGACCAAATTGGCGGCCGGCGGCGCG…	0.587692	129	57	2.26316
Cgl2049	693	ATGACAGAGACCACACCTCAACCCCCAAAGCCAGAGCCCGAGCTCCCGAAATTTCTCAGCAACCCAGAACGCGCCGACATCATTTTGTTCATCGCACTCATTGTGATGGGCATTTTCTCCCTCTGCATGATCCCACTGCGCGCCTGGATGCTCACCCAACCTCTGGCCTACACCCTCATCGTCGGTGGTTACACCAGTGCAGTCGTGGGCGGCGCGAACGCTTCGGTAGAAAACGGCATCTGGTGGGTCTACTGGCTCTGCACCCTGATCGGCGCGCTGAAGTTCATGCCCGTCTATTGGCTGATGGGTAAGCGCTGGGGCATGGAATTTATCGACATGTCCCTCCAATACATGCCCCGCTTCCACCGCATGTTCAAAAAATCCGTCGACTCCGAATCC…	0.555556	86	38	2.26316
Cgl0865	324	ATGAAGCCCACCTCAGTTAACAGCGCTGAAATCTTTTCATTCGGATCTTCTTGGCTATCGACGACCGCCAGCCACCTCACGGGCGAGGTAGGCAGTGCGTCTCCACGCCCCACGGGGCCGGTGAGCACCACGTGGGCATCCAAGCCAGGGGAGTGCAAAACATCAGTAATAACTTGTGACAGCCACCCTGCAAGCTCCGCGGGCTCTTCACCGTGGTTCAGTGCATTGCCCAACAAATCCAGCGATTCCTTCAGCACACCGCGGACGGTGGCAAAATCCTGTGCAAGTGGGGCAGCATCCGCTAGCTCAGTCAATGAGGGGTGA	0.580247	43	19	2.26316
Cgl2873	930	ATGAGGAAAACCATCACCGTTATTGCTGTATTGATCGTCCTCGCCTTAATCGGCGTGGGCATCGTGCAGTATGTGAACACATCCGATGACTCAGATTTCATTGGCCAGCCTGGCGAGCCAACCGGTACCGAAACCACGGAACCACCGGTTCAACCTGATTGGTGCCCTGCGGTAGAAGTCATTGCCGCGCCGGGTACGTGGGAGTCGGCTGCTAATGATGATCCGATCAACCCGACCGCTAATCCGCTGTCATTCATGTTGAGCATCACTCAGCCACTGCAGGAGCGTTATTCTGCGGATGACGTCAAGGTGTGGACGCTGCCGTACACTGCGCAGTTCCGCAACATCAACTCGCAAAATGAGATGTCCTATGATGATTCGCGCAATGAAGGCACCGCG…	0.569892	113	50	2.26
Cgl0415	1068	ATGAGCTCTGAAGGAAGAAACCACAACTGGGACTACGCCGCCATCGGCACCCCAGAGGATTTCCTCGCCAGCTGGAGCGCATCCCGCGGAAATCTACGACGCTTTTTCGAAGACCACGCAGCCGCCCCCATAAACGATGCCGCCCAGCGCCAAGCAGGTGAAGCCGCAGCAACCCAAGCCGTCGCAGCGATCTACGGCATGGAGCTCAACGAATTCAACGCAGGTGTCGACGCCGTCGCCGGCGCCATCGAATCTGCCGGCGCCATCCACGTCAGCATCCCCGATCCCGATGTCCCCCAAGATGTCGGAGCCGCAGCATTTTTCGACGTCGACAACACCCTCATCCAAGGCTCCTCCCTCATCGTTTTCGCCCAAGGACTCTTCCGGAAGAAATTCTTC…	0.600187	149	66	2.25758
Cgl0705	594	ATGCAGATCGTTCTGGCTTCGCAGTCCCCGTCCCGCCGAAGAATCCTCAATTCGGCGGGCGTCGAGCCCCTCATCCACCCAGCTGATGTTGATGAGGACGCGCTCCTTCACTCCCTCAACGGCTCTGCGCCGGAGGAGATCGTCCGCCAGCTTGCGCTGGCTAAAGCACAGGTGGTTGCGCCGTCCTATCCGGGCGACGTCGTCATCGGTGGCGATTCCATGCTGCTTATCGACGCCACCCTCCAAGGCAAGCCGCACACCCGCGAAGCCACCATCGAAAGATGGAAACAACAACGCGGCAACAAGGCCACACTGATCACCGGCCACGCCATCATCTTTGGCGATGAAGTGATCGTGGAGTCCTCCTCCACCAACATTCATTTCGCCGAGGCCAGCGAT…	0.59596	79	35	2.25714
Cgl0105	2055	TTGCTAAAAGTCCTGGCCAGAAAACTCTCTATACTGTGCAGCATGGCACCAACGATCACCGACATCCATGTTCTGCTTCGTCGCGGTGAGCGACAATCAGTGATCATGACCCTCACTGCCTCTTCCTTGGAGGCCGGGAAAATGTCTTTTAGTGGCGGGTATATCGTGGGCGAGACGATGATCTTCCTCGTCGATCCCGATGAAGTCGAGATACGACGCAGCCCTAACAGCCTCCACGTCCTGCGTAACGGTAGCGATATTCTGCGCCGCAACGAGCATCATTGCTGGGTATTTGAGAATTTCAATAAACCCATTGACCCACCTGTTCGATTGGGTCCTCGGGATATCATCTGCCCGAGCGCCTTGGCCTGGGTTCTTCAACAGCATTCCATCTCCCGG…	0.546959	255	113	2.25664
Cgl2933	1494	TTGCACAAAATGTGTACCATACACATAATGTCATCGAGTCCTCCCGAATCAGCCACACCACAGATCAAATACGGCCTGCTGGTGGTCACTCTCGCCTCAGCTGGTATCACTGTTTCCCTAGCGCAGACCCTGGTTATTCCGATCATTGGTCGGTTGCCCGAGATCTTCAACACCACGGCTGCTAATGCCTCTTGGATCATTACTGTGACGCTGTTGGTGGGCGCAGTGGCGACTCCTGTGATGGGCAGGCTTGCAGATATGTACGGCAAGAAAAAGATGATGCTCATCTCACTTGTCCCGTTCATTCTTGGATCAGTGATCTGCGCTGTGTCGGTGGATTTGATTCCGATGATCATCGGCCGTGGTTTTCAGGGGCTTGGCTCTGGCCTGATTCCTCTT…	0.539491	176	78	2.25641
Cgl2409	1383	GTGACAATGTGCGATTACTTCACAAGCTCAAGGAGAATTTCTGTGGCTTCCCAAATTTCTGGCGGCTGGCAAAGTGCCAAACACCGCACCACTGTTTACATGGTCCTCGTAGTTGTGGGCATTTCTATTCTTTTTGACGGCTACGATCTAGTGATCTACGGCGCCGTGCTGTCAACACTACTTGAAGATCCAACCCAGATCGGTGCGCTCAGCCCAGCAGTCGCCGGCACCCTTGGTTCCTACGCCATGATCGGCGTGATGATCGGTGCTCTATCTGCAGGTGCCGTTGGTGACCGCCTTGGTCGTCGCAAAGTTATGCTCACCGCAATCGTCTGGTTCTCTGTGGGCATGGCGCTGACCGCGTTCGCGTCCTCGATTGCGCTGTTCGGTTTCTTGCGC…	0.587129	176	78	2.25641
Cgl0146	681	ATGACAACAGCACAGTTTCTAGCGCTTTTTCTGGTGTGGATCGCAGCAATTGCATCCCCTGGGCCAGACCTTTTCCAGATCATCAGGCTAAGTGCCAAAAACCGCCGTGATGGCGTACTGACTGCCGTAGGCATCATGGTGGGAAACTCCATCTGGATCATAGCCAGCCTCCTTGGGCTCTCGGCACTGATCTCCACGTATCCAGCAATTTTGAACCTGTTGCAGCTCGTCGGTGGCGGTTATTTGACCTGGATGGGCATCGGGGCGGTGAGGTCATGGTGGACGAAACGCTCCACACAGCAAGCTGCAGCGGATTCTCAAGCTGTAGAGAATACGTTGGTGACAGCCACGGCTGCATCTGTCGGAGTGTGGCCAGCTATTCGATCTGGCATTGCTACC…	0.540382	88	39	2.25641
Cgl0781	819	TTGGGGGAAATTTTTCAGATGACACACATCGCTTTAGCCAACTCTGCCCAAGTTCTGATCCGCCCGGATTCTGCGATTCAATTCGGCATCGACGCCACCCGCGCTGGCGTCTTAAATATCGATCCATCGCTGTCGTCGCGAGTCGTCCCGGTGCTGCGGAATCTGCGGACCGCCCGACCGATCGTTGATGTCATCGCCGACCTCACGACTGCAGGCCTCGCACCCACCGCTGCGAGCAGTTTGCTCGAGGACCTTTTAGAATTCGGTGTGGTCCGCGAATCGGCGGCGGCGCAGGTGTTGCTGTTCGGGGACGGTTCGCTTGTCGACGTCACCTCCTTCCTTTTGGAAACCTCCGGCTTTGTTCCCAGACCCCAGATCATCGATGAGTCGCCTCGAGAG…	0.57265	97	43	2.25581
Cgl1645	1350	ATGGCTATCAGTGTTGTTGATCTATTTAGCATCGGTATCGGACCATCATCCTCACATACCGTCGGCCCCATGAGAGCCGCCCTCACGTATATCTCTGAATTTCCCAGCTCGCATGTCGATATCACGTTGCACGGATCCCTTGCCGCCACCGGTAAAGGCCACTGCACTGACCGGGCGGTATTACTGGGTCTGGTGGGATGGGAACCAACGATAGTTCCCATTGATGCTGCACCCTCACCCGGCGCGCCGATTCCTGCGAAAGGTTCTGTGAACGGGCCAAAGGGAACGGTGTCGTATTCCCTGACGTTTGATCCTCATCCTCTTCCAGAACACCCCAATGCCGTTACCTTTAAAGGATCAACCACAAGGACTTATTTGTCGGTGGGTGGTGGGTTCATT…	0.551111	180	80	2.25
Cgl1996	762	TTGCGCCTGGCGTCCATGGGGGAGGAGGACTCCACCCCAGGTAGGCGTTCCAAGGCGTATTCGCGCCAGGGCGCTGATGTCCGCCCCATGAAGGGTGGACACGGCATCAACTTAGTGGGCACGCTCATGGCGGCTACGGAACGCGGCGCCAACATTGTTGAAGGCGTGGTCGATTTCCGGCCCACGGACCTGCGGGGTTCGCTGCGCCGTGGGCGCGAAGCCAACCTCATCGTGTTCGTCGTCGACACATCGGGGTCGATGGCTGCGCGTTCCAGGGTGCGTGCGGTCACCGGGACTATTACCTCTATGCTTAACGACGCCTACCAGCGCCGCGACAAGGTTGCGGTTATCGCGGTCAACGGCAACAAGCCGACACTGGTGTTGAATCCAACAAATTCT…	0.602362	108	48	2.25
Cgl0294	561	ATGACAAGCAGTGCAAAGTGGTCCATCGTTGGAGTTGTCGCCATCCTGGCTGTGATCGTTGCGTTAATCCCGCAGCTTGTGGGTGGAGAAAGCGCAGAGGAAGCGCAGGGGGAGACGTCGACAAGCAAAATTACGACGCGTCCTGACTGCGTGGCCTCTGGCGCGGCGGGTGTGGATCTGCCCTGCTTGGGCGGCGCCAACGGCGTCGGCAACGAGCTGGCCACCGTGGTGAATCTGTGGGCGTGGTGGTGCGAACCGTGCCGCGCGGAGCTGCCGATTTTTGATGAATTCGCCACCACCCACCCCGAACTCAACGTCATTGGCGTGCATGCAGACCAAAACGCAGCCAACGGCGCCGCACTCCTTGAGGATCTGGGCGTGAATCTTGCAAGCTACCAA…	0.606061	72	32	2.25
Cgl1191	492	TTGATGCCCGCACAGAACAAAAACCTCCCAGGATCCGTCATCGTTGTGTCTGATCGGATTAAATCGGGAGAAAGAATTGATAAAGCAGGACCCGTAGCAGTAGACCTTCTTCAGGAATCAGGCGTGGAGATTTCCACATTCACCGTCGTGGAGGAGGGCTTTGAACCTGTCCATCAAGAATTGGTTAAGGCGTTGGCGCGCCGGGATCGCGTCATCATCACCATCGGCGGAACGGGCGTGGGGCCTAGAAATCGGACGCCGGAGGCCACAGAACCGCACATCGATACGCTACTGCCGGGTCTGATGACGCAGATTTTGTTCTCTGGACTGTCCAATACCGCGCAGGCGGGGTTATCTCGGGGGCTGGTGGGCTTGAGTGCTCGCGATTCCACGGCCGCG…	0.575203	63	28	2.25
Cgl2704	414	ATGAGCTCCCGAAACTACCGAAGCATAGGATTCATCCTGCTGTTTTTAGCAGTGTTGTGCCTGTTCGCTGCGGTTTTTGCCAAGCCTGCGGTGGGAAGCCAAGTCTCCGACCGCTGGCCCGGAAACAACGGCACCTACTCATGCGCTGGCGAAAGTGGGGTGGTGGATGAAATCGTGAACATGTCCACCCCAACCGACCGCGCCACCGACCCCGCAACTGGCGATACTTACCTGCGATACAGCAAAAACCTGATCATCATCTCAGGTGAAGGCACGCCGGAATGCACCATCACCGTCGAAGGCCTTGACCGCGTCAACAGTGGTGCGTTCATCTGGCTCGGCGGCGGTTTCGGCCCATCCTCACCAAGCAGTTCCAGCGGCGGATCCTCCGGTTCCGGC…	0.586957	63	28	2.25
Cgl2634	750	GTGCGCCTCGCAGCTGCCACTGGTTTCTCCTTTGTCGGTCTGCGCGTCATCGCAGTAACCCCCAACGAACGTGTATATGACCTTTCCCCAGGATCCCCACTGCTGGCTGCAACCCAACAAGCGTTGAAAGAAACCGCCCTGTATGTGCTCGACACTGAATTCCTACAGGTAAACGCAGACACCACCCGCGAGGCCTGGCTTCCCGCACTAGAAGCCGCCGGAGCACTGGGAGCTAAAACCTTCACCATCGCCGCCGGTGATGACAACATTGCGCCCCTGACCGACACGATCGGTGCCATGGTTGACGATGCCCGTGATTTCGGAGTCACCCCAGCCCTAGAGCCAATCTCTTACCGCAGCGTGCATTCCATTCCGCAGGCAGCAGCAATCGCCAGAGAC…	0.582667	101	45	2.24444
Cgl2410	1245	ATGGCAAGCTCAGTATTATTAGCTGTCGAAAAACCAGAACTCCCCCGGCCTACTTTCGCTGAGATCAAACGAGACCTCGGCCCCCAAGAAATTGGCAACGGGCTTGTCGCACTGATTTTCTCCGCATCCGGACCCATCGCAGTGATCCTGGCTGCTGCTGCAGCGGGAAACCTTTCGCCTGATCAAACATCTTCATGGATCTTCGGAGCATTTTTAGGCAACGGACTGCTCACGCTGTGGCTTACCTATATGTACCGCAGCCCGCAGGCATACTTCTGGACGATTCCCGGAACCGTCATCGTGGGCGACTCACTTACCCACTTAAGTTTCGCTGAAGTTATCGGCGCATACCTTGTTACCGGCGTTGTGGTGTTTGCGCTCGGATGGACCGGTCTCATC…	0.562249	166	74	2.24324
Cgl1506	696	ATGATTAAGGCGATTTTCTGGGACATGGACGGCACGATGGTGGACTCTGAGCCACAGTGGGGCATTGCTACCTACGAGCTCAGCGAAGCCATGGGCCGCCGCCTCACCCCGGAGCTCCGGGAACTCACCGTCGGCTCGAGCCTGCCGCGCACCATGCGCTTATGCGCAGAGCACGCAGGCATTACATTGAGCGACGCGGACTACGAGCGCTACCGGGCTGGCATGTTCGCCCGGGTCCATGAGCTTTTCGACGAATCCCTCGTCCCAAATCCAGGCGTCACCGAACTCCTGACAGAGTTGAAGGCCCTCGAGATCCCCATGTTGGTCACCACCAACACAGAGCGCGATCTCGCGACCCGTTCAGTCGCAGCCGTGGGAAATGAGTTCTTCATCGGTTCT…	0.586207	83	37	2.24324
Cgl2399	1167	ATGGAAATGTCATACTTCAGCCATCAGGACCCAAATAATCCAGAGAGTCACATCAACTTCACCATGGCGCAAATGGAGATCCAGCGCTGGACTTTGCTGATCTCAAACCCAGAGGCGGACGCTAGCACTCTTGTCATGGAGTTGAAAACCGTCACGGGGGAATCCAAGCATTTTATCAACCAGGCTATTAACGCCATGTGGGCTTTAATGAAGCTGCCCATTTTAAGAGTGGTGGTAGAAACTCACTTCCACGTTCGGATTCCGTACCTGGCCCGCATTATGCAGGCAGTCAAGCAGGCTAAACCGGAGTTGTGGGATGAGTTGGACCATCGCATTGCCGAAAAGCTGACACCGCGCATTGCTGGCCAGGCACTGATGGAAGCCTCCGCACTTGCAGGG…	0.557841	157	70	2.24286
Cgl1188	1596	ATGAAGGTCATGGCTCAGATCGCAATGATCATGAACTTGGATAAGTGCATTGGCTGCCACACGTGTTCTGTCACGTGTAAGCAGGCCTGGACCAACCGTCAAGGTACGGAATACATTTGGTTCAACAACGTGGAAACCCGTCCGGGCGTGGGTTATCCCCGCGGCTGGGAGGATCAGGATAAGTGGGAAGGCGGTTGGGTCCGCACCAACTCCGGCAAATTGAAGCCGAAGGCCGGTGGTCGGTTGAAGAAGCTGGCGACCATCTTCCACAACCCGAAGCTGCCCACCATCGATGATTACTACGAGCCGTGGACCTATGAGTACGACAAGTTGCTCTCGGCGCCAGCGGGTCAGAAAACACAGCCCACTGCGCGTCCGGTCAGTCAGTTGGATGGCCGT…	0.578947	222	99	2.24242
Cgl0640	1416	ATGAGCAGCCTTGAAGGGTTTCGAAAAGTCCACCGCGCCACCCCATTCCTTCGCATCTGGACCATCATCGTCGCAGTTCTCGCGGCATTCGCATTCAATTCCGGCGCATCCGTTTTAAGTTTCATCTGGGGTGTCGTCACCGGCGAATACGGATTCGCAGTGCTGCCGATTCTATTGACCGTCGGTGGCGCCGTCATTGTGGTGGCACTGGCCTGGATTATCACCGGAATTTGGTGGAAAGCCGTCGGATTCCGCATCACCAATGAAGAGGTGCAGCTGCAACGCGGAGTGATCAGCAAAGACCTCCGCACCGCCCGATTTGACCGTATCCAAGCCGTTGACCTGGTGGAATCATTCATCGCCCGTATCTTCCGACTGGCAGAAGTCCGCATCGAAACC…	0.561441	186	83	2.24096
Cgl0493	369	ATGCCAACTATTCAGCAGCTGGTCCGTAAGGGCCGCCACGATAAGTCCGCCAAGGTGGCTACCGCGGCACTGAAGGGTTCCCCTCAGCGTCGTGGCGTATGCACCCGTGTGTACACCACCACCCCTAAGAAGCCTAACTCTGCTCTTCGTAAGGTCGCTCGTGTGCGCCTTACCTCCGGCATCGAGGTTTCCGCTTACATCCCTGGTGAGGGCCACAACCTGCAGGAGCACTCCATGGTGCTCGTTCGCGGTGGTCGTGTTAAGGACCTCCCAGGTGTCCGTTACAAGATCGTCCGTGGCGCACTGGATACCCAGGGTGTTAAGGACCGCAAGCAGGCTCGTTCCCGCTACGGCGCGAAGAGGGGATAA	0.601626	56	25	2.24
Cgl1499	1326	GTGGATTCGCATTGTGGATTCGGGGGCCCGCGCTGTTTCCAAGAATTTGGCTACCCTTGTTCTATGCATGTAACTGACGATTTCTTAAGTTTTATTGCCCTAAGCCCAAGTTCCTATCACGCGGCCGCGGCGGTGGAGCGCAGGTTGCTCCATGAGGGGTTCATTCGTCAGGAAGATACCGATGAATGGGATGCCCGCCCTGGTGGGCATGTGACGGTGCGTGGGGGAGCAGTAGTGGCGTGGTGGGTGCCTGAGGATGCTTCGCCAGATTCCGGGTTCCGCATCATTGGGTCACATACTGATTCACCGGGTTTCAAGTTAAAGCCCCGTGGGGATCTTTCCTCACACGGTTGGCAGCAGGCCGGCGTCGAGGTTTACGGCGGACCGATCCTGCCAAGC…	0.552036	170	76	2.23684
Cgl1543	666	ATGACTAATAAAACACGAGCTCTACTCATTGGTGGCCACGGCAAGGTGGCCCTCCTAGCAACCCCCATGCTTATCGACGCCTCGGTGCAGGTCACTTCCATGTACCGCAATCCGGACCACAGGTCCGAAATTGAGGCGCTGGGCGCCACAACTTTAGAGCGTGACGTCACCACACTCAGCGTGGAGGATTGGGCAGATCTGCTCAAGGACTTCGACGTAGTGGTGTGGAGCGCCGGAAACGGTGGCAAGAACGGCGCGGATGCAACTTATGCCATTGATCGTGATGCCGCGATCGCATCCATTGATGGTGCAGCTAGCCTAGGGGAGAAGGCACCTCGCTACATCATGGTGAGCTACATTGGATCCTCCACGCACACCATTGATCCTTCAGCATCCTTC…	0.54955	85	38	2.23684
Cgl1827	1194	TTGGTACACACCGACCGCGTCAGCATCCATAGGGCCAAGAATGGTGTACGACGCACGCGGAAACATATTAAAACCATCTGTATTAAGCATCCCATCGGCAGATCCGTACAGATAAGCCACTCGCCCACCGCGTTATCTGATGCGGAAAACAATGCTGAACTCACCACTGCACAGATTCTGCACATTGACCCCGTCACCGGTGTGGCCATCCCACGTCAAAACATTCTGCTGGGTGAGGATTTTCAGACTATGGCCAGCTCTTTTAGTCAAATCCGCCATGGATGGGGTATCACCCAGCTCATCGGACAAGACCCCAACAGAAACCAACCAATCCGCTCTGCTGATACGTGGACAGTGACTGGATCGACTGGACTCACCGGCTTTAATACTGCTACGCAT…	0.530151	123	55	2.23636
Cgl1249	309	TTGAAAAAGGCATCCCAGGTCAGCACTGCCACCGTCGTCGCAGCAGGTTTGATCGGCGGTTGGTTGACTGCCCGTGAATCCGGCATTCGCCCACTGGGCACCATTCCATTGGCAGCATCCGGAGCGCTTGCTGCACGAAGCTGGAATGAAAAGAAGGGTCCTGCAGTAGCTACTGGCCTGCTGGCAACCTACGTTGGTGCATTTGGCCTGTCCCACCCACTTGCCAAGAAGATTGGCGCGTGGCCTGCAGTTCTTACTGTGACCGCTGGCGCTGCTGCGATTGCTTACGCAGTATCTGACTCCCAGTAA	0.576052	38	17	2.23529
Cgl1195	564	ATGAATATCATCATTCTTGCTGGTGGCGAGGGTAAACGCATGGGTGGGGTGGATAAGGCTGCTGTGGCGGTGGATGGTCGCACGCTGCTGGATATCCTGCTTTCACAGCTGGATCCAGAAGATGACGTCGTGGTGGTTTCCCCCGCGATCATCGACGGAATCACGACTGTCTGCGAGGAACCTCCGCTTGGCGGGCCGGTCGCGGGAATCGAGGCAGGGCTGAATTCTTTTGAGCACGCCCATGAATTCACTGCGATTCTTGCCGTGGACGCGCCTTATTCTGCAGCGATGCTGCCCCTACTTCAGGCACAGATTGGCAAAGCCGATGTGGCCGTAACCCTTGCTGCCGATGGCTGGGTACAACCGTTGTGCGCGCTGTGGAGAAGTGGCAGCCTAGAA…	0.567376	67	30	2.23333
Cgl1388	597	ATGAATGTCTACACCCACGCGATCACGGACAAGGCCGCGAAGCATCTTAGCGACACCGTCACCACCACGGGCATTTTTGCGCTTTGCGACGACGTCCTGTGGTCAGTCGGCAAGGCGATCACCGGCCAGCCACGTCTAGTGAGCGTGCCGGTTGAGACCCGCGAGCCCGGTAATGCCGGAACCTTGATTCGCGTATCCGACGCGGTCGGCGCCGACGCCGTCGTCTTCGCTGGTGAATCAGTAGATCCACTTGGCGCAAAAGCTGTGCGCTCCTCAGCGGGATCGCTGTTTCACATTCCAGTGGCACGCAACAACAACATCGCAGATGTCTTGGGGCAGCTTCGTTCCAAGGGTCTGCAGATCCTTGCGACCTCAGCCGATGGGGAAGTAGACCTCGAT…	0.58124	67	30	2.23333
Cgl1642	1116	ATGCAATTCGGCATCTTCACCATTGGCGACGTCACCGTAGACCCCACCACCGGCAAAGCCCCCACCGAAGGCGAACGCATCCACGCGATGACCCAAATCGCACTCAAGGCTGAAGAAGTAGGCCTCGATGTCTTTGCCACCGGCGAGCACCACAACCCACCATTTGTACCCTCCTCCCCAACCACACACTTAGCCTATATTGCAGCGAAAACCGAGAAGCTCCTGCTCTCTACCTCTACCACGCTGATCACCACCAACGACCCGGTAAAAATCGCCGAAGATTACACCTTCCTCCAGCACCTCTCCGGCGGCCGTGTTGACCTTATGATGGGCCGTGGCAACACCGGACCCGTTTACCCATGGTTTGGCAAAGACATCCACCAAGGCATCCCACTAGCG…	0.577061	163	73	2.23288
Cgl1148	1536	TTGAGTACTAAATCTTCAGCTCCTGCAAAAAGGCGCGCCGGCCCCGTCGATCCGCGGCTTTTGCGCCTATCCCCCGCTACCCGCCGTTGGGTGATAATCGCAGGTGTTCTCACCGCGTTGAAAACCCTCGCGACAGTCGCAATGGGCTTGCTCATCGGCCAGATGGCAGCGGGCATCATTGAGGTTTCGGGAAGTTCTTTGCCCCGAATGGAACTCATCGCGCTCGCCATCACGGTGGTTGTGCGCGGACTTCTTGCGTGGGCACAGGATCGGTTCGCGCAACGCGCATCGTCCCAGGTGACTGTGGATCTTCGGGAGAAAACCCTGCGGCACCTGGCACAAAGCGATCCCCGCACCATCGATCAAGCCTTGTGGCGCACCCGTTTGACCTCTGGCCTT…	0.597005	203	91	2.23077
Cgl2252	813	GTGGGGAACACCATGAACGTTTCCTCAAATAAACCCAGTGACTCTGACCGCGAATATCTTCAATCAGAACTCACCCGGCTCGTTGGCCAGGGGCGACTCGATCTAGATACTTACCAAGACGTGGTTGATACCGTTTGGTCTACTGATGATCTAGGCGAGTTGATGAGGATCCGTGCCCGCTTCCTGGGAGGGCCGCAGGTTTCGCAGCAGCGGCCCCAGCAGCCGCCACAGCATTATGGACAACCCGGCTACGGCCAATCACCTCAATATCCACCGCAGCAGCCTCCGCATAATCAGCCCGGCTATTACCCCGATCCCGGCCCTGGCCAGCAGCAACCACCGATGCACCAGCCACCAACGCGTCCAAATCAATATCAGCCTGGCCCACAAGGTGGAATT…	0.548585	116	52	2.23077
Cgl0249	258	ATGGGGCACCGTGGTCAGACACCGGATCGCGCTCCGCACCCCAAAAGATGGCTCCCTAAGGAGCTCACCTTTACTCAATGCTCTGATGACACCGATGTGGTGGGCAGGCATGAGTACCGCGATGCTGGCATATTTCTTACAAACAGTAGCACTTGGTTTCGGCACCCTCTTGGTAGTGCAACCAGTGCTTGTCCTGTCGCTGATGTTCACGCTGCCGCTCTCAGCACGATTCAATGGCTACCGACTACGCCGAACTGA	0.554264	29	13	2.23077
Cgl0501	1038	GTGCAGAGGCGCCGGTTCTCTTTCCGCATCCCAGCCCGCCTCATGGTGGTTAGCCTTATCCTTTTCGCCATCGCGCTATGCAGCGCCACATGGGCTATCACGATGGGCGATTACCCACTGTCTTTGGGGCAGGTGATTAATGCACTTGCTGGCACCGGCGAGAAATTCCAGTTGTTGGTGGTGCGGGAATGGCGTCTACCTGTAGCCATTGCTGCTGTTGTCTTCGGCGCGCTGCTTGGCATAGGTGGAGCGATTTTCCAGTCGATTACTCGAAACCCGTTGGGTTCACCTGACGTGATTGGTTTCGATGCAGGTTCTTACACGGCGGTGGTTCTTGTCATTTTGGTCCTCGGCAACACTCACTACTGGAGCATCGCTTTCGCTGCCATCGTCGGTGGC…	0.573218	136	61	2.22951
Cgl2784	1173	ATGTCAACAAATTATGAAGCAATCATCATTGGAGCAGGTCAGGCTGGACTCGCGGCGGCGCATGAACTTTCCCGCCGCGGTTTCACTCCCGGAAAAGATTTTCTCGTCCTCGATTCCAACGACGGGCCCGGTGGCGCCTGGCGGCATAGGTGGGATTCACTCACATTAGGTAAAGCCCACGGAATCGCCGATCTCCCAGGGCTTCCCATGAATCGCCCCGATCCGAAAACTCCGGCTTCCACATTGGTTGCTGGTTATTACGGCGCTTACGAGAACGAGTTCTCCTTCGCAGTTGTGCGCCCAGTCAAAGTCTCACGAGTTGAGCCCACTTCCGAGGATCCTTCGAGCCCATTGCGCGTGAGCAGCGACGATGGTCGAGAGTGGATTACCCGCATGGTT…	0.58994	156	70	2.22857
Cgl2807	1038	ATGACCACTGCTGCACCCCAAGAATTTACCGCTGCTGTTGTTGAAAAATTCGGTCATGACGTGACCGTGAAGGATATTGACCTTCCAAAGCCAGGGCCACACCAGGCATTGGTGAAGGTACTCACCTCCGGCATCTGCCACACCGACCTCCACGCCTTGGAGGGCGATTGGCCAGTAAAGCCGGAACCACCATTCGTACCAGGACACGAAGGTGTAGGTGAAGTTGTTGAGCTCGGACCAGGTGAACACGATGTGAAGGTCGGCGATATTGTCGGCAATGCGTGGCTCTGGTCAGCGTGTGGCACCTGCGAATACTGCATCACCGGCAGGGAAACTCAGTGCAACGAAGCTGAGTATGGTGGCTACACCCAAAATGGATCCTTCGGCCAGTACATGCTG…	0.558767	127	57	2.22807
Cgl1451	738	ATGGGCAAGGGATTTACCGGCGCTATTTTGACCGTCATGGGCGTGAAATCGCATATCGCCACCACCACGGGAAAAACCGTGATCAATGACCGCATGGTGACCATTCATTTTCATTCCGAGACGCTGCTCAACACGGAAGGTGAAGTCCCCGGCGATTGGCTGCGTCTGTGGTTCCCGCACGAGAGCCGACCTGGAAAGCTCTACCAACGCGCCTACACCTTGACCAACGTGGATGCCGATGCCGGTACCTTTGACCTGGCTTTTGTGCTGCACGAGCCGCTGGGGCCCGCCTCGGCGTGGGCGACGCGCTGCGAGGCCGGGGAAAGCCTGGAAGTCATGCGCTACCCAGGAATTCCGTTCGCCATCCCAGATCCAGCGCCGCGTGGCTTCCTTTTCTTA…	0.569106	98	44	2.22727
Cgl1004	759	ATGACCACCATCGATCTCAACAGCGACCTCGGCGAAAGCTACGGCAGCTGGGTCATGGGCAACGACGTAGCTGTTCTTGACTTGGTGTCCAGCGCCAATATTGCCTGCGGTTTCCATGCCGGCGACGCCACTGTGTTGTTCAAAACTGTGCGCGCAGCCCATGCACGCCACGTCCGCATCGGCGCACACATTGGTTACAACGACATCGCAGGTTTTGGTCGCCGCAACCTCGACATCGCTCACGATGACCTCGTCGCCGAAACGATCTACCAGATCGGCGCCATTCAAGCTGCGGCTAAAGCCAGCGGTGCGGTTGTGGAATATGTAAAACCACACGGCGCGCTGTACAACACCATTGCGGTTGACGAAGCCCAGGCCGCAGCAGTCATCGAGGGCATC…	0.600791	98	44	2.22727
Cgl0448	897	ATGTCTCACACGGAACCCCAGCCGAATTCTGTAACTTTGTCCGATTGGATTCAAGGCGCACGCCCGCGTACCTGGGCAAATGCGTTCGCGCCTGTCATTGCCGGTTCAGGTGTCGCCGCTTTTCATGATGGTTTTGTGTGGTGGAAGGCCTTGCTGGCGCTTGTCGTGGCGTGGGCTTTGATCATCGGTGTGAATTACGCCAATGATTACTCTGATGGCATTCGTGGCACCGATGAAGACCGCACCGGTCCTCTGCGACTCACTGGTTCTGGGTTGGCTGAGCCGAAGAAAGTGAAAGCTGCGGCGTTTATTTCTTTCGGTATCGCAGGTGTCGCCGGCACCGCGCTGAGCCTGTTGAGCGCGTGGTGGCTGATCCTCATCGGCATCCTGTGTGTGCTG…	0.588629	118	53	2.22642
Cgl1481	1227	GTGCAGCAGGGAAGTGAGGCAGTCTTTCGGCGCATCATGGGTCTCTCGCGGCGTCCTGATCGGAAACCTGGCTTTGACGATGTCCCACATTTCGGCGCAGCTGTTCGAGTTCCCGGTCTAAAACACGGCACGTTGGTCAATGCTGCACCCTTGAAAGTTTTGGGCGCACGGGGCGAGCCCAACCCCGCGAGTTCGTACCGTTTTGAATACATCACCGGTGATTCCGCAGGTCGAGCCATCACTGCGACCGGCGCTGTCCTCTTTTCCACACGCCCCTGGACAACCGGCCCGCGTCCCGCGATCGCCATGGCTCCATCCACCCAAGGCGTCGCACAGCACTGCGATCCCTCCCACACCTGCGCCATCGGACTCAACGCATTCTATGACAAACCCTTCGAC…	0.574572	149	67	2.22388
Cgl2356	1110	ATGCGTGAGCGCATCTCCAACGCTAAGCGAGTGGTGGTGAAAATTGGTTCGTCCTCATTGACTAACGATGAGGACGGACACACCGTCGATCCCAACCGCATCAACACTATTGTCAATGCCTTGCAAGCACGCATGGAAGCTGGCTCGGACCTCATCGTTGTGTCCTCTGGCGCAGTGGCCGCGGGAATGGCCCCGCTTGGATTGAGCACCCGGCCCACGGAATTGGCAGTCAAGCAGGCTGCAGCAGCAGTGGGGCAAGTTCACCTCATGCACCAGTGGGGACGTTCTTTTGCCCGGTATGGTCGCCCCATCGGCCAGGTGCTTCTTACCGCAGCTGATGCAGGAAAGCGTGATCGTGCGAGGAATGCGCAGCGTACCATCGACAAGCTGCGCATTTTG…	0.563063	140	63	2.22222
Cgl0279	342	GTGATTCCAGAGCAGCGCAACAACCCCTTTTATAGGGACAGCGCCACAATTGCTTCCTCGGACCACACAGAGCGTGGTGAGTGGGTCACTCAGGCAAAGTGTCGAAATGGCGACCCAGATGCATTGTTTGTTCGTGGTGCAGCGCAACGCCGAGCAGCAGCAATTTGCCGCCACTGCCCTGTAGCCATGCAGTGCTGCGCCGATGCCTTAGATAACAAGGTGGAATTCGGAGTCTGGGGAGGCCTGACCGAGCGCCAGCGCCGTGCATTGCTTCGAAAGAAGCCGCACATTACTAACTGGGCTGAATATTTGGCTCAGGGGGGCGAGATCGCCGGGGTTTAA	0.570175	40	18	2.22222
Cgl0480	1362	GTGTCTTTGACCTTCCCAGTAATCAACCCCAGCGATGGCTCCACCATCACCGAGCTAGAAAACCACGATTCCACCCAGTGGATGTCCGCGCTCTCTGATGCAGTTGCAGCTGGTCCTTCATGGGCTGCGAAAACTCCCCGCGAAAGATCCGTGGTACTCACCGCAATCTTCGAAGCACTGACCGAACGCGCCCAAGAACTTGCAGAGATCATCCACCTGGAAGCTGGAAAATCCGTTGCAGAAGCTCTTGGTGAAGTCGCTTATGGTGCAGAATACTTCCGTTGGTTTGCGGAAGAAGCAGTGCGCCTGCCCGGCCGCTACGGACAGTCACCTTCCGGAATCGGTCACATCGCCGTCACCCGCGCACCCGTGGGACCAGTGCTGGCGATCACCCCATGG…	0.576358	191	86	2.22093
Cgl1566	1632	GTGGAAGACGAGCAGAGCCCTTTAGGGGCAACGCTTTTCGACGTCGCGACCGGCGCGAGCTCCATCAACGACCGCGATACCGACGCCTCAGGGCTTGAGCCTGAAAAGATTCGCCGATTTGCATGGCTGCGCCTGATCGGCACCATGGGTGCGTTAATGATCGCGTTTGGTGCGCTGGGCGCGGGTGCACTTCCGGTGGTGAATAATCCGTATGTGGATTTCCCTGGCGGAAACTTCATGAGCCGAATGCTGCAGACCTCTTCCATGATCGTGCTCATCGGCGTGGGATTTTTGGTGCTGGCGTGGGTGTTAATGGCACCGCTGGTGGGTATTCCTTTTAAACGCAGCGGAAACAGAACAGCCAGCGTGAGTTTGTCCATGCTGCGCCGCACATTTGGC…	0.565564	202	91	2.21978
Cgl0155	2070	TTGAGGTTTCAGCTGGTACTTGCCCTCGATTACGCTCACACTGACAGGCTACCTTCTGGGGTGGACATGATCCCCAACGCTCAACCCACTTGTGGCACCAACCACAAACCCTGTGGCGGTAAATCCCCTAGAGTAGGCCACATGAAGGATCTTTATCGCTTTGTCAATGGCCTGTGGCTTGACACCCACATCATTCCCGACGATCGCGCGGTGGACGGCACGTTCCACAAGCTGCGCGATGATGCTGAAGAAGACGTCCATGAGATCGTCAAGGAAGACACTGGACGCGCAGGCACACTTTATGCCTCATTTATGGATACTGACGCCATCAACGCTGCTGGTGTTGCACCGCTCGATGCGGATCTGAACAGGCTGTCTGTTGCTAACTCATCGTTTTTC…	0.583092	273	123	2.21951
Cgl1025	1254	GTGTCGTCTGAGAAAGCTTCATCAAAATCAACCCCTGAGGCACCGTGGCCAGTCCGGGAAGTAAATACTCAAGTCAAGCAGTGGATTGAACGGCTTGGCCATTTGTGGGTGGAGGGCCAGCTCGCTCAGATTAATGTGAAGCCCAATTGGAAGCTGTCGTATTTGACGCTTCGTGATGTGGAGCAAGAAATGTCTGTGCAGCTGACCTGCCCGACGGACATTATCCGCAATCGCCCCACACCGCTCAAGGATGGCGACCGCGTGATTGTGTACGGCAAGCCCGCGTTTTATGCAGGCCGCGGCACTTTTTCGCTGTGGGTGACTGATATCCGTCCCGTGGGTATTGGTGAGTTGCTGGCGCGCATTGAGGAGCTGCGTAAAAGGCTTGCCGCGGAGGGT…	0.603668	153	69	2.21739
Cgl2636	438	ATGTCTGACAAGATCTGGAAAGTCGGCATCATCGGTTGCGGTGCAATCAGCCGAAACCATATCGAAGCAGTTCAGGCAATCCCCGGCGCAGAAGTCAGCGCAGTCTGTGATGTGGATGGTGCGAAAGCATCGGAAACCGCAGCGAAATATGGAATTTCTCCCAGTTTCACGTCTGTCGATGAGATCCTCGCCTCCGGGGTGGACATTGTCGCAGTCTGCACCCCACATCCAACCCACGAAACAGTGGTCCTCGCCGCTGCTGCCGCCGGAGTGCACGTGCTTTGTGAGAAGCCAATCGCCATCGAACTCGATTCCGCACAGCGCATGATCGATGCCTGCGAGTCCGCAGGGGTCCAACTTGGCGTGCTCTTCCAGCGCCGCTTCTGGCCCGCGGCTCAA…	0.573059	51	23	2.21739
Cgl0064	693	ATGAATCCTATAACCGAATTATTAGACGCAACACTATGGATCGGCGGAGTTCCGATTCTGTGGCGCGAAATCATCGGCAACGTTTTCGGATTATTTAGCGCGTGGGCAGGAATGCGACGCATCGTGTGGGCATGGCCCATCGGCATCATAGGCAACGCGCTGCTGTTCACAGTATTTATGGGCGGCCTTTTCCACACTCCACAAAACCTCGATCTCTACGGCCAAGCGGGTCGCCAGATCATGTTCATCATCGTCAGTGGTTATGGCTGGTACCAATGGTCGGCCGCAAAACGTCGCGCACTCACCCCAGAAAATGCAGTAGCAGTGGTTCCTCGCTGGGCAAGCACCAAAGAACGCGCCGGCATTGTGATTGCGGCGGTTGTGGGAACACTCAGCTTT…	0.555556	82	37	2.21622
Cgl0935	615	ATGACTTCCGTGAGTTTTTTGTCTAAAATCCAAGCACTGTTTGCCCCCAAGCCTGAACTTCCCGCCGCCAAATGGCTGGTCGTGGGCCTGGGCAACCCCGGCGCCAAGTACGAATCCACCCGACACAACGTCGGTTACATGTGCCAAGACATGCTTATCGACGCCCACCAGCAGCAGCCCCTCACCCCCGCCACGGGCTACAAGGCCCTCACAACGCAGCTCGCACCAGGGGTGCTCGCCGTTCGATCCACCACTTTTATGAACCACTCCGGCCAAGGTGTCGCACCGATCGCCGCAGCGTTGGGTATCCCAGCAGAGCGCATCATCGTGATCCACGACGAGCTCGATCTGCCCGCTGGAAAAGTACGCCTGAAAAAGGGCGGAAACGAAAACGGTCAC…	0.59187	82	37	2.21622
Cgl1754	1224	ATGACCTACCCAGTTACCCCTCAACCTGTGCAGCCAGCACCAGTCGCCGAAAAGATCAAGGCATCAAGCCTCAAAGAAGGCACTCAGGTATTTATCAAAGGTCGGGTTAATTACTCCCGCATCGCAAGCTTTATTACTGGTACCGAGCGCGAAAACCGTAATCGCGACAGGCTTCACCCAATCGAATTCGACTACACCTCCCTGACTTTGAGCCACCCTGAAATCATCTACGGCAACCCGCAACAAAAGACCAATGAAGAACTCTTCCTTGAGCAGCGAATCTTTGTCGGCAAGAAGCGTCCTGAAGAGGGTCCAAAATTCTCCATTGACAACAAGAGCAACCGTCTACCACAGGTTTGGGTGCCATCCACCAATGCTGATGGTACTTATGAGCAGCTT…	0.562908	155	70	2.21429
Cgl3041	1113	GTGGATTTTTGGACTATTCTCGACACCATGACTTCCCTCCTTACTCCCATTGCAATCCGTGGATTAGAAATTCCCAATAGGATGTGGCTCGCGCCCATGTGCCAGTACCAAGCCAATAACCTCGATGGGGTTCCACTTGATTGGCACCTCGTGCATTACGGAGCCCGAGCTGTTGGCGGCTTCGGACTCCTCATCGCGGAATCCACCGGCATTAGTCCAGAGGGAAGAATCTCATCGCGTTGCACTGGCCTATGGAATGAGGCCCAAGTTGAGGCATGGGAGAGAATTACAAATTTTGTCCACGCTCAAGGTGGACTGATCGGTGTGCAACTTAACCATGCAGGCCGCAAAGCGAGCACATATCCGGCCCTTCCTAACTTCCCTACTGGTACTCAATCA…	0.539982	135	61	2.21311
Cgl0467	1632	ATGTCCAGCACGCCAGCTCAAGATCTTGCCCGCGCCGTTATTGATTCCCTCGCACCACACGTCACTGACGTGGTGTTATGCCCAGGATCCAGGAACTCACCGTTGTCGCTTGAGTTGCTGGCGCGGCAGGATCTGCGTGTCCATGTGCGTATCGACGAGCGCAGCGCCTCATTTTTGGCGCTGTCCCTAGCGCGTACCCAGGCCCGGCCGGTGGCTGTGGTGATGACCTCCGGCACGGCTGTAGCTAACTGCCTGCCTGCTGTTGCTGAAGCTGCGCATGCCCATATCCCGTTGATTGTGCTCTCTGCTGACCGTCCTGCACATTTGGTGGGAACGGGGGCGAGCCAAACGATTAACCAGACCGGTATTTTTGGTGATCTTGCACCGACGGTCGGTATC…	0.570466	208	94	2.21277
Cgl0500	795	ATGAATAACCGCCTGACCATGGAAGACGTCACCATGGCGTATGACAACCGCGTCATCGCCGAACACCTCAACGTCACCATCCCCGACAACACCTTCACCGCCATCATCGGCCCCAACGGCTGCGGCAAATCCACCCTGCTCCGCGGTTTCTCCCGCGTGCTCAATCCGCAGCACGGCAAAGTGCTTCTCGACGGTCGGCAACTCGATTCATTCAAGCCTAAAGAGATCGCCCGAGAACTAGGCCTGCTGCCACAGACCTCCATCGCCCCAGAAGGCATCCGGGTTTACGATCTCATCGCGCGCGGGCGCGCTCCCTACCAAAGCCTCATACAACAATGGCGCACCTCCGACGAAGACGCCGTCGCGCAAGCGCTCGCCTCCACGAATCTCACCGAACTT…	0.598742	104	47	2.21277
Cgl2861	1140	ATGGCTTGTTTAAAAGCAGCTAGACTGAATAACCCTATGAAGATCCTTTTGTTGTGCTGGCGTGATACCACTCATCCTCAAGGTGGCGGAAGTGAACGCTATCTGGAGCGGGTGGGTGAGTTTTTGGCGGATCAGGGCCATGAGGTGGTGTTTCGTACTGCTGGGCACACGGATGCGCCACGGCGTTCTTTCCGCGATGGTGTGAGGTATTCCAGGAGCGGTGGGAAGTTTAGTGTGTATCCCAAGGCGTGGGTGGCCATGATGTTGGGTCGTGTGGGGATTGGCACGTTTTCCAAGGTTGATGTGGTGGTGGATACGCAGAATGGCATTCCGTTTTTTGGAAAGTTTTTCTCCGGTAAGCCGACTGTGTTGCTCACGCATCATTGCCATAAGGAGCAG…	0.592105	146	66	2.21212
Cgl3074	840	ATGCTTCGGCGAGGGGTTCTATTTATTGTGTGTGCTAGCCTTTTCGCAATCGTTCAGCCCGCCCCGACGTCAATGTTGGGAGTGGGCTGGCGCATTCCATTCCTGATGGCCGTGCCACTAGGGCTTATCGGCTGGTGGATCCGCACCGGTGCCCAGGAAAATGTACGCCCCGCATCCGAACGCCCCGAAGCTCCTATTAAGCAGGCATTGCGTACTGAGTGGAAGATGATGTTGCGGGTAGGTGGCTTTATCTCTTGCACCGGTCTGAGCTTCTACATTTTCACCACGTACATGACCACTTTCCTGCGCAGCACCGTCGGACTGGAGGGCACGTTAGTGCTGGCTGGAAACATCATCGCTCTCAGCATGGCAGCAATTGTGGCCCCATTTGTTGGCCGC…	0.554762	115	52	2.21154
Cgl2395	369	ATGGATCGCTATGAAACCGGAATGAAAAACCGCCGCGAGGTACTGGGAGATGCCCATGTGGATCGCGCCGTGGCGAACACCACCGAGGTGACTGAGAAGTTTCAGGATTTCATCACTCGCACAGCGTGGGGCGATATTTGGGAACGTCCAGGCCTTGATCACACTCAGCGTCGCCTGCTCACCATCGCGATTTTGACCGCGGTGGGCAATGACGGCGAGTTGGACATGCACATTCGTGCTGCTCTGCGCGCTGGCGTGGATCAGGAAACCATCGGCGAGGTCATCCTGCACACTGCGGTGTATGCGGGTGTGCCGAACTCCAACCATGGTTTCAAGCTGCTGAACAACGCTGTGTCAGACCTTCAGTAA	0.569106	42	19	2.21053
Cgl0053	792	GTGCGTGGTACCAAAACAATCTGCCGATTAAGTAGGAAGTCCCCAATGACCGCCGTTTTGCTCCTCACTCTTTTTCTATCTCTTTTTATTGGCATTTCGCTAGGACTGTTGGGCGGTGGTGGTTCGATCCTCACTGTTCCAATTCTGACGTATGTGGCGGGGTTGGAGCCTCGTGAAGCTATTGCCGCCTCGCTGTTTATTGTGGGCACAACGTCGCTGGTCAGTGCCATTAGTCACGCAAGAAATGGGCGGGTCCGGTGGAAGACTGGCCTGCTGTTTGGTGCCGCGGGCATGGTTGGCGCGTTTGGCGGTGGCGTTCTCGGGGGCTACATTCCTGGCACGATTTTGATGATCGCGTTTGCGCTCATGATGATCGCCACGTCGACTGCGATGTTGCGG…	0.598485	106	48	2.20833
Cgl0605	924	TTGGCAATAATCAAGGGCATGAATAAACAGTCCGCTGCAGTGTTGATGGTGATGGGTTCCGCCCTATCCCTGCAATTTGGTGCTGCCATTGGAACGCAGCTTTTCCCCCTCAACGGCCCCTGGGCTGTCACCTCTTTAAGGCTGTTCATCGCAGGCTTGATCATGTGCCTGGTGATCCGCCCGCGACTTCGTTCCTGGACTAAAAAACAATGGATCGCCGTGCTGCTGTTGGGATTATCTCTTGGCGGAATGAACAGCCTGTTTTACGCATCCATCGAACTCATCCCGCTGGGTACCGCCGTGACCATTGAGTTCCTCGGCCCCCTGATTTTCTCCGCGGTGTTAGCCCGCACGCTGAAAAACGGATTGTGCGTGGCTTTAGCGTTTCTCGGCATGGCA…	0.5671	117	53	2.20755
Cgl0079	927	GTGTTTGATGAACTCACTGCTCGTGCCCACAATTCAGCGCTGAGGTCTATTGCTCGCGTCGTCGCGGAGACGGTAGAGCCAATGGGGGAGGATGTGGCGAGGGTGGGCGTCGTAAAGCAATTAAAGGCCGGGAACGTGCTGGCGGTGACTGGGGCTGGGGTGTCGACGGACTCGGGCATCCCTGATTATCGCGGCCCGAAGGGCAGCTTGAGCAGGCATCGGCCGATGACGTACCAGGAGTTTCGGCATGATCCGGCGGCGTCGCATCGCTATTGGGCGCGGTCGTTTGTGGGGTGGCGGGTGATGGATCAGGCGCGGCCGAATCGAACGCACTACGCCATGGTTGAGCTGGAGCAGCATGGTTTTTTAAGTGGTGTGGTCACCCAAAATGTCGATGGT…	0.593312	117	53	2.20755
Cgl1123	1128	GTGATGACTCAAGTAACCGAATCCGCTGTCCGCAGCGCGCTATCCCGCGTAGAGGATCCAGAGATCGGTAAGCCCATCACAGAGCTCGGCATGGTCAAATCAGTGTCCATCGACGGCTCTGATGTCCAGGTGGAGGTCTACCTGACGATCGCGGCTTGCCCGATGAAAACCACCATTGTCACCAACACTGAAGCAGCTCTCAAAGACATCGACGGGGTTGGCCAAGTTCATGTCACCACCGATGTCATGAGTGATGAACAGCGCCGTGCGCTCCGCGTCTCCCTGCGCGGTGAAACTTCTGAGCCAGTGATTCCATTCGCTCAGCCTGGTTCCACTACCCGCGTTTACGCTGTTGCTTCCGGCAAAGGTGGCGTAGGAAAATCCTCCATGACGGTGAAC…	0.554965	139	63	2.20635
Cgl1423	564	ATGGCTACGATTACACGCACCGACAGACTGATCCTCGTACCGCTCACTGTTGAGCTCGAAGACGAGGCCCACCAGATTTACTCTGATTCTCGAATCTGGGAACACCGCCCCCAGGCGCGTCACACCAACGTGCGTGTCACGCGCGACATCATCAAGCGCACCAATGAAAGCTGGGGCAAGAAAGACCTTGGCCCCTGGGGTGTTTACCTCCGTGACCGCCCATCGGAATTCGTTGGCGTTGGTGGCGTTGAACTCATCGACGGAAAAGTATGGGACCTCAAGTACCGCCTCCGCCCCGACCTATGGGGCAATGGATACGCCACGGAAATCTCCAACGCCGCAACACTGGCCACCAAGCGTATCGACGACAGCCTCCCACTCACGGCCAGGGTGACTACC…	0.562057	75	34	2.20588
Cgl1187	735	TTGGCGAACGCCCCGCTGCGATGTTCCCACCAAGGAAGGACTAGGCGGATGCGCACCCATACTGGCAAAATTCCGGATCACTTTGTGCCTCGCATCTCCATGACGGAGGAGCAGCGGCGCGTGGTGTTCATGCTGAATAGTTTGCTGTTGGATTATCCAGAGGAGGGATTCGTCGACAAGCTAAATGCCGTCGAGGCGCAGCTTGATGTCCTTCCGCTCCCCGTCGCGGCGCACGTGGTCGAGTTCCTTGACGCGGCACGCGTCGCTGGGCTACGCGCCATGCAGGAAGCCTACGTTGAGACCTTTGACCAGCGCCGACGCTGCTCACTGTTTCTCACCTACTACGCTGTGGGCGACACCCGGCAGCGCGGCACGGCGATCCTCACCTTCCGTCAAACG…	0.597279	86	39	2.20513
Cgl0118	927	TTGCCTAAGGCTTCTAGGATTGTCGTTATGCTCCTTCACCCAGATGCGCAGTTTTATATCGATACCTTGCCCACTCTCAGCGCGGAGGAGCAGGTGAGTTTTGGTAAAGACGCTCCTGTTTCAGAGGCTGATGCAACCCATGTGGCGACAGATCAAGATATTGCTGGGGTGCCGGTGAGGGTTTATACGCCTTTATCTGGGGCTGGGGATTTGCCGTGTTTGGTGTACTTCCACGGCGGTGGCTGGTCCGGCGGCACCCTCAACATGATCGATGCCACGGTTCACTCTCTAGTGGTTGGCCTGCCGATCATCGCCATCAGCGTGGACTACCGACTTGCACCCGCACACCCATTTCCAGCGGCTATCGACGACGCGTTTGCAGTGGTCAGTGCCGTATTG…	0.541532	108	49	2.20408
Cgl2916	789	ATGTCCCGCACTCTGTGGGCGGTTTCAGATCTACACGTCACCTTCGCCCAAAACCAAAACACCGTTGATGCCCTCATGCCGCAGGACCCCGGCGACTGGCTGATCGTCGCTGGCGATGTAGCAGAGAAAATCCCCGATGTGGTACGTACCTTATCCGCGCTGGTCAAACGCTTTGACACCGTGATTTGGGTGCCGGGCAACCACGAACTCTTCAACCGGAAAACAGACCGCGTCAACGGCAAAGCCCGCTACCGAGCATTAGTCGGACAACTCCGAGCCATCGGCGTGATCACCCCCGAAGATCCCTATCCGATCTTTGGTGGCGTCACCATCTGCCCACTTTTCACACTTTACGATTACTCTTTCCGTCCCCTCGGCCTCACCGCGAAACAAGCCCTC…	0.562738	108	49	2.20408
Cgl0114	816	ATGCCCATGTCAGGCATTGATGCAAAGAAAATCCGCACCCGTCATTTCCGCGAAGCTAAAGTAAACGGCCAGAAAGTTTCGGTTCTCACCAGCTATGATGCGCTTTCGGCGCGCATTTTTGATGAGGCTGGCGTCGATATGCTCCTTGTTGGTGATTCCGCTGCCAACGTTGTGCTGGGTCGCGATACCACCTTGTCGATCACCTTGGATGAGATGATTGTGCTGGCCAAGGCGGTGACGATCGCTACGAAGCGTGCGCTTGTGGTGGTTGATCTGCCGTTTGGTACCTATGAGGTGAGCCCAAATCAGGCGGTGGAGTCCGCGATCCGGGTCATGCGTGAAACGGGTGCGGCTGCGGTGAAGATCGAGGGTGGCGTGGAGATCGCGCAGACGATTCGA…	0.589461	108	49	2.20408
Cgl1227	882	ATGGGAGATGTGACTAACTCTATAAATAACTCTGCAGCTGCATCTTTTCCCTCTGATGAAGAAGAATCCAATGAAGACCTCCTCATCGATTTCCAAGGAGTCTTCTTTAAGAGGGATGGTCGAAACCTCGTCGGCCCCGTCGACTGGCAAGTAGAACTAGATGAACGCTGGGTAATTATCGGACCAAACGGAGCCGGCAAAACCACACTCATCCGCATGGCATCCGCCGAAGAATTCCCCTCCGGAGGAATGGCACGCCTCATGGGAGAACGCATCGGCAAAACTGACATGCGCGACCTCCGCTCCATGATCGGCGTCAGCTCCTCCGCATTAGGCAACCGAATCCCCTCCGAAGAAAAAGTCTCTGACCTAGTCATCTCCGCAGGCTACGCAATCCTC…	0.562358	119	54	2.2037
Cgl0901	1716	ATGACGCAACCAGGACAGACCACCACGACTTCGCACGAAGCGATCGATGCGTTCAAGAGAATCGTCGGCGACGAACATGTACTGACCTCTGAGCGTGCCACGATGCCATTCAGCAAAGGCTATCGATTCGGCGGAGGACCAGTCTTCGCCGTGGTGCGCCCCGGCACGCTGGTCGAGATGTGGCGGGCGCTGCAGGTATCCGTCGACAACAACCTCATCGTCATCCCGCAGGCATCGAACACGGGCCTGACTGGTGGATCCGGCCCCGGCTTCCAAGACTACGATCGCCCCATTGTGATCATCTCGACTCACCGCATCGATGAGGTGCACCTCATCAACGACGCGCGCGAGGCGATCTCGCTCGCGGGCACCCCGCTGACACACCTGACCGACGCGCTC…	0.621212	196	89	2.20225
Cgl2912	1779	ATGGTTTCGCTCCCCAGACTAGCGTCTCTGCTCACCACTCGCCTGGCAACGCTTAAACCCGCACTAAAACCTGCCACCCACCTCGCCTCCCTCGGCGCGCAGGTCATTGCAGAGCTAGTTCCGGGGATCCGAATGTCGCCAAACCGCAGGCGAATCCTCCCTGCAAATATGGGCGCTGGCTTTATCGGAGCGGAAATCGCAATGTGGTGGGCTCTCTCGCCGTCATTGTTGCCGAAACCGTGGTGGGTTACGGCTGCTAACCTGGCTGTTTTACAAGCGGTGGGGCATGCGGCAGCGACGGGAATCCACTCGATCCTCCCCAGAACCAACCGGCGGGTATCCAGGAAAATTTACAACGCCACCCACATCGCAACTGGTGCCATCACGTTGACCACCACG…	0.571669	231	105	2.2
Cgl2092	660	ATGAAGCCACGCGTGCTGTCAGCATTAGGCATTGGAGCTGGCGCCCTGGTTGTCTGGATCAGCTCACGCATGAACTGGGTAACCATCGAGGCTTTCGACGATAAATCAGGTAGTGTCACCCAATCTATTGTGGGTGCAACCTGGTCTACAGAAATCATGGCGCTTGCACTTGCTTTGCTCGCTGCCTTCGCCGCCGCGTTGGTGCTCAAGCGCATGGGTCGGCGCATCATTGGTGGTATTTCGGCGCTGATCGCGGTGGGTGCCAGCCTGTCTCCACTCGCGCTTCTCACCCAAGACCCAGACGCAGAACGGGCCCGAACCCTGCTGACCTCCGGTGTGGCCTCACAGAAGGCTAATTCCGGAACCCTGCTGTCTGATTGGGCGGAGATCATCAATACC…	0.569697	77	35	2.2
Cgl1837	300	TTGAGGGTGATGGACGGCACAGGAGTGATTGGCGGGGTCCCACAGGGATCGAAGGTGGTCCGAGATCGCTATGGCTCAATTGACAATGCGGAGTTGATGGGTGCAATTGTCGTTATTGATGAGAAAACCGGTGAGCTTACTTTCACAGCACGGGAAGATCGAACTGGTCAACTGTGGTTTGCTGCAGAATTAATTTATCCAGATGGCACATATGCGACGGCCTCTTATTCCATCGAGGTGACGGATCAGCCTGAACCTGTGGATGATATTCGCCCCGTAGGATCGTCTCTGAGTTCTTGA	0.506667	33	15	2.2
Cgl2811	264	GTGGATCTTTCATGGGAAAGGGGAAAGTGGGGCTGGCTGAGTCCATGTGTGGTGCGTGATGGTTGTTCACGGCGTGTGTTGGGATGGGCATGGATGATACTCAAACGACACGGCTTGTTGGGCGTGCGTTGCGGATGGCGCATACGTTGCGGTGTGGTGTGCCTGATGGTGTGGTTTTTCGCAGTTCACATCGGATCAGTTGTATCGGGCGTGTCAGGAATTGGGGATCGCTCAGTCGATGGGCCGGACTGGGGTGTGTTTTGA	0.560606	33	15	2.2
Cgl1735	216	ATGACAACCACCGAAAAGATCGTGGCGCCAGCCACATCGGTGGTTGTTAGGGGCACCCCGAAGGGGCACACAGCGGAAGACGAAGAGGGGAGGAAAGACAGCGCAGCAACTGACCCCTCTTTGGCTTGGGAGCTGGGTGATAAGGGCCGTCCGAAGGACGGGGGTTTGCGTCAGCAAACCAGGTGTATCGGCTATGCCGATCGGATTGAGAATTGA	0.583333	33	15	2.2
Cgl2463	1131	ATGGCAACCGTAACGTTCAAAGATGCTTCCCTAAGCTACCCGGGAGCAAAGGAACCCACCGTCAAGAAATTCAACCTGGAAATCGCCGATGGCGAGTTCCTCGTCCTCGTCGGCCCTTCCGGCTGTGGTAAATCCACCACGCTGCGCATGCTGGCCGGTTTGGAAAACGTTACTGACGGTGCCATTTTCATCGGAGACAAGGACGTTACCCACGTTGCACCGCGTGACCGTGACATCGCCATGGTTTTCCAGAACTATGCTCTCTACCCCCACATGACCGTGGGCGAGAACATGGGCTTCGCACTGAAGATCGCCGGCAAGTCCCAAGACGAGATCAATAAGCGCGTCGACGAAGCCGCCGCCACTTTGGGCCTGACCGAATTCTTGGAGCGCAAGCCG…	0.604775	167	76	2.19737
Cgl0044	1146	ATGGCATGGGTGGCGCCGTTTGCTGATCAAATCATGCTGCCTGTGGTGGCGGTGCTCAATGGCATTGGTTTGGTGATGATTTATCGCCTTGATGAGGCCACGGGCTACAGCACGGTCAATAGCCAATTGATGTGGACGGTTGTTGGCGTCACGCTGATGGTGGCTGTGTTGTTGCTGTTGCGTGATTACAAGTCGCTTTCGCGTTATTCCTACCTCCTCGGTGTGGTGGGCATCGTGCTGCTGGCGCTGCCTCTCGTGTGGCCGCAGCCAGGCGGCGTGGAAGCCCGCATCTGGATTTGGCTTGGACCTTTCTCCATCCAGCCAGGTGAGTTCTCCAAGATTTTGCTGCTGCTGTTCTTTGCTCAGCTGCTAGCCACCAAGCGTGCTTTGTTTACTGTT…	0.558464	147	67	2.19403
Cgl0444	474	GTGACAGAAATTGCAGAAAACCTTCAGCGCTTGGGTATTGAATTACCTGATCTACCAGCACCGCAGTATTCCTACGTACCGTTCAACCGCCAAGGAAACACCCTCTATGTATCGGGGCAGATTTCACGAACCGCAGCGGGAGACATCCTCGCCGGACGAGTTGGCGAAGACGCAACATTAGAAGAAGGAATCCACGCCGCAGAGGTAGCCACCATCAATCTGCTGGCCAGAATCCACCAATCCATCGGTTTAGACAATGTGGCCCAAATTCTGAAACTGAATGTGTGGGTCAATAGCTCCGATGACTTTATTCAGCAGCCTCAAGTGGCCGACGGTGCATCCCAGCTCCTTGAGGCAGTGTTGGGTGAGGCCGGAAAACATGCACGCACAGCACTACCC…	0.531646	57	26	2.19231
Cgl0094	1827	ATGCAAGAATCCTCACGTGATAATTTCCAAGTTGACCTCGGCGGCGTTGTTGATCTTTTGAGTCGCCACATTTATTCCGGTCCGAGGGTGTATGTGCGTGAGTTGCTGCAGAATGCGGTTGATGCTTGTACTGCACGTTCTGAACAGGGTGAGGAGGGCTACGAGCCGAGTATTCGTATTCGGCCGGTGACCAAGGATCGTGCCACGTTTTCACTGGTTGATAATGGTACGGGCCTGACCGCGCAGGAGGCGCGGGAATTGCTGGCGACGGTGGGGCGGACGTCGAAACGCGATGAATTCGGTCTGCAGCGGGAAGGTCGCCTGGGGCAATTTGGCATCGGGCTGCTTAGTTGTTTCATGGTGGCGGATGAGATCACCATGGTGTCGCATGCGGAGGGT…	0.549535	217	99	2.19192
Cgl0481	1194	GTGTCCTCTGCTAAGAAGAAGTACCTCAGCGTTGCCCAAGGCGTTGCCCTTATCTACGGAACCAACATCGGCGCCGGTGTGCTCAGCCTCCCATACGCTGCCCGCAACGGTGGTTTCCTCGCCCTGGTTGTTGCCCTGCTCATTGCGGGAACACTGACCACCATCTCCATGCTCTACATCGCCGAAGTATCCCTGCGCACCAAGAAGCCACTGCAGCTTTCCGGCCTGGCAGAAAAATACCTGGGGCAGTGGGGCCGCTGGCTGGTGTTCATTGCCATTGTGGTCAACAGCGTGGGTGCACTGATTGCCTACGCATCAGGATCCGGCATTTTGATAGGCAACCTCACCGGCCTGCCACCAATCGTGGGCACCCTTGGATTCTTTGTTTTAGGCACCTTG…	0.563652	160	73	2.19178
Cgl2629	693	ATGCTGTTGACTTTCAATGATGCTGCGGTGGATCCCCTCTGGAGGGGCCTGAATTTAGAGCTCCGACAGGGGGAATTTCTTGCGGTTTTAGGCCCCAACGGCGTGGGAAAATCCACGCTCATCGGTACGATTTTGGGCACCCGAAAACTCACCCACGGTTCGGTTAAAACTGATGCCCGGGTGGGTTATATTCCGCAACAACGAATTTTCGATGTCCCGTTGCGTGCCCGCGATATGGTTTCGCTGTCCGCGGCGCATGGCGTGGTTTCCAAAAGGGGACCCGCGAAGGGTGACGTCGATAAGCTTCTTGCCCGCGTGGGCGCTTCCGGAATCGCCGATCGACGCGTCGGCGAGCTCTCCGGCGGGCAGCAGCAGCTCGTCCGCCAAGCCCAGGCCCTT…	0.590188	92	42	2.19048
Cgl2295	381	ATGAGTAACACAGAGACCCAATTTGATTGGGATGGATCGACATGGACCCGCACCGAAGTCGGCGAAGCACCAACACGCTTCGCTGTGGGCGTGATGGAGGATTTCGCCTACATTGCAGCCACTGGCACGGACGGGGATGAAGAGTTCTTTACTTTGGGCTCAAATCCGGGTCTGACGTTTGGTGATCCCGAGTGGCTTTTCGCTCAGGATAATCCGCAGTATGTGGTGGAGTGCATTGGCCAGCAGGGAACCGAGCCGGCAGCCCTGAAGGTTGTAGATAAATATTTGTCGCGACTATCTGATGAGGAGTCACGTGGCGAACCCACGCGGATTCTCAATGAATTGGTCTCGGCGATGGAGTTGCCGGCATTGCCGTGGTGA	0.545932	46	21	2.19048
Cgl2053	351	ATGACTGTTTTCAATGTTCTCCATGACGCACCCGCACCACAGCCGGATAAAAACCGCCCCGGTGTCAAACGTCTCCTCCAAGGTGATGGCGCAAACCTCATCGCCTTCACTTTCAGCCCTGGACAGTCACTTCCCGACCACCGCGCCGCACATCCCATCACCGTGACCGCATTTTCTGGCCAGCTCACCTTCAGCTATGGCGAGGAAACCTTTGAGCTCTCCCCCGGTGTGACAGTGCACTTGGAAGCAGGAGTTACCCACCGCGTGGACTGCCCGCCAGAAGCACCAGGCGATGCAGTAATGCTGTTAACTATGCTCACTGGTGAAAAACACTCAGTCAACCAGGCCTAA	0.561254	46	21	2.19048
Cgl2344	672	GTGGAGTGGACCGCTTTTGGCACCCTGATTCTGCTCAATTTGGTGGGCAGTTTATCCCCGGGGCCTGATACCTTTTTCCTCCTCCGCTTAGCCACCCGCTCCAGAGCGCACGCGATCGCTGGCGTCGCCGGCATCGTCACCGGACTCACGGTGTGGGTGACGCTGACGGTCGTGGGAGCAGCGGCGCTGCTCACCACTTATCCGTCGATTCTCGGAATCATCCAGCTCGTCGGCGGCACGTACCTAAGCTTCATTGGGTACAAGTTGCTGCGCTCGGCGTCGAGAGAGCTTATCGACGCCCGCCAGTTCCGTTTCAACGCCGATGCCCGACCTATCCCGGATGCGGTAGAAGCACTGGGAACCCGCACTCAGGTATATCGACAAGGTTTGGCCACCAAC…	0.578869	81	37	2.18919
Cgl0205	300	TTGCCTAAACTAGGGCACATGGCCCTGCACACGCACAAGATAGACGGCGAGACCTACGCTTTTTCGTGGTCACCCACGCAAACGCTTCTCGACGCCCTCCTCCAGGCCGACCTACCCGCCCGCTATTCCTGCATGGAAGGCCACTGCGGAACTTGCCAATGTACGCTGACGGGAGGGCCCTCGCACATGCTCAACAATGAAGTACTGAGCAACTACGAGATCGTCTCCGAAAACCAAGTGTTGGCCTGCCAGACAATCCGAGACGCTGACGGGCCATACCACTGTTCCTTCGATGACTAG	0.573333	35	16	2.1875
Cgl0187	3474	ATGAGTAATTCCTCACCAAACGACCCAAGCCCTATGCGCCAAGTCGGTGGTAATGGGGGCCATCAACTAGACTCGATCAACGTGTCAGATGTAGTTGAGTCGAAGAAACTAAAGGGTTCTGCGCAAGAACCCCCGCAGGTTGCCCCGGGCTGGCTGAAGAAACTGGCTATCTCATCAGGTCTGCTTGGCCTGTTGATGTTTGTGCTGTTGCCTTTCCTGCCAGTGAACCAGGTGCAGTCTTCGCTGTCATGGCCACAAAATGGTGAGCTTTCCAGCGTTAACGCCCCGCTGATTTCCTACGCACCGCAGTCGATGGATGCGTCCATCCCTGTGTCCGCGCTGGACAGTCTCAATGACAATCAGTCGTTGGTGATGGGCACGTTGCCTCTGGACAGTACG…	0.570812	468	214	2.18692
Cgl1554	1632	GTGATTGTCACCAATGATTTAGAGGTGCGCGTTGGCGCACGTACCCTTCTCGATGCCCCAGGTCAGCTCCTTCGGGTGCAGCCAGGCGACCGTATTGGTCTGGTTGGTAGAAATGGTGCGGGCAAAACCACCACCATGCGAATCCTCTCGGGCGAAACCAAGCCCTACGGAGGATCCGTAACCACATCTGGTGAAATCGGTTACCTGCCCCAGGACTCCCGCGAAGGCAACATCGAACAAACCGCCCGCGACCGAGTCCTCTCCGCCCGTGGTCTTGACCAGCTGCGATCCTCCATGGAACGCCAGCAGGAGATCATGGAAACCGCGACCGACCCCGGCAAGCTCGACGCCGCGATCCGCAAGTACTCCAGGCTCGAGGAACAATTCCAGTCGCTCGGC…	0.602941	223	102	2.18627
Cgl2663	1119	ATGACAGCCCTCATCCCAGCTCGCCACAGCCTGACTTTTCGTCTGCTCACCGCGCAGCTTGCTGTGGTGTTGATCAGTCTGCTGGCCGCCCTGATTGTGGCTGCCTTGGTAGGGCCTGCAATTTTCAATTCTCACCTGGATCTTTCCGGCCCGATTGATCCCCGCCAGACGGATTTCCACATTCAGGAGGCCTACCGGGACGCCAATTACATTGCCCTCGCAGCGGCACTTCCCACCGCAGTGTTGAGCTCCATTGGTGTGAGTTTTTGGCTTTCCCACCGCCTGGGCCAGCCGTTGTGGCGACTGTCCCGGGCTGCAACTGCCATGAGCTCCGGCGACTACCAGGTGCGCGTACCCATTTCCGATGTGGATAAAGAGGTCGCTGCTCTATCTCTCGCC…	0.576408	153	70	2.18571
Cgl2320	1512	ATGAAGATCACGCGCGGACTCCTGCCATCATTGCTGTTGGCAAGCACAATCGTGGTGTCGTCATGCTCTGCTGGATCGACTGCGTATCAGCAGCCCCCTGCTGTTGATCAATCATCCATTGTCATTGCTACCACGGCTGCTGCGGCGTCACTTGATTTCACCAATGCTGCGGGCGCTGCTATTCCGCAGGCGATGATGTCCAATATTTACGAGGGGCTTGTGCGCATCGATGCGGAGGGTGAGATTCAGCCGCTGCTTGCCACGTCGTGGGATATTTCAGACGATCGCACCGAGTACATTTTCCATTTGCGGGAGGGTGTGCTGTTTTCCAACGGCGATCCCTTCAATGCTGATTCTGCGAAGTTTTCCATTGATCGGGTAAAAACTGACTGGACCAAT…	0.563492	177	81	2.18519
Cgl0468	444	ATGGAGTGGTACCAAGTGCGCCGACGGGCCCGACAACTGCTCATTGTCCTTTTTATAGCAGCGATGCTCGGAGCAGCCTCCATGGTGATCGGGCCATTCCTTAACGACCGCACTATCGAAGGCAACTCCGGGCGCGCCTTGGCACAAGTAACCAACGTCGGCAGCTACCGCACAACGGTGGATTTCCAAGATGAAAACGGCATCTATCACTCACCAGCCACCGGCCTGTTGTTCCCCACGGGACTGGGCGAGGGGCAACGCGTGTGGGTGAACTACGCCAAATCAGATCCAGACCTGGTCAAAGTAGAAGGCCGCAAGTGGACACTGTCCATCATCCCAGCGCTTAGTGTCGCAGCTGTCGCCACCGCTACCTGGTCAGTACTATGGCTGGGAGTGGGC…	0.576577	59	27	2.18519
Cgl3031	627	ATGACACACGTTGTTCTCATTGATAATCACGATTCTTTTGTCTACAACCTGGTGGATGCGTTCGCCGTGGCCGGTTATAAGTGCACGGTGTTCCGCAATACGGTGCCAGTGGAAACCATTTTGGCAGCCAACCCGGACCTGATCTGCCTTTCACCTGGACCTGGTTACCCTGCCGATGCGGGCAACATGATGGCGCTGATCGAGCGCACACTCGGCCAGATTCCTTTACTGGGTATTTGCCTCGGCTACCAGGCACTCATCGAATACCACGGCGGCAAGGTTGAGCCTTGTGGCCCTGTGCACGGCACCACCGACAACATGATCCTTACTGATGCAGGTGTGCAGAGCCCTGTTTTTGCAGGTCTTGCCACTGATGTTGAGCCTGATCATCCAGAAATC…	0.547049	83	38	2.18421
Cgl1289	657	GTGTTGGGGCGTCGAAAAGCGAAAATACGGCGCGCAACCGGCGCGTTGCAGGAGTTTTATTCCGTGCCGCGGCCGGGGGCGTCGACACGCATTGAAGACCTGAAGCTTCTGGCTGTGGACGTGGAAACGACGGGCCTGAAGCCCCACCGGCATCAAATTGTGTCGATTGGGTGGGTGCCGATTAACGGCGACGTGATTGATCTGAGCGGCGCGGGGTATGTGGTGATTCGCGGCAGCGAGGGGTTTTCGGTCGGCTCGTCTGCGGTGATTCACCAGCTCACCGACGATGAAATCGCCGCGGGTATCGACATCAAAGAGGCGCTTGGCCAACTACTGCAGGCGCTCCAGGGACGCGCCATGCTGGCGCATTTTTCACCCATCGAGCGCGATTTTATTTCG…	0.582953	83	38	2.18421
Cgl0532	1665	GTGCTGGAACTGGAAAGCGTCGCTGCCTCGTATTATGACGATGAGCGCACGCTGGCGGCGCCGCAGATCAGCGACGTGAATCTGACGCTTTTTGAAGGCGAAATCCTGCTGGTTGTGGGGCGCACCGGCTCCGGCAAATCGACGCTGCTGAACGCGATGTCCGGCGCGATGCCGCATGCGACCGGCGGCCGACTTGATGGGCGCGTGCGCGTGGTCGGCCGGGATACGCGTGATTTCCCACCACGCATGCTTTCCGACGTGGTCGGCGTCGTTGGGCAAGATCCGGCGGCAAGTTTTATCACCAACACGGTTGAAGAAGAACTTGCCTACAGCATGGAGCAATTAGGGCTCCCACCTGCGGTCATGCGCAAGCGCGTAGAGGAAACCCTTGATCTTTTA…	0.57958	203	93	2.1828
Cgl2831	1071	TTGTCGCTGGTTGTTGCCGCTTTTGGCAGTCGGGATGGCGTGGTGGCTCTAACTCAAATCGTCGGACCGTCCGGCTCCGGGCTCACGCGGGAATTGGAAAAACGCTACCGGGAAACGCCCGGAGCGGTGATGCTGACCGCCGACCCGCGCGCGCATATCACCTACCTGCGCGCGACAGTCGCCGAGGAGCTGGCCTTTGGGCTGGAACAACGCGGCATCGTACCCGCGCAGATGTGGGAGCGCGTCCGAAACATCGGGCTCGGCCTCGAGAATCTGCTAGACCGCGCACCCGCGCAACTTTCCGGCGGGCAAACACGGCGGCTGGCGATCGGCACCGTCGCCATCTTAGAGGCGCCAACGATGCTTCTCGACGACCCCCTCTCCGGTCTTGATACCTCC…	0.587302	133	61	2.18033
Cgl2814	1302	ATGACTGCTCCAACCTTGAATAAAGCATCCGAAAAGATTGCATCACGCGAGACCCTTCGTCTGTGCACCGCAGGTTCCGTAGATGATGGCAAGTCCACCTTCGTCGGCCGCCTCCTGCACGACACCAAGTCTGTTCTTGCTGATCAGCTGGCTTCCGTAGAGCGCACCTCCGCCGACCGTGGCTTCGAAGGCCTCGACCTGTCACTCCTCGTCGACGGCCTGCGCGCCGAGCGTGAGCAGGGCATCACCATCGACGTTGCCTACCGCTACTTCGCCACCGACAAGCGCACCTTCATCCTGGCTGATACCCCAGGTCACGTGCAGTACACCCGCAACACCGTCACCGGCGTCTCCACCTCCCAGGTTGTAGTTTTGCTTGTCGACGCCCGCCACGGCGTC…	0.596774	170	78	2.17949
Cgl1518	1116	ATGAGCAAGCAATCCCCCACCCGCAAGCTGCGTCAAACCGTCTACGATGCCAGCCTCAAAGTGATGTTCACCCTGCGCCCCGAACGCATCCACGGGATAATGAACAAAGCACTCGGAGTCGTCGACGGCGTCGCACCTCTAAACCGCACCATGGAAAAAATCATCGCAGTGCACGATGATTCCCTCTCCCAGGAAGTCTTCGGCGTCACCTTCCCACGACCACTAGGCCTCGCCGCAGGTTTCGACAAAAACGCATCAATGGCTGATGCCTGGGGTGCCGTTGGATTCGGATACGCCGAACTTGGCACCGTCACCGCCTCCCCACAGCCAGGAAACCCCACCCCGCGCCTTTTCCGCCTGCCTGCCGACAAAGCTATCTTGAACCGCATGGGATTCAAC…	0.5681	146	67	2.1791
Cgl1636	894	ATGACCTTTCGTGATGATGTAACTCGATCAGGTGGAAATGCCCGCAAAAGTGGCGGCGGTGGCCGAGGGATGGCCGTTGGTGGCGGCATCGGTGGCCTGCTACTAGTCGGGCTCTTCTTGCTCCTTGGCGGTAACCCTGCCGAGATCGACCAGGTTTTAGGTGGCGATCAAACCCAGATCGAGTCTGGAGAGTCCACCGGAGCCGGCGACTTTGATCACTGCCAAACCGGCGCAGATGCCAACGCCAGTGATGATTGTCGCCTTTACTACACCTCATTCTCCGTCAATGAAATGTGGCAGACTTTGCTTCCAGCTCAGGCTGGTATCGAATACACCGAGCCGACATTGACTCTTTTCAAAAACTCCACCCAAACCGGCTGCGGTTTCGCTTCTGCGTCC…	0.568233	111	51	2.17647
Cgl0845	759	ATGACTGCTCAGATTGATGATTCGATCCTCACCCATCGTCTCGCCCAAGGCACCGGAGAAATCCTCAAAGGTGTCCGCAATGTTGGGGTGTTAAGAGGTCGGAATCTCGGTGATGCCGGCGACGAACTCGCACAAAGTTGGATTGCTCGAGTGTTGGAGCAGCACCGCCCCAACGATGGATTCCTGTCTGAAGAAGCCGCCGACAACCCAGACCGCCTATCCAAGGACCGCGTGTGGATCATCGATCCCCTCGACGGCACCAAAGAATTCGCCACCGGCCGCCAGGACTGGGCAGTACACATCGCACTGGTAGAAAACGGTGTTCCCACCCACGCCGCTGTTGGCCTCCCCGACCTTGGCGTGGTGTTCCACTCCGCTGATGCCCGCGCCGTGACTGGC…	0.578393	100	46	2.17391
Cgl2758	402	ATGCTGGGAAAGCATCGGGGCAGCATTTCGTGGGTTTCTACGATCCTGCTTGCCATCGGTGTCATCCTGATCGGATACGCGGCGGTAGCTGTTGGCCCGCAGCTTGACTCCGGCGGGGCTGCCGGCTGGTGGGCTTTAGGTATTGGGGTAGTGTTTGCCGTGGTATCGCTTTGTTTGTACATCATTGGGATTTCTCTCAGGCACACCACCACCTCTGAGGTGGTGGCTTCAGGGGCAATTGCTGCCCTGTTTTTCATCAGTTACCTCGTGTGGACTACACCAGTGAGTGACCCGGTGATCTTCCACCCTGCGCTCATTAACTTTGGGTGTGCAGTGTTGTGGTTGGTGATCACGATTTTTTGCGCTTTCAGGAGAGGCAGCAGAGTAGGCATAAAAATT…	0.534826	50	23	2.17391
Cgl0729	999	ATGGCAACGGTCACATTCGACAAGGTCACAATCCGGTACCCCGGCGCGGAGCGCGCAACAGTTCATGAGCTTGATTTAGATATCGCTGATGGCGAGTTTTTGGTGCTCGTCGGCCCTTCGGGTTGTGGTAAATCCACTACGCTGCGTGCTTTGGCGGGGCTTGAGGGCGTGGAGTCGGGTGTGATCAAAATTGATGGCAAGGATGTCACTGGTCAGGAGCCGGCGGATCGCGATATCGCGATGGTGTTCCAGAATTATGCTCTGTACCCTCACATGACGGTGGCGAAGAATATGGGTTTTGCGCTGAAGTTGGCTAAGCTGCCGCAGGCGCAGATCGATGCGAAGGTCAATGAGGCTGCGGAAATTCTTGGGTTGACGGAGTTTTTGGATCGCAAGCCT…	0.585586	126	58	2.17241
Cgl0819	600	ATGAGAGGAAAACTTTTCATGGGACGTCACTCCACTAAGACTAGCTCCGCGTTCACCAAGCTCGCAGCTTCCACCATCGCTTTCGGTGCTGCTGCAACCATCATGGCTCCTTCTGCATCTGCTGCACCTGATTCCGACTGGGATCGCCTCGCACAGTGCGAGTCCGGTGGTAACTGGGCAATCAACACCGGTAACGGCTACCACGGTGGTCTGCAGTTCTCCGCTAGCACCTGGGCTGCTTACGGCGGCCAGGAGTTCGCTACCTACGCATACCAGGCAACCCGTGAGCAGCAGATCGCTGTTGCAGAGCGCACCTTGGCTGGTCAGGGCTGGGGCGCATGGCCTGCTTGCTCCGCTTCCCTTGGACTGAACTCCGCTCCAACCCAGCGTGACCTCTCC…	0.595	76	35	2.17143
Cgl0333	1362	ATGGAATACGGTAAACAACTCACCTCCCACACCACCGACATCGAAGGCCTACTGGTTTTCGATTTCCCCGTCCACGGCGACAACCGCGGCTGGTTCAAGGAAAATTGGCAGCGCACCAAGATGACCAACCTGGGGCTGCCCGATTTTGGCCCCGTCCAAAACAACATGAGTTTCAACGCCACCGCCGGCACGACTCGCGGCATGCACGCTGAGCCGTGGGATAAATTTGTGTCCGTCGCGGTGGGTTCCGTTTTCGGAGCTTGGGTGGATCTGCGCGCGGGCTCGAGCACGTACGGTAACGTCGTAACGCAAAAAATTACCCCTGACGTGGGAGTTTACGTCCCGCGTGGTGTGGCAAACGGCTTCCAGGCGCTCGAGGACGGCACGCTGTACACCTAC…	0.591043	178	82	2.17073
Cgl0483	1416	GTGACATTTCGAGGCGGAAACACTGGCGCAAAGCACGCGGTCGTTGTTGGTTCTGGCCCCAATGGGTTGACCACGGCGGCGGTGCTGGCCAAAGCAGGTTGGCAAGTAGATGTGTATGAGGCGGCGCCAACCCCTGGAGGGGCGGCGCGCTCAGAAAGCGTTCTGGGGGAGGGGACTATCAGCGATTTGGGTGCCGCAGGGCATCCTTTCGGGGTGGCAAGCCCAGCTTTTCACTATTTGGGTCTGGAAGATCACGGCCTGGAATGGGCGTATTCTCCCTTTGCGATGGCCCACCCGTTAGATTATGGCAGGGCCGGACTGCTGGAAACGTCACTCCCAGAGACCGCCAAAAAGCTTGGACCTGATGCACGTCGTTGGAAGAATTTGCACCAGGGCTTA…	0.574859	195	90	2.16667
Cgl1939	1290	GTGCTCGTGACTTCAACATGGGGATGGACCGTCCACGGAGACGGCAAAAAGATCGAACCCGGCGCAGTTGTCGCTCCTAAAGAGCGCCTGAGCTGGGGGCGCACAATTGGAATCGGTATGCAGCACGTGATCGCCATGTTCGGCGCCACGCTCCTGGTTCCCACACTCACCGGATTTCCGGTCAACACCACACTTTTATTCTCTGGTCTGGGAACAATCCTGTTCCTGTTGATCACCAGAAACCGACTACCCTCGTACCTGGGTAGTTCTTTTGCTTTCATTGCACCTTTAACCGCAACCCAAGTCCATGGCATTGGCGTGCAGATCGGTGGCATTCTTGTCGCAGGTCTCGTGCTCGTCGCCATTGGATTTGTGGTGAAAGCAGCGGGCAAACGCGTT…	0.566667	169	78	2.16667
Cgl3035	843	ATGAGCCGTTACGACGATCTTTTTGCACGCCTCGACACGGCAGGGGAGGGCGCCTTTGTTCCCTTCATCATGCTGAGCGACCCTTCACCAGAGGAGGCTTTCCAGATCATCTCCACAGCAATCGAAGCTGGCGCAGATGCACTGGAACTTGGCGTACCTTTCTCCGACCCAGTTGCCGATGGCCCCACCGTCGCGGAATCCCACCTCCGCGCACTCGACGGCGGCGCCACCGTAGACAGCGCACTCGAGCAGATCAAGCGCGTGCGCGCAGCCTACCCAGAGGTTCCCATCGGAATGCTCATCTACGGCAACGTTCCTTTCACCCGTGGCTTGGATCGCTTCTACCAAGAGTTCGCTGAAGCTGGCGCAGACTCCATCCTCCTGCCAGACGTCCCAGTC…	0.594306	104	48	2.16667
Cgl2601	417	GTGCATATGGCTTCTGTATTCACGAAAATTATTAATGGCGAGCTCCCCGGCCGATTTGTGTATCGTTCCGAGAATGTCGTGGCTTTTCTATCCATCGAACCCCTCACCTACGGCCACACCCTAGTCGTACCCGTTGCAGAAGTTGACCGCTGGACCGACCTTCCTCAGAACATCTGGAGCGAAGTAAACGAGGCCTCCCAGCTCATCGGAAATGCAATCCGCACAGCATTCGACGCCCCTCGATGTGGTTACATCATCGCAGGATTCGATGTTCCCCACACTCACATCCACCTCTTCCCCACCGACAAAATGGCCGATTACGATTTCCGCAACGCCATGGCCGCAGACGCCACCGACCCTGCAAAAATGGATGAAGCTGCAGAGAAGATCCGCGAAGCG…	0.544365	52	24	2.16667
Cgl0817	2202	ATGAAAAAAGACTCCCCCATCCCCACCCTCAAGGGGTGGTTGGATACTCAAAGTGATGATCAGCTCTCCACAATCCTTAGAAATCGACCCGATACGGTTCTCCCTTTACCACCTAATTTGGCCTCTCTTGCTGCGCGTTTACAGCTGAGGGCGTCTGCGATTCGCGCGGTGTTGAAACTCAATGCGTTGGAACTTGGTGTGTTGGAGGCCGTGGCCAACCTTGGTGGTGAACTCCACCCGGTTACTGCCCCCGAAGTGGTGGAATATTTGCATGTGGCGTTGGCAGAGGATCTTCCAGCGCAAGACACGATTGGTGCGGCTCTTGCCACGCTGAAAAATTTCGCGTTGGTTTATGGCGATGACCAGTTGATGATTGCTCAGGAGACGATGCCTGCGTTG…	0.571299	279	129	2.16279
Cgl1037	1209	ATGGCCTATGACTTCGTCATTGGAATGGACGTCGGCAAATACTTCCACCACGCCTGCGTCCTCGATCCCCAGGGCAGACAAGTCCTATCCAAACGCATCAACCAACACGAAGGCTCGCTACGCAAGCTCTTCGACAAATTCCTGGCCAATGACGCCGAGGTCCTTGTCGTCGTCGATCAGCCCAACAACATCGGCAGGCTAACCGTCGCAGTCGCCCAAGCAATGGGAGCCGACGTTCGCTACCTCCCCGGGCTTGCCATGCGACAACTTTCACGTATCCACGTCGGCAACTCCAAGACCGATGTACGGGACGCTTATGTCATCGCCCATGCCGGCCTCAACCTTCCGGATGCCCTGCGTAGCGTCGACCGCGTTGAGGAAGTCTTCCTCCAGCTGAAA…	0.585608	147	68	2.16176
Cgl0607	1572	GTGAGCCTTCAGACAAATCATCGCCCAGTACTCGTCGTTGACTTCGGCGCACAGTACGCGCAGCTGATCGCACGTCGTGTGCGTGAGGCCGGCATCTACTCCGAAGTCATCCCGCACACCGCCACCGCAGACGATGTGCGCGCTAAAAATGCAGCAGCCCTCGTCCTTTCCGGTGGCCCATCCTCCGTGTATGCCGAGGGAGCACCATCCCTTGACGCTGAGATTCTTGATCTCGGATTGCCAGTATTTGGCATTTGCTACGGCTTCCAAGCCATGACCCACGCGCTTGGTGGCACCGTTGCCAACACCGGTAAGCGCGAATACGGACGCACCGACATCAACGTTGCCGGTGGCGTCCTCCACGAAGGCCTCGAAGCCTGCCACAAGGTGTGGATGAGC…	0.594148	214	99	2.16162
Cgl1286	1023	ATGAAACTTGCTGTTATTGGTGGAGATGGTATCGGCCCAGAGGTTACTGCAGAAGCCCTCAAGGTTCTAAACGCTGTCCGCGACGACATCGAGACCACCGATTATGACCTTGGCGCACGCCGTTACCTCAAAAATGGCGAGCTGCTCACCGACGAGGATCTGGCATCCCTGCGCGAGCATGACGCGATCCTTCTTGGCGCTATCGGTGCACCAGGTTCCGTCCCTCCAGGAATTCTCGAGCGTGGTTTGCTGCTGAAGATGCGATTCGCACTGGATCACCACGTGAACCTGCGCCCATCCAAGCTGTACGACGGCGTGGAGTCCCCACTGCGTAACCCAGGCAAGATTGATTTCGTTGTGGTCCGCGAAGGTACCGAAGGCGCCTACACTGGCAACGGT…	0.571848	121	56	2.16071
Cgl1846	435	ATGGGATTTAGCGCGTTGGAGATGTGGTCGACCGAGCTGGGCATAACTGTTTCGGTCGCCCCTGAGCCACAGAACAGTGATTATGAATCAGGATTAGCACAGGTTGAAGGTCATGAGTGGCATGTCCGGACTGGCCGGAACACGCCGTCGAAGCCGGGTGCCTTTGTTGCCTTTTGGCAGCGAGGCGTGGGAGGGCAGACCCAGCCGTTTAGTGACGACGGGATGAATGCTGGTCTTCTTGTCTTTGTGAGGAACGATGTTCGGCGCGGATTGTTTAGGTTTTCCGCTGGTCATCTTGCAGAATTGGGGATTACCGCAGCAGACGGACAGCCGGGTAAACGTGGATTTCGTGTTTACCCCTCCTGGTGCGAAGGGCTCAATTCGCAGGCCAGGGCCATG…	0.556322	54	25	2.16
Cgl1888	435	ATGGGATTTAGCGCGTTGGAGATGTGGTCGACCGAGCTGGGCATAACTGTTTCGGTCGCCCCTGAGCCACAGAACAGTGATTATGAATCAGGATTAGCACAGGTTGAAGGTCATGAGTGGCATGTCCGGACTGGCCGGAACACGCCGTCGAAGCCGGGTGCCTTTGTTGCCTTTTGGCAGCGAGGCGTGGGAGGGCAGACCCAGCCGTTTAGTGACGACGGGATGAATGCTGGTCTTCTTGTCTTTGTGAGGAACGATGTTCGGCGCGGAGTGTTTAGGTTTTCCGCTGGTCATCTTGCAGAATTGGGGATTACCGCAGCAGACGGACAGCCGGGTAAACGTGGATTTCGTGTTTACCCCTCCTGGTGCGAAGGGCTCAATTCGCAGGCCAGGGCCATG…	0.558621	54	25	2.16
Cgl0744	459	ATGCATACGAGAACTTTCCGCAATCGGCACGGACGCGGTCTCCGCGGCCCACTCATGCCCGTCGAAGTTCCCCGCCACGCCTCTAGACGCCAAGCCTTCGACCGCGCAGTCTTAGAGGCCTACTCCCCTCTTTACGGGATTTACCAAAAAGAGCTCAGCAATCTAGACATCGCTGTCGATACCGTTCCTCGCATGCGACTCAGCGCCGACCTTGCCATTCTCCCCGATGAAATCACCGCCGACGGCCCCGTTCCACTTGGTCGCGTCATCCCACCGGCGATCGATACCAAGGGAAACCCCACGAGAGCGCGCATCGTTATTTTCAGAATGCCGATCGAGCAACGAGTCACCAACGCTGTGGAACGCCACGAGCTATTGACTCATGTTCTCACCTCTTTG…	0.566449	54	25	2.16
Cgl2224	447	TTGGACACCTGTGTTGCAGCAGCTCACGGGCGCTTTTGGCTTTGTGGGGCAGTTTTCTCCGCGGTGCCGTTTTTGCACATACTCAACACCTTAGGGTGGACAATTCCTTTCGCATCCCTTGGCGCGGTAGGCATCATCGTGGCGATCGCGGCGGCCATCTTGGTGCGCGACGCTCCTGCAAGCAGTGAGCCTGTGAGGCGTGGGGAGGCGTCGATAAGCATCGCTTTTAGGCTTAAATCCGTGCTGACCAGCCTTTATTGCTGGCAGGGCGTGTTTAATCACTGGGTGAGCATGGGACCTGTGATGGTATTTTTGCTACTGTGGGGCACGCCGACGCTGACGCTGGGGCTGGACATAAGCAGCGGCGAAGTGGGCACGGTTCTAACGATTTTCGCCGTC…	0.583893	54	25	2.16
Cgl1582	1089	ATGATCGCGGCCGGAGTCAAAGACGTCGCGCAATGCGTCGATGTCATGGAGGAAACGCTCGTGCTCTTGGCGCAGGGCGACTACAAAATGGCCGGTTTGAACTCCAACTCGCATGGCGCGATGATCACCTTCCCGGAAAACCCAGAATTTGAAGGCATGCCCAAGGACGGCCCCGACCGCCGATTCATGGCGATGCCCGCATACCTCGGCGGGCGATTCAAAAACACCGGCGTGAAGTGGTACGGATCCAACGCGGAAAACAAGGCCTCAGGCTTGCCTCGCTCGATCCACACCTTCGTCCTCAACGACACGGTCACCGGTGCACCGAAGGCCATCATGTCCGCGAACCTGCTGTCCGCCTACCGCACCGGCGCGGTTCCCGGCGTGGGCGTGAAGCAC…	0.593205	149	69	2.15942
Cgl1365	1452	ATGTCACTTCCTGTTCAGCCGAGTAAAACCTCGGCCGCCACAGTCATACCATTGATGATCGCCCTGCTGGTCGCGGTATTCGCCTTCCAGCTCAACGCCTCCATGCTGGCGCCGGCACTGGCCACCATGGAAACTGAACTTAATGCAACAGCTGCCCAAATCGGCATGACGCAGACTGCTTTCTTCACCGCGGCGGCGCTGTTTTCCCTGTTCCTGCCACGTTGGGGCGATCTGATTGGTCGCCGCAAAGTGCTGGTCGGCATGATGATTGTCACCGGTATTGGATGTGTTGTCGCTGCCTTTGCTCCGAATGTGACCATCCTCTTCCTGGGCCGCCTGATTCAAGGTGTTGCTGGCCCAACCGTGCCACTGTGTCTGATCATTCTGCGCCAGCAGGTA…	0.561983	190	88	2.15909
Cgl1119	642	GTGAGTAACGCCTTCGAGTATCTTCGCACTTATGTCGAGTCCACTACTGAAACCGACGCTGCTGTAGCGCGCGCTCGTGAAGACGCCGCCGAGTTCGGTCTCCCCGCCCCGGATGAAATGACTGGCCAGCTGCTAACCACTTTGGCTGCCACCACCAATGGCAACGGCTCCACTGGTGCCATCGCGATTACCCCGGCTGCCGGGTTGGTGGGTCTGTATATCCTGAACGGACTGGCCGATAACACCACACTGACCTGCATTGATCCTGAATCAGAGCATCAGCGCCAGGCCAAAGCACTCTTCCGCGAGGCCGGCTATTCCCCCAGCCGCGTACGCTTCTTGCTCTCGCGCCCGCTCGACGTGATGAGTCGCCTTGCCAACGACAGCTATCAGCTTGTC…	0.598131	82	38	2.15789
Cgl2930	1614	ATGAGAAGCGATTCCACATGGAGCAGTCGGACTTGGCACAGAAAAGCTAGTAGACCAGTATCGATTTGGTTGATGGTTCTGGTAATCGCCGGAATAATCCACCCGCTCCTGCCGGAATACCGTTGGGTTCTCATTCACCTTTTCACCCTTGGTGCCATCACCAATTCGATTGTGGTGTGGTCGCAGCATTTCACGGAAAAGTTTCTGCATTTAAAGCTTGAGGAATCGAAACGCCCTGCGCAGCTACTGAAAATTCGGGTGCTGAATGTGGGAATTATCGTCACGATTATTGGGCAGATGATCGGTCAGTGGATCGTCACCAGTGTCGGCGCGACGATTGTGGGCGGTGCTTTGGCGTGGCACGCAGGCAGTTTGGCATCACAGTTCCGGAGCGCAAAA…	0.563197	192	89	2.1573
Cgl2408	2688	ATGGTTGCCTCAGTCTCTTTCACCCCGTCATCGTCCCAAACGTTCCTACCGCGGGCGTCGATCATCGTGCAAGAAGTCAGCACACAGATCAAAAGATTAGAATCCGGCGAAGGCAAACTCTTCCACATCAGTGGCCAGCCCGGCGCGGGTAAAACAGAGTTCGGCATGCAGCTTATCGACGAGCTCCAAGGCTGGACCGTGGTACGTGCCACTTCCCTGTCGTGGCTGAAAAACAGCCCCCGAAACCTCCTTGGACACATCGCCCACAAATTGGGTGCGCACTCCGCCAACTCCATCCGTGGTGTGATCGACCGTCTCGATGCCTCCACCGTGGTGATCGTTGACGATGTCCACTGGGCCGACGTGGAATCCATGCAAAAACTCATCGAATATTCCATG…	0.562872	332	154	2.15584
Cgl1077	1188	ATGAACCACGTACCAGTGGCAATTATTGGCGCAGGACCAGCAGGACTAACCCTCGCCCACCTCCTCCACCTTCAAGGTGTGGAATCAATCGTCTTTGAATCCCGCACCCGCAAGGACGTCGAAGAAACCGTCCGAGCAGGCATCCTGGAACAAGGCACCCTGAATCTGATGCGCGAAACCGGAGTCGGCGCACGCATGGAAGCAGAAGCCGATCACGATGAAGCAATCGACATCTCCATCAACAATGAGCGCACCCGCATTCCGCTGACCGAACTCACCGGCCACAAGGTTGCGATCTACCCGCAGCACGAATACCTCAAAGATTTCATTGCCAAGCGCATCGAAGATGGCGGCGAACTCCTTTTCACCACCACTGTTGATTCCGTAGAAAACTACGAA…	0.579966	153	71	2.15493
Cgl2464	753	GTGCAGCACGTGCAGGTGAGAATCCTCAGCAGCGAGCTTGTCTGCAGCCTCTCCGGTGCCATCCGGGGCGTGAACCTAGATATTGCAGCACCGAAGCCCAAGAAGTCAGGCCGCCGCACACTCACAAAACCCGAATGGGATGCCGTCATTAAGCATCTGTTAACGCGGGATACCGAGCCACTGTTAACCCCCACCAAGCACAAGAACATCCGACAAAGCACCAAGAACATCCATGCCCGCATTGTGCGGCTCACTCTCCTCCAAGCCGTTTCAGGGCTGAGAATTGCCGAAGCCAATCAATTGCAGTGGAAGCACATCATCGACGGTGACGATGGCATGCTCATTAATGCCAGCGCCGATATTGTCAAGGGGCGAAAAGGCAAGGAAAGAGGGCGGTAT…	0.569721	84	39	2.15385
Cgl0046	465	ATGGATTCTCTGGTCCTTCTTGGGCTTCGCATCGCTTTGCTTGTGGTGTTGTGGTTTTTCGTCTTGATGGCGCTGCGCGCTATGAGGGCAGATTTGAAAGTGACGGGTCAAGCGTCGACAAGCAGCTCCTCCGTCGCGGCACCGCAGGGCCTTGCCCGGGCTTTTAATCGCTCCAGCCCGCCTCGTCTTTTGACGGTGGTCGAGGGCCCGTTGGCGGGCTCCTCGATTGAGGTGTCGGAGGATATGACGATGGGCCGTAGCCCTGAGTGCACGTTTGTGGTGGGCGATGATTACGCCTCCGGCATGCATGCGCGGGTGTTTAAGCGTGGTTCGGAGTGGTTTGTGGAGGATCTGGATTCGCGCAACGGCACTTTTGTCGGTGGTACGCGCATTGATCAG…	0.582796	56	26	2.15385
Cgl2391	795	ATGCGAACAAAAAGAGGAGTTGATGGGATGGTCGAACAATCGCCAGATTTCGTACAATCATTTGCCCGCGGCTTATCTGTGATCCGAAGTTTCAGCGCAGATAATCCATCGCAAACACTGTCCGAAGTCGCCAGCCAAACTGGACTCTCAAGGGCCACCGCTAGGCGCTTTCTCCACACCTTGACCGACCTTGGATATGCGGTAAACAACGATTCCCGGTTCCAGCTCACACCACGTGTTTTGGAGCTTGGAGCAAGCTACCTTTCCGCATTGTCCCTGCCTGCGATCGCGCAGCCCCGCCTGGAGGTACTCTCCCGCCAGGTCGGCGAATCAAGCTCCATGTCCGTACTCGACGGCACTGACATCATCTACGTTTGCCGCGTTCCGGTGCGCCGCATC…	0.566038	99	46	2.15217
Cgl1875	366	ATGACCTCCCCCACCACGTTAAAGCCCTGGTCTATTCGCGGACCCATCGACGGTGAATACACCATGCTTGAGGCATATCCGTTTCAGTATGTAGCAAATACTCGCCCGGCCATCATGCTCTACGCACTCGATGAAAACGGTGTACCGGAACAATATGCCGACCTCACCATCAACCTTGCCGATGTGGAGCTCAAGCAACTTAACCACGTCATCATTAACCCAGATCTGCACGCTGATGTTACCGAACTGTGCATTAGCGCCGGCCTGCTGCGACCTGGTGTTCTGGGCCAGCACCAAGTCGGTAGCACCACCGCCAAGGTCTACCGACTCACTGAGCGTGCTGATGGCTGGCTACAGCTGTTTTAG	0.543716	43	20	2.15
Cgl2393	756	ATGGCTATTTTGCACAGCGTTTCCTACGGAACTTCCGACAACACCTTGGTGTTCATTGGCTCGTTGGGTTCCACCACCGACATGTGGCTGCCACAGCTGGATGCCTTGCATAAGGATTTCCGCGTCATCGCTGTTGATCACCGCGGACATGGTCTGTCTGAACTCATCGAAGGCACCCCCACTGTGGCGGATCTGGCGCAGGATGTGCTGGATACCCTCGATGACCTGGGTGTCGGAAACTTCGGCGTCATCGGACTATCTCTCGGCGGAGCGGTTGCACAATACTTGGCGGCCACCTCTGATCGTGTCACCAAGGCAGCATTCATGTGTACCGCTGCAAAATTCGGCGAGCCCCAGGGCTGGCTAGATCGCGCCGCAGCGTGCCGCGAAAACGGCACT…	0.59127	101	47	2.14894
Cgl0668	999	TTGATGTCAACAACCAAAAAGCTTTTGTTTCTCAGCGCCACGCTGGTTCTTTTAGCTGTTGCGTGCGTGTGCTCTGTGAAATTTGGTGTGCGTTCCACCAGCACTGATGATGCGATCCAGGCATTGCTTGGGCATTCGGACACCACGGAGCAAGCAGCAGCATTAAAGAGAATTCCACGGACTGTGCTGGGCATCATCATTGGTGCTGCCCTGGCGATTGCGGGAACCACCATGCAGGCGGTGACCAGGAATCCGCTGGCAGATCCAGGTATCTTTGGCATTCTTGCTGGTGCTTCTCTGGCTGTGGTCATTGGCATTTCCTTTTTCGGTTTGGCTGGCGCGGTCCCCACGATGATCGTTGCGGTCGTTGGTTCTGCGGCTGCTGCGGTGTTTGTGTAC…	0.56957	116	54	2.14815
Cgl3012	1233	ATGAGTTCGTCTGGAAAAGTCATTGTTGTTGGAGCCGGCATAGTGGGTCTTGCCACCGCCTGGCATTTACAGGAGCACGGGTTCGAGGTGAGCGTCCTTGATCGGGATGGTGTCGCTGCAGGTTCTTCGTGGGGTAATGCTGGTTGGTTAGCGCCGGCGAAAACTATTCCGTTGTCGGAGCCGGGGCTGTGGACGTATGGTCCGAAAGAGCTGTTCAATCCGGTGTCGCCGATGCATATGCCACTTCGTGTGGATCCCAAACTGTGGCTTTTCTTGGCGCAATTTATGGCGCAGGCTTTTCAACGCAAGTGGGATTCCACGATGGCGGACCTCACGGAGATCGATAAGGTCGCGCTCGAAGCTTTTGATGAACTGTCGATCGGTGGCGTGGAAGGCCTC…	0.570965	176	82	2.14634
Cgl0756	1707	GTGAGTAAAATTTCGACGAAACTGAAGGCCCTCACCGCGGTGCTGTCTGTGACCACTCTGGTGGCTGGGTGTTCCACGCTTCCGCAGAACACGGATCCGCAAGTGCTGCGCTCATTTTCCGGGTCCCAAAGCACACAAGAGATAGCAGGGCCGACCCCGAATCAAGATCCGGATTTGTTGATCCGCGGCTTCTTCAGCGCAGGTGCGTATCCGACTCAGCAGTATGAAGCGGCGAAGGCGTATCTGACGGAAGGGACGCGCAGCACGTGGAATCCGGCTGCGTCGACTCGTATTTTGGATCGCATTGATCTGAACACTCTGCCAGGTTCGACGAATGCGGAACGAACGATTGCGATCCGTGGAACGCAGGTCGGAACGTTGCTCAGCGGTGGCGTGTAT…	0.58348	206	96	2.14583
Cgl1377	2127	ATGGACATGAACTCTTCTGACCGATTGGCTCTACGCACCGCGTTAGAGAAATTGTCGGCATCGGCTACCGCCATGGCGTCAGCGAGCAATGACATCAAAGATCTCGTTGCACGCCTTGATGCCCAAGAGATGTCGCTTATCGACGCAAACCCGGCTCCCACCCCAGCGCCCACTGCCCCACCCGAGGCTCAGCTTGAGCCCCAACCACTGGTGTATGCAACCGCCTCAACGGCGCCTGCACTGGCGGATGTTTCCGGGACCAACCGTATTCCACGTTTCGTTCGGCATCGCGCCCTGGATCCAGCGAGCGAAGGCTGGCCACTTGGCGTCGAGAAGCAAAAAGTGCAGGCTCCTGCGTACCCGCACCCCGTCCGGCCAGCTCGTCCGGCAAAGCCGCCG…	0.569346	268	125	2.144
Cgl2652	1611	ATGAGCACCACGATTACTCGCCGCAATTTCCTCCGAGCAACCGGAATCCTCGGTGTCGCAGCTGGCATCGGCGCAACACTTGCTGCATGTGCACCAGACAACACCGGCACCAGCGGATCCACCTCCACCGCAGCTGGCACCGGAACTGCAAATGAAGAAGGCACCATCACCGCAGCCATCTCCTACGAACTGGGAACCAACGGCTACGACCCAATGACCACCACCTCGGCTCTCACTGTGGCAGCCAACTGGCACACCCTTGAAGGCCTCACCGAAATCGACCCAGCCACCGGCGAGGTCTACGCAGCACTCGCCAGCGCACTGCCTTCAGCCGATGCGACCTCCCTAGACATCAAGCTTCGCGACGGCGCCACCTTCCACAACGGCGACGCAGTCACC…	0.588454	225	105	2.14286
Cgl2432	1209	GTGGAAAGAAGTGTTTCAAAAATGACAAAAGCAGTGGTCATCGGCGGGGGACTAGCAGGACTAGCCACCACCGCACTGCTCTTACGCGAAGGATATGAAGTCCACCTCGTCGAACAAAACGAGCACCTCGGCGGCCGCGCCGGGACCTTCGAACTCGACGGCTTCCGCTGGGACACCGGCCCCAGCTGGTACCTCATGCCCGACGCCATGTCCCACTTCTTTAAGCTCTGCGGCACCTCCATCGACGACCACCTCGACCTCGTGCCACTTGAACCCGCCTACCGCGTCATCGACGACCACGGCGAATTCATCGACGTCACCTCCGACATCGATGCGATGGCCGAGCTTTTCGAATCCCGCGAACCCGGCGCCGGCGCCAAACTGCGCACCTATATCGAC…	0.582299	165	77	2.14286
Cgl2944	990	ATGTCTAGTGTAGTCGGGGAAGGCCCAAAACCACGATTGAGCGTGCTTGATCTCGTCGCGCTGAGTGAAGGGATGACGGCCGGCGAGGCCATTGCACACAGTGTTCGCGCTGCGCAGATCGCCGAAGAGCACAATTATGCGCGTTTCTGGGTGGCGGAGCACCACAACTCGGAAGGCTTGGCATCTTCCGCGACGACGCTGCTCATGGGTCATATTGCAGGCCACACTTCACGCATTCGCGTTGGCTCCGGTGGCATCATGATGCCCAACCACTCCGCGCTGCACGTCGCCGAAGAACTCGGCACCCTTGAGGCCATTTACCCCGGCCGCATCGAGGCCGGCCTAGGGCGCGCACCAGGAACCGACCCCATGACGGCGCGGGAATTGGGTCGGGCAAGT…	0.568687	120	56	2.14286
Cgl3021	726	ATGACAACTTTCCACGATCTTCCGCTGGAGGAGCGGCTGACACTGGCCAGGTTGGGCACATCCCACTACTCCCGTCAGCTCTCCCTCGTGGACAACGCTGAGTTCGGCGAGCATTCCCTGCTAGAAGGGTGGACTCGTTCCCACCTCATTGCCCACGTGGCATACAACGCCATCGCACTGTGCAACCTCATGCACTGGGCAAATACTGGTGAGGAAACCCCAATGTACGTGTCGCCAGAAGCGCGCAACGAGGAAATTGCCTACGGTTCCACGCTCAATCCCGATGCGTTGCGTAACCTGCATGAACACTCCGTCGCACGCCTGGACGTGGCTTGGCGTGAAACGTCTGAAGATGCTTGGTCACACGAGGTTCTGACAGCTCAGGGACGCACTGTCCCA…	0.590909	90	42	2.14286
Cgl2972	318	ATGGCCGAAGTAACCTTTGCCAGTCTCCACGAGAAAATGAACTTCCTGCTCAAGGACCACGGGGTCGAGAACTTCGACGAGTCGGATCTGGACCTCGAATCCGTCTCCTCACTGCACGCCAAGGCGAACGCGTTATGCGCCGCCCACGGCGGTGACCCCTCCCGCATGGCGAACGATACCCTCGCCCAGCTGCACCCGAAGCTGGACTTCCTGATGAAGGGGCACGGCGTGGACACCGACACTGCCCGCCTGGACTTGAGCACACTGGAGGCTGTGGATGCCAAGGTCAACGCCGTTGTCAACGCCCACGATCATTAG	0.610063	45	21	2.14286
Cgl1198	1728	ATGCTCAGCACGATGCAGGACGTCCCACTGTCATTAACCAGAATCCTCGAGTACGGGTCCACTGTTCACGGTGATACTTTGATCACCACGTGGGGCGGTGCCGATGGCATTGAACAAGCACAGCAAACTTTTAGTGCTGTGGGGGCTAGAGCTGCGGCTTTGGCTCATGCGCTGCATGATTCTTTAGGTATTACTGGGGATCAGCGAGTGGCGTCGATGCTCTATAACTGCGCGGAACACATGGAAACTATGTTTGCAGTCGCATGCATGGGTGCCGTGTTTAATCCGCTGAACAAGCAGTTGATGAATGATCAGATTGTGTTCATTCTCAATCACTCTGAAGCTGAAGTGGTTATCGCTGATCCGCGCATGGCTGAACAATTGGGTGAGATCTTAAAA…	0.554977	212	99	2.14141
Cgl1196	1212	GTGGCACAGCAACGCAGCGTCGATGACTATCTTTCCATTTTGATAGACAGCGTCGCACCGCTTCCGCCAGTAAAAACCCCTATCCTCGGCGCGCATCCGTTAAGTCACCTTGCAGAGGATGTTGTCGCGACAATTCCTATCCCGAAATTTACTAATTCTGCTGTTGATGGTTACGCCATTTTGAAAGAAGACATCCATGGCAGCGGGCCGTGGACATTTCTTGTGGGCGGTGATACTCCGGCGGGTTCTGCGCCGGCGAGCATTAATAATGGAAAAGCCATCCGTGTGATGACAGGTGGACCCGTCCCATCCACCAACAAGGACATGATCGTGGTTCCAGTGGAGCTCACCAATGCTCCGGTGGATCACTCGCTTCCTACAGAAATCACGATCAATGAG…	0.542904	152	71	2.14085
Cgl2044	978	ATGTCAGCAAAATCGAGCCTCAAGGAAGTTGCTGAGTTAGCTGGAGTCGGTTATGCCACAGCCTCGAGGGCACTATCTGGCAAGGGGTATGTGTCCCCGCAGACGCGGGAGAAAGTTCAGGCGGCGGCTAAAGAGCTGAACTATGTACCAAATCAGCTGGCCAAGGCGTTGCGGGAACATCGCAGTGCCTTGGTGGGGGTCATTGTTCCGGATTTGTCCAATGAGTATTATTCGGAATCGCTGCAGACTATTCAGCAGGATCTGAAAGCTGCTGGCTATCAAATGCTGGTTGCGGAGGCCAACAGTGTGCAGGCGCAGGACGTGGTGATGGAATCGTTGATCTCGATTCAAGCTGCAGGAATTATCCACGTTCCAGTGGTCGGCTCAATTGCTCCTGAA…	0.541922	122	57	2.14035
Cgl0502	1038	GTGGCGGTAGAGAAGCAGAAGGAGACGTCGATAAGCAAAAACCTCGGCAGGCGCCGAGCGCTGGGCATTCTCGGAATCGTCGTGGCACTGGGTGCGCTTATTGTTTTAAGTATTGCTGTGGGTGCGAACCCACTTTCTTTTAGCTCCGTATGGCAGGGTTTTACCGCACACGACAGCTCTGAGGCGTCGATTATCGTGTGGTCAATGCGTATTCCGCGCACGCTGGTGGGCATCGTGACTGGCGCTGCTTTTGGTGTGGCGGGTGCTTTAATTCAAGCGCTGACGCGCAACCCGCTTGCCGATCCCGGAATTTTGGGAGTTAACGCGGGTGCAGGTTTCGCAGTGACCGTAGGTGTCGGATTTTTCGGACTCAGCAGCGTGACGGGCTACATCTGGTTC…	0.580925	122	57	2.14035
Cgl1134	654	ATGAGCATCTGGAAACGTCTGTTAGTGCAGTACCCGCGCTTCGCCGACACCCTCACAGCCGGCCAACCCATCACGCTCGAGGAATTAGCAACCCCGGAAGTGATCTTGGAAGCTGTTGCCAAAGGCCAAGAAATTTTCGGCATTGAGCAGCCAAAACATGCAGCACAACTCTGGTTTCACTCCCTGTGCACCGCAATTGTCGGCCCCGCCGTCACCGCCATGGTGGAATTCGATGTCATCCCCAGCCTCGACATACGTCGAGGTCAGCTGCATAACATCGACGGTTACTGGTTCGGCTTCAGGCCGGAGGAGATGCTTGTCGACGCCTCCCTCCACCTGTCGGGCACCCAATTCGGCGAGAGTATCCGCGTGGTGATTGATGCATTATGCGCTGCCACG…	0.56422	77	36	2.13889
Cgl1256	639	ATGCAATTCGCACAAAACCCGCGTCTGACGAACGACGCGGTGATCTTAGAACCACTGTCACATCAGTGGACTCAGGATCTCCAGGAAGCTGTCGCCTCACAAGAATTGTGGCGCCATTGGTTCGTCGCTCTACCCACCCCAGAGGGCATGGCGGAGGAAATTGACCGCCGCCTAGCCGAACATGCAGACGGACTGTGTGCGCCTTGGGCAATCATTTCCGCTGCAACAGGCCGTGCCGTTGGCATGACCTCATTTCATACCCTTGACCACGCGAATAAACGGCTGGAAATTGGACGCACATGGATGGCTGCCCATGTCCAAGGAACCGGCATCAACCCCTCGGTGAAATTCCTGCAGTTGCAGCGCGCTTTTGAAGACCTCGGTGTCAATGCCGTGGAA…	0.56651	77	36	2.13889
Cgl1398	960	ATGACTTCACAACCACAGGTTCGCCATTTTCTGGCTGATGATGATCTCACCCCTGCAGAGCAGGCAGAGGTTTTGACCCTAGCCGCAAAGCTCAAGGCAGCGCCGTTTTCGGAGCGTCCACTCGAGGGACCAAAGTCCGTTGCAGTTCTTTTTGATAAGACTTCAACTCGTACTCGCTTCTCCTTCGACGCGGGCATCGCTCATTTGGGTGGACACGCCATCGTCGTGGATTCCGGTAGCTCACAGATGGGTAAGGGCGAGTCCCTGCAGGACACCGCAGCTGTATTGTCCCGCTACGTGGAAGCAATTGTGTGGCGCACCTACGCACACAGCAATTTCCACGCCATGGCGGAGACGTCCACTGTGCCGCTGGTGAACTCCTTGTCCGATGATCTGCAC…	0.565625	124	58	2.13793
Cgl2742	1503	ATGATCTTTCAGATCAACCTCGAATCTTGGCAAACCGTTGGTTTGATCATCGACTACACCATCAAAATCATCGCCATTGGCTACGTACCCGAAGGACGCCGACCCAGCTCCTCCACCGCGTGGCTCCTGGCAATTTTGCTGCTCCCCTACGTCGGACTCCCACTGTTCCTGCTTATGGGATCGCCATACATCAACCGGCGACGCCACCGCATCCAACAAGAAATCAACGACCTCATCGAAGACGTCCACGACGACGTCCCCGACATCCCCACCGGAATGGATGTCTCCGCGGAAGTTGAATCTGTCATCAAACTCAACCGCCGCCTCACCCGCATGCCAGCAGTGACCGGCGGAAACAACGGCTTCTACTCCGACTACCGTGAATCCCTCAAACGGATG…	0.570193	205	96	2.13542
Cgl2635	621	ATGGGCCAATGCACGGTAGCGCTTTACCGAGAGCATTCCTATTACACAGCAACCCCATGGCGAGGAACCTGGGCAGCCGATGGCGGTGGAGTGCTCATGACTCAAGCCATCCACTACATCGATCTTTTGTACTGGCTGTTGGGCGAACCCGTGGAAGTTTTCGGCTACACCAACTCCTTCAAACACGGCGACAACATCGAAGTCGAAGACAGCGCCGTTGCCACTGTGCGTTTTGAATCGGGCGCGTTGGCCACAATTTCAGCCACCACCGCCGCAGAGCCAGCACTCGGCGCACAAGTGCAGGTGATGGGAACAAAGGGTGCCACCATGACGATCCTGGAATTCCCTGAAGGTACCGACGGCAGGCTCATTGTTCGCAGTGAAAACGACACCGTCGAA…	0.563607	79	37	2.13514
Cgl2176	1239	GTGGTTCCCTCGTTGCAGCAATGGCGAAAACCTGCTCTCATCCTGGCCATTTTGACGGTGCTAGGCGTACTCCTGACCCATTGGTTCGCCTGGCCACTCACCTGGCCGCTGGGGCTGCGTCTTCCCGTTGATGTAGAGGTGTACTGGCAGGGTGCGCGCGAGTTTTGGCTCGCCGATGATCTCTACGACATCAGGTATGACACCACTTTCGACAACTTGCCGTTCACCTATCCCCCTTTCGGTGCGTTGGTGTTCACCCCATTGTGGTGGATTCATGACCTCTTTGGTCTTCTCGTCACCGAACGTGTCTTCGCGCTAATCACGCTGCTCACCACCTACGCTGTGGCAGTTTTCCTGCTCCGCCTGGCCGGCGTGCGCGATCGTGTGTGGGAATTCGTC…	0.554479	143	67	2.13433
Cgl3008	1485	ATGGGATCAATTCCAACAATGTCCATCCCTTTTGATGACTCACGTGGACCTTATGTCCTTGCTATGGATATTGGTTCCACTGCATCACGAGGTGGACTTTATGATGCTTCCGGCTGCCCAATCAAAGGCACCAAGCAGCGCGAATCCCATGAATTCACCACCGGTGAGGGCGTTTCCACCATTGATGCTGACCAGGTGGTTTCGGAGATCACCTCAGTTATTAATGGCATTTTGAACGCGGCTGATCATCACAACATCAAAGATCAGATCGCCGCTGTCGCGCTAGATTCTTTTGCATCCTCATTAATCTTGGTCGATGGTGAAGGCAATGCGCTCACCCCGTGCATTACCTACGCGGATTCTCGTTCTGCACAGTATGTGGAGCAGCTGCGCGCGGAA…	0.571044	192	90	2.13333
Cgl1482	777	ATGTCGAGCGATGTTGTTTTTCAGTCTGTTTCTGTTAATTCTGGTGTGTCTGTGGGTACGGTTTCTTTTCCTGCGGGGCGTGTGGGTGCGTCTGAGTGGGAGATGTTGGCGGATGTTGCGGAGTCGCAGGGGGATGGTGCGATTTATGTGACGTCGTTGGCGCAGTGTCAGGTGCGTGGGGGTTCGTATTCTCATGCGGAGCCGTGTGCGACGGTGGTGGCGACTCCGGGGCATTTTGTTGCGCTCGCGCGGGAGATTGCGGGCGCGGTGCGCCGCGAGTTGACGGTGGGGTTGGATGCTGGTGACGGTGCGATTTTAAGGCAGAGCTTTGATGTTGGTTTTTTGCTTGTCGACGCCTCCTTCCACATTCATATCAATGGCGTGTCTACTGGGCAGTCG…	0.553411	96	45	2.13333
Cgl1112	732	GTGAGCAGCGTAAGCGTGGTGATTCCTGCGCTCAACGAAGCTCCAACCGTGGCCAAAGTCGTGGAGGCGGTCCTCGCTGACAACCCACTGGAAGTGCTGGTCATCGACGCCGATTCCACCGACGCAACCGCCGCCGAAGCCCGATCCGCCGGTGCGACGGTGCTGAATTGGCGCGAAATCCTTGATACCGAACCGATTCCAGGCAAGGGCGAATCACTCTGGCGAGGTGTTGCAGCAGCGCGCGGAGACATCGTCGTATTTGTCGATGCCGACCTCACCAGCTTCCGCCCCGGCATGGTGAACAGCCTTGTTGCCCCCTTCCTAAACGATGACATTCACCTGGTCAAAGCCGATTATGTGCGTACATTCGGTGATCATACAACAGGGGGTGGACGCGTC…	0.594262	96	45	2.13333
Cgl0395	816	ATGGCTGATCACGCCCACAATCTGCGCGCCTCTTTCCGCAAGGGTGCAAACGGAAAGCAGAAGCCAATCGGCGTGATCACCCGCGGCACCACCGGTGTGAACCGCCTACGGCGCTTCGATCGGTGGTGCTTTCATCATCCCAAAATACGTTCGCTTCTCGACGCCACTTCCCTGGCGTTAGATGTCGGGTACGGCGCCAGCCACACAACCACCGTCGAATGGGGACGTTGGCTCCACCGCCTCCAACCCGACATGGATGTCATCGGCCTAGAAATCAACCCCGAACGAGTCCTCGAACCCCAAAACGGCGTGTCCTTTGAACTCGGCGGATTCGAACTTGCCGGCTACACCCCACAACTCGTGCGCGCCTTCAACGTGCTGCGCCAATACGACGTGGAC…	0.596814	113	53	2.13208
Cgl2383	1131	ATGACACTGTCCGAACGCAAGCTCACCACCACCGCCAAGATTCTTCCCCACCCACTCAACGCCTGGTACGTCGCCGCTTGGGATTATGAAGTCACATCTAAAAAGCCCATGGCCAGGACAATCGCCAACAAACCACTCGCTTTGTACCGCACCAAAGATGGCCGAGCCGTTGCCCTTGCAGACGCCTGCTGGCACCGCCTCGCACCGCTATCCAAGGGAAAACTCGTGGGCACAGACGGAATCCAATGCCCTTATCACGGCTTGGAGTACAACTCCGCGGGCCGCTGCATGAAAATGCCCGCGCAGGAAACCCTCAACCCGTCAGCAGCCGTCAACTCCTACCCCGTGGTGGAAGCCCACCGCTTTGTGTGGGTGTGGCTGGGCGATCCCACATTGGCA…	0.557913	147	69	2.13043
Cgl2869	366	GTGAACCGCTGGATGTCCTTGCTGTGTGATTCCATCGCCATCGGTCTCTTCGCACTCTTCGCCCGCGTCGCCCACCAAAGCGCCGACATGCCACTAAATGTGCAGGGCTGGTTTTTCACATGGCTGCCATTCCTCGCAGGTGTGTTCATCGCCTACCTGGTGGCAATCCTCCCTGCGAAGCTTCCCAGCGAACGCATCCGCCCCGCTGGCCTGACCGTGTGGATACTCGCGGTAATTGTGGGACTTGTGATTTGGGGCTTCAACAATGGTGGGGTTCCACACTGGTCCTTCATGATTGTCGCAACGACCGCCTCCGCCATTTTGGTTCTCGGCTGGCGAGCGTTGTTTAAGGTGACAATGCGCTAA	0.57377	49	23	2.13043
Cgl2446	1161	TTGTCTTTTGACCCAAACACCCAGGGTTTCTCCACTGCATCGATTCACGCTGGGTATGAGCCAGACGACTACTACGGTTCGATTAACACCCCAATCTATGCCTCCACCACCTTCGCGCAGAACGCTCCAAACGAACTGCGCAAAGGCTACGAGTACACCCGTGTGGGCAACCCCACCATCGTGGCATTAGAGCAGACCGTCGCAGCACTCGAAGGCGCAAAGTATGGCCGCGCATTCTCCTCCGGCATGGCTGCAACCGACATCCTGTTCCGCATCATCCTCAAGCCGGGCGATCACATCGTCCTCGGCAACGATGCTTACGGCGGAACCTACCGCCTGATCGACACCGTATTCACCGCATGGGGCGTCGAATACACCGTTGTTGATACCTCCGTCGTG…	0.576227	149	70	2.12857
Cgl1291	621	TTGTGGACGCCTAAAATGGATCACCACCATCACGATCATGGGGAGAAGCGTCCGTACGACCAGGTCACCCCAGAATCCATGGAGAATCAATACACCACCACGGAACAAGTCTGGAGCGGCAACCCCAACCAAGCACTCATCGCCTACTTGGGTGAAGAGCCAGCTGAAGGCACCGCACTAGACATTGGCTGTGGCGAAGGCGCTGACCTCGTGTGGCTGTCCTCCAAGGGATACGTCACCACCGGCATCGACTTCGCACCAACTGCAGTGAAGCGCGCGAAACAAAACGCCCCATCAGCCGAAGTCCTCTTGGTATCATTCACCGAATTCGCCATCGAATCCGGTCGCCAATTCGACCTCGTCAGCTGCTCGTACGGCCAAATCCCAGCCAACGACACC…	0.565217	83	39	2.12821
Cgl3011	1347	TTGCCCGAGAGTATCTTGGGTCGCATGGACACAAAATTAGGCGCTGAATTGGGTACTGAATTTGATCTCATTGTTGTTGGTTTCGGCAAAGCAGGCAAGACTATCGCGATGAAACGCTCGGCAGCGGGGGATAAGGTCGCACTGATCGAGCAGAGTCCACAGATGTATGGCGGTACCTGCATCAATGTAGGTTGCATCCCCACGAAGAAGTTGTTGTTTGAGACTGCAACGGGCAAGGATTTCCCGGATGCGGTTGTGGCGCGTGATCAGTTGATTGGCAAGCTGAATGCCAAGAATCTTGCGATGGCCACAGACAAGGGTGTCACCGTCATTGATGGAAAAGCTACGTTTACAGCTAGCCACGAAATCACAGTAACTTCAGGTAGTGACACTCTTGTG…	0.554566	170	80	2.125
Cgl0026	1281	ATGAAAAACTCCAAGCTACTTCTTATTGCTGCGGTATCCACCGCATCTATCCTGCTGGCAAGCTGTGGCACTGACAGCTCTGCAGATACTGCAACTGCGTCTAGCTCTGCAACAGCAAGCTCCGAGGCACACGATCATGATGGCCACGAAGCCGAAGGCAGCAGCACTGCCGTTGAGGTGTCCTCCCCGCAGGCCCGCATCGTCACCACCTACGACGGTGGCATCATTACCCTCGACGCCAACACTCTGGAAATCCTGGAAGACACCGAACTAGCAGGTTTTAACCGCCTCAACAGTGCAGGAGACGGACGCCACGTATTTGTCTCCACAGGTGGCGGCTTCCAGCTCTTTGATACCGGCGCATGGACCGAACCACACGGCGATCACACCCACAGCTAC…	0.586261	170	80	2.125
Cgl0170	996	ATGAGCACATCCCGCCCCACAATTTATGACGTCGCCAAAGCCGCAGGCGTCTCCAAATCCTTGGTTTCTCTCGTGCTTCGCGGCTCCCCCAACGTGAGCAAAGAATCCGAAGCCGCGGTCAAGACCGCGATAAAAAAGCTCAACTACCAGCCAAATCGCGCCGCATCAGACCTTGCGGCCAAGCGCACGCAGCTCATTGCAGTGCTTATCGACGACTACTCCAACCCGTGGTTCATCGACCTGATTCAAAGCCTCAGCGATGTGCTCACCCCCAAGGGGTACCGACTGTCCGTCATTGACTCATTAACCTCTCAAGCCGGCACCGATCCCATTACCAGTGCACTATCAATGCGCCCCGATGGAATCATCATCGCCCAAGACATCCCCGATTTCACTGTC…	0.573293	121	57	2.12281
Cgl0775	3051	ATGTCGGAATACAAACCACCCATTCCATCGGATCCACAAGTTCGGCTGATTAAGCCAACATCCAAGCTTCGTCCTCGTTCGTGGGAGGGCGAAGTTTCGCATTTAGTTAAACAAGGCACCGGTTTGTGGCGGGTGACTGGTGAGGCGGGCTCGGGGGTGAGCTCCGCTGTTGTCGATACTGTCCTTGAACGCATTCGCCAAGGGTGGGAGCCGTCATCGATGTTGGTTGTCGCCACGTCGAAAGAGGCGGCGAGTCGCTTGAGGCAAGAGATCTCGGAATCCGTAGCCCAGATGGATTATGTGTCGGAGGGGCCGTTGGTGCGATCGGTGCACTCGGTGGCTTTCGCGCTGATTCGTGATGCGTCGGATGATGATGTGCGGTTGATTACGGGCGCTGAG…	0.59587	365	172	2.12209
Cgl1197	1134	ATGACTACTCGCCTTTATCTTTCGCCAACGCCGCCCCGAAATGATCGGGAGGGGGCGTCGAAAAGCACTTCTGCGAGCATCAAACATGATGCGTACCTGCCACCCGCAGACGGCAATCGCGTGCTTGTGGACAGATTCGGACGCATCGCGCGTGACCTGCGGGTGTCACTGACCGACCGATGCAACCTCCGCTGCACCTATTGCATGCCCGCGGAGGGTTTAGAGTGGCTGCCCACCGAGCAGACGCTTAACGACGCCGAGGTGCTGCGACTCATCCGCATTGCGGTGGTTAAGCTGGGCATTCGTCAAATTCGATTCACCGGCGGCGAGCCTTTACTGCGGAAAAATTTGGAAGACATCATCGCCGGCACCGCAGCCCTGCGCACCGACGAAGGCGAA…	0.583774	140	66	2.12121
Cgl1621	1098	ATGAGCGCAGTGCAGATTTTCAACACCGTCCACGTCAATGGATCTTCCCCCTATGATGTCCACATTGGTTCCGGCCTCAACGAGCTCATTGTTCAGCGCGCAGCGGAATCAGGCGCGGAGCAGGTAGCGATTTTGCACCAGCCCAGCATGGATGACATTGCATCCGAGTTGGATGCAGCACTAGTCGCTGCTGGTTTGAAGGTCCTGCACCTTAATGTTCCCGATGCGGAAAACGGCAAGTCCTTGGAAGTAGCGGGGCAGTGCTGGGATGAATTGGGTGGCGCAGCATTCGGCCGCCGCGATATCGTCATCGGACTTGGTGGCGGTGCTGCCACAGATCTCGCGGGATTCGTCGCTGCTGCATGGATGCGTGGCGTGCGCGTCATTCAGGTTCCAACC…	0.584699	140	66	2.12121
Cgl1622	573	ATGGAGCGTAATGAAGTGAATGATCAAATTCACTTAGATCATCAATCAGATGACACCTCTGAATGCTCCTGCCCGATCGTGGTTCTTGTGGGTTTGCCAGGAGCTGGAAAATCCACCATTGGACGTCGATTAGCGCGCGCCTTAAACACTGAACTCGTCGACTCCGACGAACTGATTGAGCGCGCCACCGGAAAAGCCTGTGGCGCCGTGTTCAGCGAGCTCGGCGAGCCAGCCTTCCGCGAGCTCGAGGCCATCCACGTGGCCGAAGCACTGAAATCCTCCGGAGTGGTGAGCTTGGGAGGCGGATCTGTGCTGACAGAATCCACCCGTGAACTGCTCAAAGGCCAGGACGTGGTCTGGATCGACGTGCCAGTAGAAGAAGGCATCAGGCGCACCGCA…	0.577661	70	33	2.12121
Cgl0237	993	ATGGCTGAGCAGTTGCGTCAATTTGAAGGCAGGGTCCTCCCTAATCAATCCGAGGACTTGGAAGATCAGGGTTTGGGATTTGACCTGGGAACCGTTTTCTCCCGCAGGAAGGTTTTGGGATTCATCGGTGTTGGTGGAGCAGGTGTGGCACTTGCTGCTTGTTCACCTTCTGGTTCTTCCGCGGCATCGAGCACCTCAAGCGCGTCCAGCAGCGCAGCTGCAACCACCAGTGCAGCAGCAGAGACTTTGACTGAGATGAAGTCGGAGACTGCTGGTCCGTACCCGGGCGATGGTTCGAATGGTCCGGATGTGTTGGAGGTCTCCGGTGTGGAGCGCCAGGACATCACCAAGTCGATTGATTCTGACACCGTGGCAGAGGGCGTACCTCTGACGTTGACT…	0.53575	123	58	2.12069
Cgl0092	1155	ATGAGATCAGGAAACGCCAATCGCGTCTTCATAGGTGTTACCATCCTGCTGTTTACTGCAGGATGGGCAGCCAATCATTTCGCGTCAGTGTTGGTGTTGATCCGTGAACAATTAGACGTATCAAGCGTGCTGGTCAACGGCGCTTTTGGTATTTATGCACTGGGACTTCTTCCAAGTTTGCTCGCAGGCGGTGTGCTTGCCGACCGTTTTGGTGCCCGCATGGTGGTACTCACCGGAGGTGTACTTTCTGCGCTTGGAAACCTTTCTCTTTTAGCGTTTCATGATGGTCCTTCCCTCCTGGTAGGACGATTCATCGTTGGTCTGGGCGTTGGATTAGTCGTCAGCGCGGGCACCGCATGGGCGGGCAGATTGCGCGGAGCAAGCGGCGTGACATTGGCC…	0.578355	144	68	2.11765
Cgl2727	582	ATGACGCAAAGGACCGTGTCAATGTCTCTCTACACCCGTACTCAAAATACCCGTCACTCCACCATCATCGAGTTCCGCCGCGAGCAGACTCGTAATCACACGATGGAGCCAATCCAGTCCGAGCCACGGATCTACGCTGACGATCCTTTCCGTGCACGCTTCGGACACCAACTCCCCCGCGGACTTCGCGAAGAAGCACGCGGCATGGAATGGCGCACCTTCACCAACACCTACGCACCAACCGGCAACCTGCGCATCAGCAACCTCGAGTCCGAGGCACGCCGCGGAGGAATGTTCCACTTCAACGCAACCCTGATCAACAACTGCCAGGGCGAGCGCACCACCACCGACGCTCACATCATGGCAACCGGCCCAGTTTCCGCATGCACCAACTTGCTT…	0.585911	72	34	2.11765
Cgl1873	369	ATGTCTCGCAGCTACCCCATCTACATCATTTCTTTTGCCCCAGCGGATGATCTCCACGGCGTTGGAGGATTCGAGTGGGTTCCAGCATCAACACCAGAAAACAAAGCTGCCGCCTTCACGACCTTTGATCGTCAATTCGATGATTCTCGTAACAATGGTGGCTCGCATATTGTGCGTCTACTCAATATCTCTGATCCCAATATCACAGCGGATATGACCCAAGACGATATTACCGCGTACCTCGACTCAAACATCGACCGCTGGGAATCCACGGAACATGCGCTCAAGCAGTTTGTCCCACTTAACGCGGGTGCTGATCGCGTACCTACCGGTGGTGCCGACGAGCACATTACCCACGCCTGCCGCTAA	0.523035	36	17	2.11765
Cgl0487	975	ATGCTGCCTAAATCCCGGATTTTCTCCGCAATCTTGCTCGGAATTGGTGTGGCACTTGTGGTCTGGGGTCTGGTGGCTCCGCGCTTTGTGCACGCTGATGGCCGTTTGCCTCTTGATTTGGAGGCGACGACGTACGTTCTCCATGACTCTGACGCTCAGACCACTATTAATTCTGATCCGTTGGCCGGTGTGGTGACTACGCCGGTGACTCGTCAGTTGCATTTTGAGGTGATGGATCCGGCGAGTGCTGATGATGCCACTATTCGTATTGGTGATTCGATGTTGCGTGGTAATCCTGATACTCAGGGTTTTGAGCAGGAACGGCTCCTGTCAGCGACTGTGTCGAGTTTCCGCATTGATCGCACCTCTGGTGAGGTTTTGTCCGATATTGCGCTGACT…	0.528205	110	52	2.11538
Cgl2048	396	ATGGTTGAAAGGAATATGACCACCATGCGAGAAGTTTCAACCGACCTCAACATCCTCATCGTCCCCAGCGAATGGGAAAAAGTACTAGAAAACCTACCAGCGACATTGAGTGAGTCCGGATTCGTAGCCTCTGAAATCCACTCCCAGATCGTCGACCTCACCTGCGAACCCGACAACATGCTTGTCACCCAGTTCTCCCAGCTAGAGGGCCACCCACCAATTGTGGAAGTGCTCCACCGCCTAGTAATTAACGGCTCCTCCGACCTGGAGCTTAAAGACCTCACCAAAAAGGTGGTGGGGGCGTTGCCTCAGGGGACCTACTGGTATGGAACTTCCCTTGAAGGTGCGACCGAACCTGGCGTTAACGCATCATGCGCGTGGCAGCATCGGGGCTAG	0.542929	55	26	2.11538
Cgl1938	585	TTGGCCCGCACGGTTTCCGCGTGCGGGACGTGTTCATTTCTGTATAGGAAAACTACCTTGATCGTTGATACCCAGTTTGAGAAGATCCCTGCTCACGACGTCGTGGGCATCCGGGTAATCCTTTCCTCTGAGGATCTCCCTGAGCTCTTTAAACGCGGCTACGCGGAAGTAAAGAAATTCCTCCGCCTAGAAGGCATCGAACCTAAAGGTCCTGCCCGCGCCTACTACTTTGGCGATGTCTCTGACACCGTAGACATCCTGATTGGTTTCCCCGTCAGCCCCGCGCAAGCAGAATCCCTGCGCCGCGGCGCATTGAGCCAATCCGGTGGCGACATCGATGACGTTGTCCTCCACCACTTCCGCGACATGAAAACCATGCACAGCCGCCACTCCGGCCCC…	0.564103	74	35	2.11429
Cgl1189	3747	ATGACTACAACTACTTCTTCTGGGAAGTCTTCTGAAAAGATCAACCCCCTCTTCAAGCTCGGCAGTTTCCTAAGAAAAGGCACCGTCGGTTCTGAAGGCCAGCAGATTTTCCTTCAGGGCGGACGCCAAGCCGATGTGTTTTATCGCAACCGATGGGCTTTCGATAAAGTCGTGCGCTCCACACATGGCGTGAACTGCACGGGCTCCTGCTCGTGGAAAGTGTATGTAAAAGACGGTGTGATCACCTGGGAATCCCAGGCAGTGGATTACCCAACTACCGGTGCGGATATGCCCGACTATGAACCACGTGGCTGCCCTCGTGGTGCATCATTTTCCTGGTACACCTACTCCCCAACCCGCATCCGCTACCCATACATCCGTGGCGTGCTAGTTGATATG…	0.548439	482	228	2.11404
Cgl2580	945	ATGGCGCTTGAACCACAAATAAAGTCTGCACCGACGCCGGTGATCTTAATTGTCGAACCCTACGGCGGGTCCATCCGGCAACAAAACCCCAACCTACCAATGGTTTTTTGGGACGATGCAGCCTTAACCCGAGGCGATGGCATCTTTGAAACACTCCTCATCCGCGACGGACATGCCTGCAACGTGCGCCGACACGGAGAACGCTTCAAAGCATCGGCAGCACTATTGGGACTGCCAGAGCCGATCCTGGAAGACTGGGAAAAAGCCACCCAAATGGGCATCGAATCCTGGTACTCCCACCCCAACGCAGGCGAGGCCTCATGCACCTGGACGCTCAGCCGAGGTCGTTCCTCCACGGGGCTGGCCTCAGGATGGTTAACCATCACCCCAGTCTCCTCC…	0.55873	131	62	2.1129
Cgl3023	1128	ATGGGCGCCCCAGGTAAAAACGATTACGCAACTGAACACGTCAAGCAAGAAGTCCCACCCGCAACTCCAGAAGAGCAGGCAGAGCTGGACACCATGTATAAACGCATGGATGACCTGCATCTAAAGCCCCTGTGGACTCAAATCGGTGGGTTGATGCCAAACCACCCGGAACCACGAGCTGTGGCACACAAGTGGGATTGGGCGGAACTCCTGAAGCTCGCGCAGCGCTCCGGTGAACTCGTTCCAGTTGGGCGCGGTGGCGAACGCCGTGCCATTGGCCTGGCAAACCCAGGTTTAGACGGCAATACCTACATCTCCCCTACCCTGTGGGCAGCAATTCAGTACCTCGCTCCGGGTGAGAACGCTCCAGAGCACCGCCACTCACAAAACGCATTCCGC…	0.566489	150	71	2.11268
Cgl1604	1263	ATGACTCATGTTTCAAGCCCCTCCGCACCCCGCAACGTGGTTGTTGGTGTTGCCGGCGGAATCGCAGCGTACAAGGCGTGTCACATCGTGCGCGCGTTTAAAGAAGCGGGCGATAATGTGCGGGTGGTTCCTACGGAATCCGCGTTGAAGTTTGTGGGGAAGGCGACGTTTGAAGCGTTGTCTGGCAATCCGGTGTCTACAACGGTGTTTGATGCGGTGGATTCGGTGCAGCATGTGAAAGTTGGCCAGGAGGCTGATTTGATCGTGATTGCGCCGGCGACAGCCGATTTGATGGCGCGTGTGGTGGCAGGTCGCGGTGACGATCTGTTGGCGGCGACGCTGCTGGTGGCAACGTGCCCCGTGGTTATTGCGCCGGCCATGCATACGGAGATGTGGTTT…	0.570071	150	71	2.11268
Cgl1403	1578	ATGAAAAATCTTGTAAAAGGTACAGCGCTGGGCTTGAGCTTGGTGCTTCTGGCAGGTTGTTCAACTGTTTCGGATTCTATCGATAGCCTCGGCGGGGGCCTGGGTGGTTCCTCTGAGACTTTGAAGATTGTGGCCGCCACAGAGCTGGAAGATCTGCAGCCCGCGATCGAGCAAGCCTCCGACGACTTGGGTTTTGATATTGAACTGAGCTTTCCAGGCGGCACACTCAGCAACAGCCAAGCCCTCATGGATGGCGCTTTTGACCAGGACTATGATGCCACCTGGTTTGCCACCAACCGTTACGTCGATCTGATCGGCGCTTCCAACAAGCTGGGGGAGACCACCAAAATCGCGACCTCTCCCGTGGCGTTCGGTGTGAAAACTTCCATGGCCCAGGAG…	0.57858	207	98	2.11224
Cgl2015	1215	GTGGCAGCCTATCTTCTTGGTGTCGTATTATTTTTCCTCGGCATCGCAGTAACCATCGCGCTTCACGAGTGGGGGCACTTCATCACAGCGCGCATTTTCGGAATGAAAGTGCGGCGTTTCTTCATCGGTTTCGGCCCGACGGTGTTTGCCAAAAGACGCGGCGAAACCGTGTACGGCCTTAAAGCGATTCCGGTCGGCGGTTTTTGTGACATCGCGGGGATGACTGCCCAAGATGAACTTGATCCGGAAGACCTGCCGCGCGCCATGTATCTAAAGCCCTGGTGGCAGCGCATAATTGTGCTTTCCGGCGGCGTGATCATGAATCTGATCGTCGGCTTTTTGGTGCTTTACGGCGTGGCGGTGAGCTCCGGAATCCCGAATCCGGATGTGGATACCACC…	0.574486	152	72	2.11111
Cgl0216	915	ATGGCGGATCTGAGCATTGAACACGTATCAAGGTTTTTCGGCGATGCCATCGCCTTGAACGATGTGTCATTGACCGTCCCCTCAGGCTCCATCACCGCCATCATCGGGCCGTCCGGGAGCGGTAAAACCACGTTACTGCGTTTGCTGGCAGGCCTTGATTCACCCGATGAAGGCACCGTGAGCATTGGGAATAAGATCGCCAAGCTGGGTGACACTGCGCTGTGTTTCCAGGATTCGCCTTTGTATCCGCACCTTAATGTGTGGGAAAACGTGGCATTTCCGCTCAAGCTCAAAGCCACCAATACTGCAGATGAGGTGGTGAAAAAGCGGGTGAGTGATGTTTTGGAAATGCTCGAAATTGCTCCCCTCGCCCGCCGGAAAATTACCGAACTCTCCGGC…	0.565027	114	54	2.11111
Cgl2728	603	ATGCCCTCAAGGCTCCCGGGGAATGAATGTTATTGCAACCTATCCGTAGAGCAAGTGAGCTGCGGAGCTCATTGCGGAAGCAGCGGACTGCTCAGGGGTACCGCCGAAGCCCATTGCCCAGGTGCGGGAAACGTTGTTGCAGGTGTAGATGAAGGTGACGGTTGCTTCAAAGATGTCGAATTGGTGGAATTCGAGGATTTCAACGCGACGGCCGGCGTCGGCAAGCAAGTTGGTGCATGCGGAAACTGGGCCGGTTGCCATGATGTGAGCGTCGGTGGTGGTGCGCTCGCCCTGGCAGTTGTTGATCAGGGTTGCGTTGAAGTGGAACATTCCTCCGCGGCGTGCCTCGGACTCGAGGTTGCTGATGCGCAGGTTGCCGGTTGGTGCGTAGGTGTTGGT…	0.58209	76	36	2.11111
Cgl1357	162	TTGGTCTCGAATGCACGTTTTTGGTGCTCAAAACTGTCGAATCAGACCAAGCGCTCCCCTAATTTCCGAGCTTTTGGTCTCTGGATGGACCGACCAAACCAGGTGACCAATGAAGTCGAAATTGAGAGGTCGCTGGCCATATGGTCTGGTTTCGACGACTAG	0.5	19	9	2.11111
Cgl0041	1941	GTGACCTTCGTGATCGCTGATCGCTATGAACTGGATGCCGTCATCGGCTCCGGTGGCATGAGCGAGGTGTTCGCGGCCACCGACACGCTCATTGGTCGGGAGGTCGCGGTAAAGATGCTGCGCATCGACCTTGCGAAAGATCCCAATTTCCGAGAACGCTTCCGCAGGGAAGCCCAAAACTCCGGAAGGTTGAGCCACTCTTCGATCGTCGCTGTTTTTGACACCGGCGAAGTAGACAAAGACGGCACCTCTGTTCCCTACATTGTGATGGAACGCGTGCAGGGTCGAAACCTGCGCGAAGTTGTCACCGAAGACGGCGTATTCACCCCAGTTGAGGCAGCCAACATCCTCATCCCTGTGTGTGAAGCGCTGCAGGCATCCCATGACGCCGGCATTATT…	0.589387	268	127	2.11024
Cgl2039	1083	TTGACCACCTGCTTTGAATTCCAGGAGGCTGGTTACCAAGTCACGTTGATTGATCCTGACCCAATTTCCGGTGCGACTCATCATGCCGGCGGAATGTTGGCCCCCACCGCGGAGGTGCAGTATCAGCAACATGATCTGATTTTGTTGATGAAGGAATCCGCTCGCCTATACCCAGACCTCCTCCAAAGAGTGTCTAAATACACTGACTTGCCCACTGGGTATCGCACTGATGGAACCCTTCTTATCGGTGCGGACCGCGCGGATGGCATGCATGTTGCGGAGTTGATTAAGTACATGCATTTGAAGGATTTGCCTGTCGATGTGTTGACTACTCGTCAGGCAAGGGCTGCGGAGCCAGCGTTGTCGCCGAGGATTTCTAAGGTGGTCAGCATTGATGGG…	0.56048	135	64	2.10938
Cgl0164	1014	ATGAGCAAGAGCCTTCGCGTTGGAGTTGTCGGTGCAGGAGCCATGGGTGCTGACCACATCGATCGCATCAACAACCGCACCTCTGGTGCACACATCTCTGCCATTATTGAGCCCGACGCAGCACGTGCCGCTGCAGCTGCAGAAGACGCGCCGGGTGCACAGGCCTTCACTCGCATTGAAGATGCTATCGCAGCCGATGCTGTCGACGCAGTGCTGATCGCCGTACCAGGTCAGTTCCATGAGCCAGTACTTGTCCCAGCACTAGAAGCAGGCCTTCCCATCCTGTGTGAAAAGCCACTGACCCCAGATTCTGAATCCTCACTGCGCATCGTCGAGCTGGAGCAGAAGCTGGACAAGCCACACATCCAGGTTGGTTTCATGCGCCGCTTCGACCCTGAG…	0.576923	116	55	2.10909
Cgl2894	717	GTGGACGGCCTTAAACCAAAGCATCAGCAGCTTCGTGAAATTTTGGAGGAAATCTGCACCACCCAGCTTCAGCCTGGGGACATGCTGCCTGGTGAGCGCATCCTGGAAGAAAAGTATGGCGTCAGCCGAATTACGGTTCGTCGGGCGATTGGTGATCTGGTCGCGTCCGGCAGGTTGAAGCGAGCTCGCGGCAAAGGTACCTTCGTGGCCCACTCGCCGTTGATTTCCCGCCTGCATTTGGCCTCGTTTTCCGCAGAGATGGCCGCCCAGAAGCTATCGGCTACCAGCAGGATTTTGAGTTCTTCCCGCGGTCCCGCCCCAGATGATATTGCTGATTTCTTTGGTACCGATCGCGCGGCCCAGCACATCACGTTGCGCCGCCTGCGCCTTGGAAATGGT…	0.571827	97	46	2.1087
Cgl1912	1338	ATGTCTGACTCAGCGCCAACGACACACACCAAAGCCGTGCGCACTGCACAGAAAACCAGAATCCTCTCACCAGATATTGCCCGAGGTATCGCACTGCTCGGCATTGCGCTGGCCAACGTTTCCACAGCATGGATTGCTGCTCCTGCGGGATCCACAGCGGCCTCACTTGGTGGCATTGTTCATGACTCCATCTTTGAAAAGATCTACGCTGTCTTTTCCGCCATGTTCATCCATGTCCGAGGCCTACCGATGTTCTCCACGCTTCTAGGATATGGCGTCGGAATGATCGTGTACAGCCTCTGGCGACGTCAATACCCCGACACAGCAGCCAGGGGAGTGCTGCTTCGGCGATACGGATTTCTCGCACTCTTCGGCGTTATCCACATGGTGTTTCTCTTC…	0.524664	156	74	2.10811
Cgl1427	693	ATGCCTGCCGGTGGCCTCATCGTAGCCATCGACGGGCCGTCTGGCACCGGAAAATCCACCACATCCCGCGCGCTCGCAACCCGTCTCTCGGCCAAGTACCTAGATACTGGTGCGATGTACCGCGTCGCAACGCTTCATGTGCTTAACCAGGGGATTGACCCTGCAGATAGCGCAGCCGTGATCGCTGCAACCGCTGTATTGCCGTTGTCGATTTCTGACGATCCCGCCTCCACTGAGGTGTTGCTCGCGGGCGTCGATGTGCAAAAGGACATCCGCGGACCAGAAGTCACCCAAAATGTCTCCGCAGTGTCCGCGATCCCTGAGGTTCGTGAAAACTTGGTGGCGTTGCAGCGCGCACTCGCCGCCAAAGCACATCGCTGCGTCGTCGAAGGCAGAGAC…	0.591631	78	37	2.10811
Cgl0889	1170	GTGGGAGGCATGAGTTTTGCTGAACATGCGATCATCTGGCACGTCTACCCCCTGGGCGCTTTGGGTGCTCCCATCCGGCCTGAAGCCCCCGCACCTGTCACACATCGGCTCCCCAATCTAATTGGGTGGCTGGATTATGTTGTCGAACTAGGCTGCAACGCCCTCATGCTGGGACCGGTATTCGAGTCCGTCAGCCACGGCTACGACACCCTCGATTTCTACCGCATCGACCCGCGCCTCGGCACCGAGGAAGACATGGACGCGCTGCTGGAGGCTGCGAATCAGCGGGGCATTGGAGTGCTTTTCGACGGCGTCTTCAATCATGTTTCCAGTTCCTCTAAATATCTCGACCTGACCACCGGGGCGTCATTTGAAGGCCACGACATCCTGGCGGAACTC…	0.544444	137	65	2.10769
Cgl1660	1083	GTGGAAAGAACAGAGTTTGAAATTCCGGGAGGAATTCCACCTCGTCGAAACGGTGGTCAAGGCCGTGCAGCTGATACCAACGTAGATGCGAACCTGAAGCCTGATGAATACGATGCGGAAGTAACACTTCGTCCGAAGTCTTTGACTGAGTTTATCGGCCAGCCGAAGGTGCGCGATCAGCTTAGTTTGGTGCTTACCGGTGCGAAAAACCGTGGTGTGGTTCCCGATCACGTGTTGTTGTCTGGCCCTCCTGGCCTGGGTAAGACCACCATGGCGATGATTATCGCCCAGGAGTTGGGCACCAGTTTGCGTATGACCTCAGGCCCAGCCTTGGAACGCGCAGGCGATCTGGCTGCCATGCTGTCCAACCTCATGGAAGGGGACGTGCTGTTTATTGAT…	0.561404	137	65	2.10769
Cgl0389	1080	ATGAATAACGCTTTTCGACGCACCCTTACATCCGTAGTCCTCGCCGCTAGCTTGGCCTTAACGGCCTGCGCAAGCTGGGATTCACCTACGGCATCTTCCAATGGTGATCTGATTGAGGAGATCCAGGCAAGCTCCACCTCAACAGATCCGCGCACCTTCACAGGCTTGAGCATCGTGGAAGATATCGGCGATGTGGTTCCCGTAACCGACAACGCCTCACCAGCTCTGCCAGTTTCTTTGACCGACGCTGATGGCAACGACGTGGTGGTGGAGGACGTGTCCCGCATCCTCCCACTGGATCTCTACGGAACCTATTCCAAAACCATCGCTGGCCTGGGACTCGTGGACAATATTGTGGGTCGTACTGTTAGTTCCACCGAGCCTGCATTGGCGGACACT…	0.563889	137	65	2.10769
Cgl2702	1542	ATGTCTGATTTAGGACCCATCTGGCGCTGGCTGTTATTAGTTTCCGTCTCCATTTGTGCGGCATCGGGGCTGGTCTATGAGCTAGCCCTGGTATCGCTTTCCACCAGCTTGAACGGTGGCGGAATTGTAGAAACCTCCCTCATCGTCGCAGGTTATGTAGCTGCCCTTGGACTTGGTGCACTGCTGGTCAAGCCGTTTCTCAACTGGCCTGCGCAAACCTTCCTCGGTGTGGAAACCCTCCTTGGACTTATTGGTGGTTGTTCCGCGCTGGTGCTGTATTTCACCTTCGCGACCATCGGCCAATCCCTGTGGATTCTGGTGATTGCCACCGCTGCAATTGGCATCCTGGTCGGCGCTGAACTTCCACTGCTGATGACCATGATCCAGCAAGGCCGCCTC…	0.555123	196	93	2.10753
Cgl0606	912	GTGCTCAATCTCAACCGCTTACACATCCTGCAGGAATTCCACCGCCTGGGAACGATTACAGCAGTGGCGGAATCCATGAACTACAGCCGCTCTGCCATCTCCCAACAAATGGCGCTGCTGGAAAAAGAAATTGGTGTGAAACTCTTTGAAAAAAGCGGCCGAAACCTCTACTTCACAGAACAAGGCGAAGTGTTGGCCTCAGAAACACATGCGATCATGGCAGCAGTCGACCATGCCCGCGCAGCCGTTCTAGATTCGCTGTCTGAAGTGTCCGGAACGCTGAAAGTCACCTCCTTCCAATCCCTGCTGTTCACCCTTGCCCCGAAAGCCATCGCGCGCCTGACCGAGAAATACCCACACCTGCAAGTAGAAATCTCCCAACTAGAAGTCACCGCAGCG…	0.589912	118	56	2.10714
Cgl1277	885	GTGACACATATCCTCTTCGACAGCAGGCGTTTTCTGCAACTGGGCGCTTTTGCGTCCTTGAGCACCGCATTGGCCGGAGCGGCCCGCTACGTGACGTCGACAAGCAATAATGAACCTGCGGATAACACTCCCCTGACCATTGGCTACGTGCCTATTGCGGGCTCGGCGCCGATTGCTATCGCAGATGCGCTAGGGCTGTTTAAGAAACACGGCGTGAATGTCACGTTGAAGAAGTACTCAGGCTGGTCCGACCTGTGGACCGCCTATGCAACAGAGCAGCTTGATGTTGCGCACATGCTGTCGCCGATGACTGTGGCGATTAATGCTGGAGTGACCAACGCGTCGCGCCCGACGGAGCTGTCGTTTACCCAGAACACCAATGGGCAAGCAATTACCTTG…	0.555932	99	47	2.10638
Cgl0547	738	ATGACTCGCAGTAATTTACCCGCTTGGGAGCAAGCAGACCCCAGCGTCCACGCCTCTGATCCCCGCGCCATCACTTTTGCGGAGGATTTTGGGATTCGTCCCATCCCGGCCGTAGGTCCAATTGATACCACCGCTATCTGTGCAACACCTTCAAATGGATTTGAGCAATTATGGAAAGCCATTGAGCCGGAAACCCGCACCCGCGCCAACGACATTCATCTTCCCATCGTCGTGGCGTACGCTGAACGTCTCTGCGACGCTTACCCACTGGCAGATAGAGAATTGGTTCTCGTAGCCGCAATCCTCCACGACACGGGCTGGGCACATGTCGATGAGAGCCGAATCATCTCCGAAGGATTCTCCGGAAACTGGCGCAAAGCAGCAATCCGCTTCGAACAC…	0.555556	80	38	2.10526
Cgl0592	678	GTGTTAGTACTAGCCCTAGACACCTCAACCCCTGACCTGATCGTCGGCGTCGTCGACTCCGACACCGGAAACACCCGCGCCGAAACCATCATCGAGGACACCCGCGCACACAACGAGCAGCTCACGCCCACCGTCCAGAAGACGCTTCTCGACGCCAACTTGAGCTTTTCAGATATCGACGCGATCGTCGTGGGTTGCGGCCCGGGACCGTTCACTGGACTTCGAGTAGGCATGGTGTCCGGCGCAGCGTTCGGTGATGCCCTGGGAATCCCTGTCTATGGAGTCTGCTCACTCGACGCGATCGCTCACAATATTGGTGCACGCAACATCCCGCACGCATTAGTTGCCACTGATGCGCGCCGCCGTGAAATCTACTGGGCAACCTACCGCTCCGGCGAA…	0.570796	80	38	2.10526
Cgl1744	378	ATGTCAGACCACGACGCCCCACAAACACCGATCCCCAAGGGGTTTTGGCAGCAGATCGACCACCAACTCGATCGCCTCGGCACGCAGCGCCCAGAGACCTTCGCAGCACTGCGTGACATTTTGCTTGATCCTGCCTACACCGCCATTGTTCATGACCGTAATCGCTACGGCGTTGTCACCTTTGACACCAACTCAGCCTTCTTCTCAGGCTCTGGCGGAGACAACGGCTTAGCCGACGTACTCATTAACTGTGATTGGCGCATGACTGACTACCGCGCCGAGTACTACTACGTCATGACACATAAATACACCAAGGAATCGTTTACCTATATCGAGGGCGACGTGAAACGCGGCGACCTCATCCCGCCTAATAATTAA	0.539683	40	19	2.10526
Cgl2390	753	ATGTCTCACATGATTAACAAGAGCATTTCTTCCACTGCTGAAGCGGTGGCCGATATCCCAGACGGTGCGTCCATCGCCGTCGGTGGTTTCGGCCTCGTGGGCATCCCCACTGCATTGATCCTCGCCCTCCGCGAACAAGGCGCAGGCGATCTGACCATCATTTCCAACAACCTAGGCACCGACGGTTTCGGCCTCGGACTGTTGCTTTTGGATAAGAAGATCTCCAAGTCCATCGGCTCCTACCTTGGCTCCAACAAGGAATATGCACGCCAGTACCTGGAAGGAGAACTCACCGTCGAGTTCACCCCGCAGGGCACCTTGGCTGAACGCCTCCGCGCAGGTGGCGCCGGCATCCCTGCGTTTTACACCACCGCAGGCGTGGGCACCCAGGTCGCAGAA…	0.580345	101	48	2.10417
Cgl2301	2037	ATGACTGTTGAACACCTGCTCAAGCCCAGCACCTTGCCCTACCAGCTGCCCGATTTCGCAGCGATCAAGGTGGCTGATTTCCCGCCCGCCTTCGAACTCGCATTAGCTGAACACGATGCTGAAATTACAGCGATCGCTACCAATGAGGACGCTCCTACCTGGGAGAACACCATTGAGGCCCTGGAACGCGCAGGCCTGTCCCTCAACCGCGTCGCCGCCGTATTCTTCAACTTGCAGGGCACCGATTCCTCCCCTGAAATGGATGAAATCGCAGCCACTATCGCGCCGAAACTCTCCGCGCATTCGGATGCGATTTTCCACAATGCTGCGCTTTTCGCGCGCATTGAGGCCGTAGAAGCACCGGCCGACGAGGAATCGCAACGCCTGTTGTCCCACACC…	0.596465	263	125	2.104
Cgl2059	2079	ATGAATAATCCAGCCCAGCTGCGCCAAGATACTGAAAAGGAAGTCCTGGCGTTGCTGGGCTCTTTGGTTTTACCCGCCGGCACCGCGCTTGCCGCCACCGGATCTTTGGCCAGGTCCGAACTCACGCCGTATTCCGATTTGGACCTCATTTTGATCCATCCACCAGGAGCCACCCCGGATGGCGTGGAGGATTTGTGGTACCCGATTTGGGACGCAAAAAAGCGTCTCGACTACTCCGTGCGCACCCCAGATGAGTGTGTGGCTATGATTTCTGCGGATTCCACTGCAGCCCTTGCCATGCTTGACCTGCGGTTTGTCGCTGGCGATGAGGATCTGTGTGCCAAAACGCGCCGGCGCATCGTGGAGAAGTGGCGCCAGGAACTCAACAAAAACTTCGAT…	0.576239	265	126	2.10317
Cgl0641	672	ATGCACATCTCAGATCTTCCCGATAGGTCCCAGGACTACCTGAAGACAATCTGGGACATCACAGAACTCCTTGATGATCAACCAGCAGCACTCGGCGATATCGCCGAAAAAATGAACCAGAAAACTCCTACCGCCTCCGAAGCAATCAAAAAGCTGGCGGCAAGGGGCCTGGTCAACCATGAAAAATATGCTGGTGTCACCCTCACTGAACAGGGCAAAACGCTAGCCATCGACATGGTGCGACGCCACCGCCTGCTGGAAACCTTCCTCCACGATGTTTTGGGATACACCTGGGACGAAGTCCACGCCGATGCAGACCTGTTGGAACATGCAGCCTCTGATCAGCTCATCGAACGCATCGATGCTCACTTGGGTCGTCCACGCAAAGATCCCCACGGC…	0.546131	82	39	2.10256
Cgl0577	3570	GTGACGTGGCCAGAACGCGATCCGGCGCCACCGCTGCCAACGGAGCCGCTGATCGCTGAAGCTGTGCCACAAGCGGTACGTCCAGCGCCGAAACCACTGCTCAAAGTATTGATGCCTGTGATCATGGTGGCCATGGTGGCCATGGTGCTGGCGATGGTGGCGCTGATGATCCTTACCAGTGGGCAGTTAAATCCTATGGTCTTGATTTTTCCAATGATGATGGGTATGAGCGTCCTGATGATGTTCGCCCCACCTGAAGGTGACGATACTGATGAGGTTCGGCGCACCTATTTACGTCACCTGGGTGCATTGCGGGCGAAAGCGACAGATCACGCGGCGATGCAGCGCAGGCATGAATGGCACAGGCATCCTGATCCAGCAACCTTGTGGTCCACGTTG…	0.567787	452	215	2.10233
Cgl0816	1674	GTGGCTTTTGGCGATGGACCTTTAATCGTCCAATCCGATAAGACAGTCCTGCTAGAAATAGATCACCCCCAAGCAGGCGAAGCACGCATAGCTCTAGCACCTTTTGCAGAGCTCGAGCGTGCACCCGAGCATATTCACACCTACCGCATCACCCCTCTGGCGTTGTGGAACGCGCGCGCCGCAGGCCACGACGCCGAACAAGTCGTGGACATGCTGGAGCGTTTTTCACGCTTCCCCGTTCCGCAAGCGCTCCTGATCGACATCGCAGAGACGATGTCCCGCTACGGACGTGTGCGCCTGCACCGTCACCCCGCACACGGGCTGATCCTTGAATCTGGCGAACCTGCGATCCTGGTGGAAATCTCCCGGCACAAAAAGATCAAACCCATGCTGGGCGCA…	0.58184	210	100	2.1
Cgl2143	978	ATGTCGAAGCAGCACTCCACACCATTAAACAATGATGAAGAACACACTTCCGCTCCTCAAAAGGTTGCGGTAATCACCACGGGCGGAACCATCGCCTGTACTTCCGACGCAAATGGGCATCTGCTTCCCACCGTCAGCGGTGCAGACCTGCTTGCGCCAATCGCACCACGGTTCAATGGAGCGCAGATCGCTTTCGAAATCCACGAAATCAACCGCCTTGATTCCTCCTCCATGACGTTTGAGGATCTCGATTCCATCATCGCCACGGTTCATAAGGTGTTGGAGGATCCGGATGTTGTTGGCGTAGTAGTTACCCACGGCACCGATTCCATGGAAGAGTCCGCCATCGCCGTAGACACCTTCCTTGATGATCCCCGCCCAGTCATTTTCACCGGCGCC…	0.56544	126	60	2.1
Cgl2104	654	ATGACATACCCCGGCATCACCTCTGACCACAATCCTTATGATGGATACACAGGCGATGACGGGGCCGGAAACAAGCGCAACCTCCCAAACCGAAAGAAAATAAACAAATCGGTGGGAGTTTACGCTGGTGTGTTTGCCCTAACATTGGCTTTATACGCCATTGGGGGAGCCGCATGGGGACTGCTCCGACCCACTTATACCGCTTATGTTGAAGACGCTGAAACAGCCTCCATAGCGGTGGAAACCAACACTTCTTTTGCCGGCTATGCCTGGTTTGCGATCGCCACCGGTGTGCTTGCAGCAGCAATCGCATTATTCGTTTTCCTGCGCACCCCTCAACATCGAGGCCCAGTTATGCTCCTATGGCTGGGAATTGTATCTATCGCAGGTTCCGTGGCA…	0.533639	84	40	2.1
Cgl0614	492	GTGCACTCCTGCAGCATGGGTTTTGGGAAGGCGATACTCTTAGAAATTATGGATCCGATGAACAGCTACAACACCATGAAGTCCCACGTCACCCCAATTCCAACGCCGGTGAGCGTGCGGCTGAGTAGCTCGGTATTAGTAGGTGCTGCCATCGCTTCATTAACCACTGATCTAGCCCCGGCCGTAAAGTTTTCTGTCACTGGAGTTGGTCTGGCACTCGCGCTGCTCATCGCTTTTGCGCATCCTTACCGTGGGGAGATGAGGATGTACCGCTTCCAAAACAATATTTCACCAGTCCCCACCATTGGCCAGGTGATGCCACTATTTTTCACATGGCTGGCGCTGATGCTTGCACCGATTATTTCAGGAGCGCCATTGTGGGCAACGATTCTAGTGTTC…	0.538618	63	30	2.1
Cgl1570	360	GTGCGCTTCCGTTTGCGCGCGTTGCGATGGTGTCTTGAGCAGGGAAGAAGCGATCATAAGAAGACATATCCATGTCAGGGCGGGAGTTCATGGCTTGGCGGAGCATGGCAAAACCTAGGCGCCGAGCCAGCATCGCGGAGATTGGGGTATCGAAAAATATCCACACGGGGGCGCCGTCGTCGGATCGAGAAATTTCAGCCAACGCATCGATTCCGTGGTCGGTGCAGGCTGACACGAAAGCGGCCGCATCTTGCTTCCAGGTGCCATCGTCGAAATCGCAGGCGAGAAGTTTGCACGTGTCGATGGGGACCATCACATAGAGACCGATATGGTCGCCGCCCCGGCGCAGATGCGCATTGA	0.580556	42	20	2.1
Cgl2854	204	ATGGCATACGAAACTGATTCCCTCAACCGACGCACCCTCGGGCCCGCGATTGCAAGCGCAGTCGTGGGAATCGCCGTCGGCGCAGTCGCAGTAGTTGGGGTTTCAATGATCTCAGGGCAGGACACTGTTCCCACTGGTAACGCCGTAACTGCAGACGATGCCCTGCTCGGTGGCCCTGAGTATGGTTCACGCGAAGCAGACTAA	0.588235	21	10	2.1
Cgl1326	2124	ATGTTGGGTTGGCATGACGAGCGTTTGCTCAAAGACATCCTTCCGGCAAAGGAAGCCACAGCGATTAAAAAGGCGCTGGGCTACACCACTGCGGAAGAGTTGCTCCGCCACCATGTGCGCAAATACTCCCACCACGGCTCTGGCGTGGGAATTGGTGATGCCACTGAGGGCGATCTTGTTACCATCGTGGGTCAGGTCGCCTTTGCCAAGCAGTCCTATACCCAGTCCGGCAAGATGCTGTACAAGGTTACAGTCTTGACTGAGACGGAACGCATCGGCATTTCCTTCTTCGGAGCCAAGCACATTCCGCGTCTTCTCCCAGAAGGCACTCGTGCGCTTTTTACCGGCAAGGTGAAGTTTTTTCGCAACGAACCTCAGCTATCTCATCCAGAGTTCATT…	0.574388	275	131	2.09924
Cgl0680	1140	TTGGAAGCTCCCAACACTGATCTGTGCCCCTACAAGGAATCTCCTTCCCCGGCGCGCAGCACATCAGAGGTAGTCGCGCCGGGTGCACAAACGCCCGCGCTGGTTCCGGTTCCATCTGTTCCCGCAGGTGGTGAGAAATTGGCGACATGCGGTGTGATCACTCCCAATGGCTTTGAGCTTCCTGAAGATTCTGATGAAACTATCACTGCGTCGGCGTGGATGGTGTTTGATATTGATTCCGGTGAGATCATCGCAGCAAAGGATCCCCACGGAAGGTATCGCCCCGCATCGATCATCAAGGTGTTACTCAGCTTGGTTGCCATCGATGAGCTGAACCCCACCACCGTGGTCACGGGCACGATGGAAGCCGCCAACATCGAGGGCTCCCGCGTGGGTGTC…	0.575439	149	71	2.09859
Cgl0340	2121	TTGAAAACGGCCGGTACTACTCGGTTCACGTTTACGTCGGCTGATCCAATTGGAGGCGCCCTCGGAAGCCGCCTTAAAAAACCTGCCGGTCAAAAGATCACTAACCTGAACTTCATGACTGATTACACGTTCCTCGAAGACATTGACACCCCGGAAGCGCTCGCGTGGGCGGAAAAATGGTCGGGGGAAAGCGTCGAAAAGCTAAAAAGCCCAGCCAAGGACGCCCTGGAAGCCAGGCTGCTGGCTGCGTTGGACACCGATGATCGCATTGCCTACGTGAGCCGGCGCGGTGAGAAGCTGTACAACTTTTGGCGGGACGCGCAGCATCCGCGTGGAGTGTGGCGCACGACCACGTTGGAGTCGTATGAAAGTGACCAGCCGGAGTGGGACGTGCTCATT…	0.579444	277	132	2.09848
Cgl0326	1032	TTGATTGTCATGAAATCCATTGATCTTGAGCAGCTGGCGGGCACGCAATCGCGCACGTATCAATCGCGAAAGATCACCGATGAGATGGTCGCCCGGCCGGTGCATGTGGCGATCGCGTTGTGGGAAGTGCCGTGGGAGTCGGCAAAATCCGGCAAGATTGAGGGTTGGGTCATTGCCGTGGATTCGCCGCGTGGGCGGTTTGTGCGCAGCGGGCAGACCAAAAATGGCGACGCCGTCAACCGGACTGTGTCGATGCTGAAATCAGCGTTGAAAGGGGTCCGCGGGAAGGCGTGGATTGTAACTGGGCGTCGACAAGCAGCTTTACGCGCAGCCCTGGTGCGCGAAAACTACCTGGTCACCGGAAGCTTCGCCGAGCAAAATAGGGCCGGCGTGAAGGCG…	0.59593	128	61	2.09836
Cgl1498	837	ATGCCCTACTCAGGTCCGTTCCAAGCAGGCGACCGCGTTCAGCTCACCGACGCTAAACGCCGCCATTTCACCATCATTTTGGAACCAGGAACCACCTACCACACCCACCGTGGACAAATCGCACACGATGACATCATCGGCGCCGATGAGGGCACTGTTGTCCACTCCACCATGGGCTCTGATTACTTGTGCTTCCGTCACCTCATGGTTGATCACGTGCTGAGCATGCCTCGTGGCGCTGCAGTTATTTATCCAAAGGACTCTGCACAGATTCTGGTCGAGGGCGATATTTTCCCTGGCGCCCGAGTTCTGGAAGCTGGCGCTGGTTCCGGTGCACTGTCCATGGCGCTGCTTCGTGCAGTGGGTGAAAAGGGCAATGTCATCTCCTACGAAATCCGT…	0.565114	107	51	2.09804
Cgl2385	1428	ATGCGCCTGCGTGTCTCGAGTAGTCTCCTCCCCTTCCTCGTCCCCAACCTCGACCATTACGGTCGCCCTCTCCTAAAGGAGCCTGGCATGGATATCCGCCAAACAATTAACGACACAGCAATGTCGAGATATCAGTGGTTCATTGTATTTATCGCAGTGCTGCTCAACGCACTGGACGGCTTTGATGTCCTCGCCATGTCTTTTACTGCGAATGCAGTGACCGAAGAATTTGGACTGAGTGGCAGCCAGCTTGGTGTGCTGCTGAGTTCCGCGCTGTTCGGCATGACCGCTGGATCTTTGCTGTTCGGTCCGATCGGTGACCGTTTCGGCCGTAAGAATGCCCTGATGATCGCGCTGCTGTTCAACGTGGTGGGATTGGTATTGTCCGCCACCGCGCAG…	0.567927	172	82	2.09756
Cgl1608	837	ATGACATTCGGCGAGAAGCTTCTGAACGCCGCCTCCACCCGTGGCAGGCTATGCGTGGGCATTGATCCCCACGAAAGCCTGCTGACGTCCTGGGGGCTGCCGGTAAACGTAGACGGACTTGCGGAGTTCTCCCGCGCCTGCGTGGAGGCTTTCGCCGACACCGTGGCATTGGTGAAGCCTCAGGTGGCGTTCTATGAGCGTTTCGGTTCCGCTGGCTTTGCCATCTTGGAAGAAACCATTCAGACGCTGCGTGAGCGTGGCTGTTTGGTGGTCTCTGACGCCAAACGCGGCGATATTGGCTCCACCATGGCTGGCTATGCCTCAGCGTGGTTAGATCCAGCGTCACCGCTGTCTAGCGACGCTGTGACGGTCTCTCCCTACCTTGGTTTTCATTCCTTG…	0.585424	109	52	2.09615
Cgl2996	1092	ATGAGCACGTCCACCATCAGGGTTGCCATTGCCGGAGTCGGAAACTGCGCGACCTCCCTCATTCAGGGTGTGGAATATTACCGAAATGCGGATCCTTCCGAAACTGTCCCGGGTTTGATGCACGTCAAATTCGGTGATTACCACGTTGGCGACATTGAATTCGTGGCCGCGTTCGACGTCGACGCCGAAAAAGTAGGCATCGATCTTGCCGACGCCACCGAGGCTTCACAAAACTGCACTATCAAAATCGCCGATGTCCCACAGACCGGCATCAACGTGCTGCGTGGCCCGACTCTCGACGGCCTGGGCGATCATTACCGCGCGACCATCGACGAGTCCACCGCCGAGCCAGTCGACGTTGTCCAGGCGCTTATCGACGCAAAAGCCGATGTTTTGGTG…	0.565934	132	63	2.09524
Cgl2325	906	ATGAATAATCGAATTGTCGTAGTCGGCTCCATCAACGCTGATCTTAATGTTCTCGTTGACCGCCACCCAGCACCTGGCGAAACACTGTTGGGCAGTGGTGGACACATCACTGCAGGAGGCAAAGGCGCCAACCAGGCAGTAGCTGCCGCTCTTCAAGGTGCAGACGTCGCCTTTGTCGGCGCTGTGGGCAAGGATCCTTACGCTGCCCCAGCCTTAGAATTCCTTCGTTCGTCAGGCGTCGACCTTACGGCAGTATCCGAAGTAGATGACACCACCGGGCTTGCAGTTATCACCGTTGCCAAAGACGGCGAGAACAATATCGTTGTCATCCCCGGCGCGAATTCCCTGGTCAATTGTGATTATGTAAGCAGCCAATCCGCTCTTTTAGCTGAAGCTGGA…	0.572848	111	53	2.09434
Cgl0200	792	ATGGTATCCATCGATACATACAACGCCTGCGTCGACTTCCCCATCTTCGACGCCAAATCCCGCTCCATGAAGAAAGCCTTCCTCGGCGCAGCCGGCGGAGCAATCGGGCGCAATCAAGACAACGTCGTAGTCGTCGAAGCGCTGAAGAACGTCAACCTGCACTTGCGCGAAGGTGACCGGGTCGGACTCGTCGGCCACAACGGCGCCGGCAAATCCACCCTCCTGCGACTCCTCTCCGGCATCTACGAACCCACCCGCGGAAGCGCTGACATCCGTGGACGCGTCGCCCCCGTCTTCGACCTCGGCGTCGGCATGGATCCAGAAATCTCCGGCTACGAAAATATCATCATCCGCGGCCTCTTCCTCGGTCAAACCCGCAAACAGATGAAAGCCAAAATG…	0.607323	111	53	2.09434
Cgl0136	1662	ATGACTCTTCAGAGTTCTGATAAACGTTCTCCTTCACTGTTAGACGCCTCCTCCGAGGTCTTTGTCCATGATTTGGCAGCTTTGTCTCCCACTGATGCCACTGCATGGGGTATCTCAGGCTTCGAAGGTGATCTTCAGGATTTCTCTCCTGACTATTGGAATGCCATCGCCGAACGCAACCGCGACATGGTTGCCGATGTTGATGCTTTTGATGACGGCACTGATGACAACGATGACGAAGAAGATTTCGATGACGTTGACCGCGTCACCGCTGATGTTCTCCGTGATCGCGTATGCCTGGATCTGGCCCTGCACCACCAGGGCGAAACCTTAGCGAATCTCAACAACATTGATTCCCCAGTCCAGACCATCCGCGATACCTTCCTCATCATGCCCCGC…	0.551745	203	97	2.09278
Cgl2643	1302	GTGTGTGGGGCTATGCACACAGAACTTTCCAGTTTGCGCCCTGCGTACCATGTGACTCCTCCGCAGGGCAGGCTCAATGATCCCAACGGAATGTACGTCGATGGCGATACCCTCCACGTCTACTACCAGCACGATCCAGGTTTCCCCTTCGCACCAAAGCGCACCGGCTGGGCTCACACCACCACGCCGTTGACCGGACCGCAGCGATTGCAGTGGACGCACCTGCCCGACGCTCTTTACCCGGATGCATCCTATGACCTGGATGGATGCTATTCCGGTGGAGCCGTATTTACTGACGGCACACTTAAACTTTTCTACACCGGCAACCTAAAAATTGACGGCAAGCGCCGCGCCACCCAAAACCTCGTCGAAGTCGAGGACCCAACTGGGCTGATGGGC…	0.547619	159	76	2.09211
Cgl0154	744	GTGAGCGTAATCGAGGGCAAGTACCAGCTGAAACCTCAAGGCCGAGGTGGCCTGTGGTGGTCAATCGTGGGTGTGGCAGTTGTTTTGTTGCTGCTTCCAACGTTGATCAACCTGGTGGTTCCGGATAAAGCCAATGACTACAAGCAGCTAGAAATCGATCTTCTGGGTGTGGATTGGTCAGTGCCAATCACCACGGAGGAATCCGCTGCGGTGCTGTGTGAGGAAACATCTGATGAAATCACACAGAAGTATTGGGACTGCAACGGGGACACCACGGTGGTGACCATGATCGTCGAGGGCGTGAAAGATCCGTCCAATACGTTGCGTCGCATGGTGGGTTCATCGCTGATAACCAGTGTGGATGACAGCCTAGAGGCAGTATCTAGCGAAGATGGCCGT…	0.544355	92	44	2.09091
Cgl0561	369	ATGGCACGTCTAGCTGGTGTTGACCTCCCACGCAACAAGCGTATGGAAGTCGCTCTCACCTACATCTACGGAATCGGCCCAGCCCGTTCCAAGCAGCTTCTCGAGGAGACCGGAATCTCCCCAGACCTGCGCACCGACAACCTCACTGATGAGCAGATCGCTGCTCTTCGTGACGTTATTGAAGGCACCTGGAAGGTCGAGGGTGACCTCCGCCGCCAGGTACAAGCTGACATCCGTCGCAAGATCGAAATCGGCTGCTACCAGGGTATTCGCCACCGCCGTGGCCTGCCTGTTCGTGGTCAGCGCACCAAGACCAATGCGCGTACTCGTAAGGGTCCTAAGAAGACGATCGCCGGAAAGAAGAAGTAA	0.577236	46	22	2.09091
Cgl0595	1725	ATGAAACCAGTCTTCTCCGTTGACCAAATCCGACGCGCAGAAAACACCCTTTTTGAGCTTCAGGCAGATCCGGATGAGCTGATGATCTCCGCGGCATCGGCGGTGGCCGATGTCGCGTTGGCAATGGTGGACGGCCCCGCTCCAGCGGTCTCCAGTGAGGAGTCAATCCTGCTGCTGGTCGGCCCCGGTGGCAACGGTGGCGACGCCTTGTATGCAGGCGCGTTCCTTGCAGAAGAAGGCCACCACGTTGATGCTTTGCTGTTGGGAAACGGCAAAGTCCATCAATCAGCATTGGCATATTATGAGTCTTTGGGCGGGCAGATCATTTCCGATTTTCCCCCTCACTACCTCTACCGCCTGGTGATTGATGGTTTGTTTGGCATCGGTGGTCGGGGAGGG…	0.569275	211	101	2.08911
Cgl0190	1467	ATGAACAGTTCTCACGGCACGTCCAGCTCCGGCGCTTCGGCCGGTGCCCACGGAGCCCTTCCCCTAGAAGCTCAGAAACTGAACGGTTGGGGCCGCACAGCCCCCACCACCGCTGAGGTACTTACCACCCCAGACCTAGACATCATTGTGGATGCAGTCCGCCAAGTCGCTGAACAAAACGACTCCAAGCCGGACTACCTCAAGCGCGGCGTGATTGCCCGTGGCATGGGTCGTTCCTATGGTGACCCAGCCCAAAACGCCGGTGGCCTTGTCATTGACATGCAGCCACTGAACAAAATCCACTCGATTGATCCTGATTCTGCGATCGTCGATGTAGATGGCGGCGTCACCCTCGATCAGCTCATGAAGGCTGCCCTGCCATATGGCCTCTGGGTTCCT…	0.57396	211	101	2.08911
Cgl1998	753	ATGACGATTTCCCAAGAAAACCAGCCAATAATCCAGCCAGTCTCCTTAATTGGTGGAGGTCCTGGTGCATGGGACTTAATTACGGTGCGTGGGATGAATCGCCTTCAGGAGGCTGATGTCATTTTGGCTGATCACTTGGGGCCCACTGATGAGTTGGAAAAATTGTGCGACATCAGCTCGAAGACTGTTGTTGATGTGTCCAAGCTTCCGTATGGGCGGCAGGTCACTCAGGAGCGTACTAATGAGATGCTTGTTGAATACGCACAGCAGGGACTAAAGGTGGTTCGCCTTAAAGGTGGTGACCCTTATGTCTTCGGTCGGGGTTTTGAAGAGTTGGAGTTTTTGGGCGAGCATGGAATTGAATGCGAGGTCATTCCGGGTGTGACCAGTGCGGTGTCC…	0.52324	94	45	2.08889
Cgl0010	1074	GTGTTCATGCTTGCACAGCGAACACTCCCCATTCACATCACCGCCCCCCACCTACCCGTCGCGCGCGTATTTCATCAAATTCGCGCCACAGACGCCGATCGCACCTCTCTGCAACGCGATCTTGAACTCTCCCAAGCTGGCATCACGCGGCATGTGTCAGCGCTTATTGATGCAGGTCTCGTGGAGGAAACCCGAGTGGATTCCGGGGCGCGCTCGGGGCGACCGCGCACAAAATTAGGCATCGACGGCCGCCATCTCACCGCCTGGGGAGTGCACATTGGCCTGCGCAGCACGGATTTTGCGGTGTGCGATTTAGCCGGCCGAGTGATTAGGTATGAGCGCGTGGACCATGAAGTTTCACACTCCACGCCGTCGGAAACGCTGAATTTTGTCGCACAT…	0.586592	142	68	2.08824
Cgl0442	1014	ATGTTGCCCGTCAACCAAACGTATGCGCAGTTCTCAGACACTGCCTTCGTATCGGCATACATCATCTACGTTCTGGCACTCATCCTCTCCCTCGTCTACTACGTAAAACAACAAGGCATTATCGACGCCCGCCGCGAGCAAACCCGCGTCAGCGAACTCGTTGGTGCAGGCGGCAGCGCTGATGTTGATACTGACCTGCCTGATGACATCGCCGACGGTGTCCTCGCCGACGAAGACCTTGCAAAACGCGAAGAAACCGCACGCAAACTAGCCAACATGACCCAATCTCTCATGTGGCTCGGCGTCATGGTGCACCTCGTATCCGTCGTGATGCGCGCGCTGTCTGCCAGCCGATTCCCCTTCGGCAACCTGTATGAATACATCCTCATGGTCACCCTC…	0.557199	119	57	2.08772
Cgl0587	858	GTGGCTGAGAATCTGAACAAACACCTGTCCAAACTGTCCAAGCGCGGACCGCACCGCGTGCTGGTAGGCGATATGAACTACGCCGGCATCCCGGGCAAAATCTACACCCCAGCAGAAGGCGACGGCATCCCAGGTGTAGCTTTCGGCCACGACTGGATGAAATCCATCAAGTACTACCACCAAACTTTGCGACACCTCGCGTCCTGGGGCATCGCTGTTGCCGCCCCAGACACCGAAAATGGCTTCATGCCAGACCACAAAGGTTTCGCCTCTGACCTCGAATCCTCCATTCAGATTCTCGGCGGCGTAAAACTCGGCTCCGGAAACGTCACCGTCAACCCAGCCTGCCTCGGTGTAGTAGGCCACGGCATGGGTGCTGGGGCTGCAGTACTATCCGCA…	0.573427	119	57	2.08772
Cgl2910	1620	GTGCAGGCCCGCCTCAAGGCCGCCCGCAATGTTATCGGAGCTTTCGCAGGTGAAGGCCCACTTTATCCACCCTCAGATGTCGTCGATGCCTTCGAAGATGCCGATGAGATTCTCGACGAGCACGCCGAAATTCTCCTTGGCGAACCCCTACCGGATACTCCATCCTGCATCATGGTCACCCTGCCCACCGAAGCCGCCACCGACATTGAACTTGTCCGTGGCTTCGCCAAAAGCGGCATGAATCTAGCTCGCATCAACTGTGCACACGACGATGAAACCGTCTGGAAGCAGATGATCGACAACGTCCACACCGTTGCAGAAGAAGTTGGCCGGGAAATCCGCGTCAGCATGGACCTCGCCGGACCAAAAGTACGCACCGGCGAAATCGCCCCAGGCGCA…	0.588889	215	103	2.08738
Cgl2858	1071	ATGTCTACCCAATCATATGCACCCATCCGCCATCGCGGATTCATCAGCTCACTCGAGGGACTACGCGCAATCGCCTCCCTGGGAGTCTTGGCGACCCACGTTGCATTCCAAACCTCCGTCGACCCCGCCAGCAACATCGGTGCAGTACTCGCGCGTTTCGACTTTTTCGTCGCCGTCTTCTTCGCCCTCTCCGCCTTCGTTCTTTGGCGACGCCGCGCCGGGCAACCAGTGGGACTGTACTACCTCAAACGCCTAGCCCGCATCATGCCCGCATACTGGGCAACGGTCATTGCAGTCCTGCTGTTTATTCCCACCGGCCCCTGGTTAGCCAACCTGACGATGACCCAAATCTACTGGCCAGACGGCCTCATGACAGGCCTCACCCACCTTTGGTCCCTG…	0.577965	144	69	2.08696
Cgl0936	1026	ATGAGCATCCTTGACACGTTGAAAACTCCCGTGATTGTCGCCCCGATGGCTGGCGGCCCGTCCACTCCCGCGTTGGTCAATGCAGCAGCAGAGGCAGGTTCCCTCGGGTTCTTGGCTGGTGGCGTCATGCCTCTTGAGCAGCTGAAACAGGAATTGTCAGAGGTAAAAGGCGTCTTTGGCGTCAACCTGTTTCGCCCGCAGACGGATGCGCCTAAGCCTTCAGACATTGATGAGCTGGCGGGATTGTTGTCCTCGGCGTTTCGGCAATTTGGCCTCGATGAGCCGACGGTGCCTACGCCGGATTTGAGCAATGGGTGGGAGGCTAAATTTGAGGCCGTTCTTGCCGCTAAGCCCGCCGTTTTTTCCTGCACCTTTGGTATTTTTAGCGCTGAAGAATTC…	0.582846	144	69	2.08696
Cgl1001	540	ATGGTTGAAAGAGACTTCACTATCCGACCAATCCGCGAGGGTGATTTCCCTCAGGTGAGGGACATCTACGAATTGGGCCTGGAGACGGGACATGCGACTTATGAGACTTCTGGTCCCACGTGGGACCAGTTCTCCCAATCTAAAATCATGGATACCGTCATGGTGGCGGTAGAAAACAACGACCCGGACTTCATCCTCGGATGGGTGTCTGCTGCTCCAATTTCAAGCCGACAGGTTTTCCATGGAGTGGTGGAAGATTCCATCTATATCCACCCCCAGGGCCAAGGCCGAGGAATCGGCGGCGCTTTGCTCGACGCCCTTATCACCTACTGCGAAAGCAACGGCATCTGGTCGATCCACTCCTGGATCTTCCCGGAAAACCTCGGTTCTGCGAAACTG…	0.538889	73	35	2.08571
Cgl0095	1419	GTGGTGCGCATGGAAGCAACAACGATCGATGACGCAATCGCGAAGCTCATTGACATCTACGACACCTCGACCAAACTGGCCAAAGAAACCCTCAACAATGAGGACTACGCCGCATACGCCGATGTTGTTTACCCCAAACTCACCGTTGACGTGCTGGAATGGAAACCCATCGACCGCACCGAACCCTTCGGCTATGTGGATCGAGCCGGGCGATACTCCGCCACCTTGTCCAAACCACGCGTGATTGAGCGTTACCTCCGCGAACAACTCGAGCGTCTCACCAGTAATTATCCCTGCAAGATTTACGTATCTGAGTCAGATATCCGCATCCCACCGGAGTACATTCGCGGCGCACCTTCCGCTACCGAAGCTCGCCGTGCTGGTGATGTTGCAGATATC…	0.561663	175	84	2.08333
Cgl0267	1533	ATGGCCATGGATGTTCTCCTTCCTATTTTCGTTGCAGTTCCCCTTGCTGCCTCTGCCATTGCGGTGCTTCTGCCGTGGCGTCTCATCCGCGATATTTTGCACATCATCGTGCCTTTCGCGGGTATTTTTGCTGGCATCTGGTTGTTTGCACACACCGCTGAACACGGCCCGATTGCTCACAACGTGGGCCTTTATGTCGGTGGCGTGGCAATCCCCTTTGCTGCCGATACGTTCAGCGCCATCATGTTGATCACCACCTCGATCGTTGCGGTGGCTGCCAACTGGTTTGCCACCATCGTCGGTGAAACCCGCGCGCGTTTCTATCCAGCGCTCACATTGATGCTGATCACGGGCGTCAACGGTGCTCTGCTGACTGCCGATCTGTTCAACTTCTTTGTG…	0.563601	175	84	2.08333
Cgl2042	1137	ATGCGGTGGCCTCATCAAGTTTTGAAGGTTTGGCATCCTGGGCGGAGCAGGTGCTTTAACATGGCGCAGCTTCCCACATCTGAGCTTCACCGCACGGCCCGCCAACTCGCGCTCCCCGGATATGGTATTGAGCAGCAGGAACGACTTTTCAACGCCCACGTTCTAGTCATCGGCGCAGGCGGTCTCGGCTGCCCAGTCATGCAGTCGCTGGCTTCCGCAGGCGTTGGAACCATCACGGTCATCGATGACGACACCGTCGACATTTCCAACATTCACCGCCAAATCCTCTTCGGCGCAAGCGATGTCGGTCGACCCAAGGTCGAGGTTGCCGCCGAGCGCCTCAAAGAACTCCAACCAGACATCACCGTCAACGCGTTGCACGAACGGATCACTCCAGAA…	0.599824	150	72	2.08333
Cgl2617	963	ATGACCAACATCCGCGTAGCTATCGTGGGCTACGGAAACCTGGGACGCAGCGTCGAAAAGCTTATTGCCAAGCAGCCCGACATGGACCTTGTAGGAATCTTCTCGCGCCGGGCCACCCTCGACACAAAGACGCCAGTCTTTGATGTCGCCGACGTGGACAAGCACGCCGACGACGTGGACGTGCTGTTCCTGTGCATGGGCTCCGCCACCGACATCCCTGAGCAGGCACCAAAGTTCGCGCAGTTCGCCTGCACCGTAGACACCTACGACAACCACCGCGACATCCCACGCCACCGCCAGGTCATGAACGAAGCCGCCACCGCAGCCGGCAACGTTGCACTGGTCTCTACCGGCTGGGATCCAGGAATGTTCTCCATCAACCGCGTCTACGCAGCGGCA…	0.600208	125	60	2.08333
Cgl1294	216	ATGGCCATCATCGTCGACATCGATGTCATGCTCGCCCGCCGCAAAATGGGCGTCGGCGAACTCGCCGAAAAAATCGGCATCACCCCAGCCAACCTCTCGGTCTTAAAAAACGGGCGCGCAAAAGCGATACGCTTCAGCACATTGGAGGCCATTTGCCGCGAGCTCGGCTGCCAGCCGGGCGACATTTTGCGTTACGACGCCTCCCTCCACAACTAA	0.583333	25	12	2.08333
Cgl1338	435	ATGGGATTTAGCGCGTTGGAGCTGTGGTCGACCGAGCTAGGCATAACTGTTTCGGTCACGCCTGAGCCACAGAACAGTGATTATGAATCAGGATTAGCACAGGTTGAAGGCCATGAGTGGCATGTCCGGACTGCACGGAACACGCCGTCGAAGCCGGGTGCCTTTGTTGCCTTTTGGCAGCGAGGCGTAGGAGGACAGACCCAGCCGTTTAGTGACGACGGGATGAATGCCGGTCTTCTTGTCTTTGTGAGGAACGATGTTCGGCGCGGAGTGTTTAGGTTTTCCGCTGGTCATCTTGCAGAATTGGGGATTACCGCAGCAGACGGACAGCCGGGCAAACGTGGATTTCGCGTTTACCCCTCCTGGTGCGAAGGGCTCAATTCGCAGGCGAGGGCCACG…	0.56092	52	25	2.08
Cgl2615	963	GTGAACAAGGGCGTGGTGCTGGCAGCAGGTGGATTCTCCCAGAATCCAGAACTGCGCAAGAAGTACATGCCAGAACCCACCCCACAGTTCTCCCGCACCAACGAAAGCGCCACCGGCGACACCATGGCCCTTGCTGCGAAAGTGGGAGCACGCCTAGGCGACGACAACGGTGAAAACGCACTGTGGTTCCCATCGTCCATCGGCACCCGCGCCGACGGATCCACCGCGGTGTACCCACACATTTGGGACCGTGGCCGCCTCGGAGTCATCGCAGTCAACGCAGCAGGCGAGCGTTTCGTCGATGAATCCGTCTCCTACCACCGCTTCGTGCGCGCCATGTACGAATCCAACAAAACCACCCCGACTGTTTCAGCCTGGCTCATTGTTGATTCCCACACC…	0.568017	131	63	2.07937
Cgl2731	1671	TTGATCCCTTATATGGTCCCGCTGCCCATCATTTTGCCTGCGGTTGCGGCGGCGCTGGCATTGATTTTGTCGAAATATCTGACAGCGCAGCGCACCATTACTTTGTCTGTTTTGGCGTTCCTCATTGGTCTTAACGCCACCATGCTGTACGTGGTGGATCGCGAAGGCATTCAGACTTTGCAGTTGGGTGGCTGGGATGCCCCGATCGGAATCACCCTGGTGGCCGACCGACTGTCTGTTTCCATGCTGACGGTGAGTTCCATCGTGCTGTTTTCTGTCATGTGGTACGCGATCAGCCAGGGTATTCGCGACGGCGGCAAGGACGAACCTGTTGCAGTGTTCCTGCCTACTTACCTGCTGCTCTCGATGGGCGTGAACCTGGCGTTCCTCGCTGGCGAC…	0.566128	216	104	2.07692
Cgl1614	1167	ATGTTCGCCTATCGCCAAACTCAGCTCATCGAAGACCTAAAATTCTTAAGTAGAACAAGCACGCTTTTCGACGGCTCCCCCCTCACCGTAGCCATCACCGGCTCCAGGGGGCTCGTCGGCCGCGCGCTGACAGCGCAGCTGCAAACCGGCGGCCACGAAGTCATCCAACTCGTGCGCAAAGAACCCAAACCTGGCCAACGTTTCTGGGATCCACTCAACCCAGCATCCGATCTCCTCGACGGCGCGGATGTTTTGGTTCACCTTGCCGGCGAACCGATCTTCGGGCGATTCAACGACTCCCACAAAGAAGCCATCCGCGAGTCCCGCGTACTTCCCACCAAATTCCTCGCAGAATTAGTTGCCGAATCCACCCAGTGCACCACCATGATTTCCGCCTCT…	0.578406	162	78	2.07692
Cgl1323	996	TTGACTTTGGCGCACTCACTTTCATTCCCGGATTCGCTTCGCGACGGGCCAACCGTTGGAGACCTCGGGGAATTTGAAGTGATTCGGGTAATCACGGAGCAAGCTGGATCATCTCTCAACGGCGATGACGCAGCTGTGCTTCGGCATGCATCACCCAATTCCAGGGCTGTTGTCACCACCGACATGTTGGTTGCGGGTAGGCATTTCCAATTGGATTGGTCCACCCCGGAACAAATAGGGCAGAAGGCGATTGTGCAGAACTTTGCTGATATTGAGGCGATGGGTGCACGTCCAGTAGCCGCATTGTTGGCGATTTCCGCCCCCACACACACCCCCGTGGAGTTTGTCCGAGGCTTAGCCCGTGGCATGAATCAACGCTTGGAGGAGTACTCCGCGGAA…	0.567269	135	65	2.07692
Cgl0065	1125	ATGCTGGATGAGCTGCGTGAGATCCATGGGGATTTGTCCAAGCCACTGCCAATTGGCGATGAAGGCGGACACATCCATGTTGAGCTGAATCACCAAAACACGGGGTCCTTGCCCGTGGGATTCCGCCTTGGTGACAATGACACCCGCATCCTTGCAGTGGCCAAGAATCTGCAGGAAGAGGGCCACAATGTGGTTCTGGTGTCGAAGGACCTGCCGATGCGGATTAAGGCGTCGGCAAGCGGAATCGCCGCACAGGAATACCGCGCTGCCCTGGCGCGCGACCGTGGTTACACCGGCATGACCCACGCCAATATCACCGATGACCAGCTCAGCGAGCTCTACGACACCGGCGAGGTGCGCATTGAGGAGCTCGAAAAGCTGCCCGTCAACCACGGCTTC…	0.582222	135	65	2.07692
Cgl0690	873	ATGATGGACCATGCACACGATTCCTGCTCACCAACTCTGCGCCGTGATTTGGAGGTCACTGGCCAGCTCCAACCTGAGAAAGCTGTCGATTTAGCAGCGCCGCACGAAGGGAAGGTTGCCAATATAACGAAGGTGACCTCCTCAAATATGGAGCACACCATCACGCAGGCCTCAAAAGCTAAGGAGGTGGTGGTGCTCATTGGTCACTCCCTGCTGCCCACATTTCAGGATTTGGAAAAAGACATTCTGCACTTTCAGGCAGGTAATAAAGGGCGATTTTCTGTAGCGATTGTTGATCCTGATCGCAGTGCAGATGTGGTTGCCAGATTTAGGCCAAAACAGATTCCGGTGGCATACGTGGTGAAAGATGGCGCCAGCATTGCGGAGTTCAACTCGCTC…	0.556701	108	52	2.07692
Cgl1111	834	ATGAGTTCTTTGCCGGTCATCATGGCCATCGTCAATCGCACCCCGGATTCTTTCTATGACAAGGGTGCGACATTTGAGGACACCGCTGCGCTAAACAGGGCAGCGGAGGTCATTGAACAAGGCGCCGGCATTGTCGATATCGGTGGGGTGAAAGCCGGCCCGGGGGATTTCGTGTCGGCGGAGGAAGAGATCGACCGCGTGGTGCCAATCATCGCTGCGGTGCGAGAACGTTTTCCTGACATTGATATTTCTGTTGATACCTGGCGGGCGTCGGTGGCTGATGTCGCAGTGGCGCATGGAGCAACGCTGATCAATGACACTTGGGCCGGCCATGATCATGAGTTGGTGCAGGTAGCAGGGCAGCACAAGGTGGGTTATGTCTGCTCGCACACCGGCGGG…	0.569544	108	52	2.07692
Cgl0381	1635	ATGACACACGAAACTTCCGTCCCCGGACCTGCCGACGCGCAGGTCGCAGGAGATACGAAGCTGCGCAAAGGCCGCGCGAAGAAGGAAAAAACTCCTTCATCAATGACGCCTGAACAACAAAAGAAAGTCTGGTGGGTCCTCAGCGCGCTGATGGTCGCCATGATGATGGCCTCCCTTGACCAGATGATTTTCGGCACAGCCCTGCCAACAATCGTCGGTGAACTCGGCGGCGTTGACCACATGATGTGGGTCATCACCGCATACCTACTTGCCGAAACCATCATGCTGCCGATCTACGGAAAGCTCGGCGACCTGGTTGGACGTAAAGGTCTCTTCATCGGAGCCCTCGGCATCTTCCTGATCGGCTCCGTCATCGGCGGGCTTGCAGGAAATATGACC…	0.557187	218	105	2.07619
Cgl2375	1377	TTGCTGCGCCTTGCCCAGGTGGAAGCAGAGTTGGATCAACGTTGGTTGGAAACCAAAATTGATCCCACTTTCCGACGCATGAGCTACATGATGGATCTCATGGGCCAACCACAGAATTCCTTCCCAGCAATTCACGTGGCTGGCACCAACGGTAAGACCTCCACCACCCGCATGATCGAGTCGTTGCTGCGCGCATTCCACCGCCGCACCGGCCGGACCACCAGCCCGCACCTGCAGCTGGTAACCGAACGCATCGCGATTGATGGCAAGCCCATCCACCCGCGTGATTTCGTGCGGATCTACGAAGAGATTAAGCCCTACATGGAGATGACCGACGCCTGGTCAGAGGCCGAGGGCGGACCGAAGATGAGCAAGTTTGAGGCACTCGTGGCCCTCGCT…	0.580247	164	79	2.07595
Cgl1638	1860	ATGGCATTTTTACACTTTGGCTCAGAACTGAAACGATTTGGCCGCGGAAAACTCCCACCATTGGGGTTTGTTGTGGTCATGTTGCTGCCGTTGCTTTTCGGCGGCGTCTTTGTTTCTGCCTACTATGACCCCATCGGTGGCTTGTCCAAGCTTCCCGTGGCCGTGGTCAATCAGGACGAAGGTGAACTCGATGCCGGCGCCCAGGTGGTGGAGAACCTCCTGGAGCAAGACGACATCAAATTCATTGAAGTCAGCGCCGAGGAAGCCCGCGAGGGAATCAACGACGGCACCTACTACTTCGGCATTGAAATTCCGAAGAACTTCAGCGATTCTATTGCCAGCGTGACCAGCGATTCACCCGCGCCAGCAACCGTCAACGCGGTATTCAACAACAGCAAC…	0.580645	247	119	2.07563
Cgl2730	492	ATGGTAGCCAACCTTTTCCTGCTCCTAGCTGCTGGAACTCTCATTTCTGCGGGTGTGTATCTGCTGCTTGATCGCGCGATGACCAAAATGATCATGGGTCTCATGCTGATCGGCAACGGAGCCAACCTGCTGATTTTGGTCGCTGGAGGTTCCGCTGGATCGCCACCGATTCTGGGGCGTGAAAGCGAAATCTACGGCGACAAAACCGCTGATCCGCTAGCCCAAGCCATGATCCTGACCGCCATCGTGATCTCGATGGCGCTGACCGCGTTCATGCTGTCGCTTGCCTACCGTCAATACCGTTACCGCACCGAGGACTTCATTGAAGATGACACCGAGGACGTTGCAATCACCGTCCGCCCCAGTTTTGCGTCTGCTGCACCTGACCACGATGCATCT…	0.556911	56	27	2.07407
Cgl0896	1161	ATGGCTACCACCAGCCTCCCCACGACGATTACACCGGATTCCGAGGAGACCGTAGAAAAGCGTCACTCCCTGACCCCGATCCTGGATTCACTTCCCTGCGAGTCAGTTCCCTATGCTCTGGCTGCAGGTGAGGGACAACAACACCAGCTTGGCCCCTACCATCTCACAGTTATGTCCCGTCCCGAAGACAACGGTGGAATATTTTCGCTGGCTCGTGTGAGCGCAGGCAAGACTCCCGCCACCCGGTTCTTCTCTGTCGCAGGACCGACGTTCCTCTACATGATGGAGGGGCGGTTGACTCTCTGGTTCGCTGATGGACGTCAAGAGATCATCGCTGGCGGCAGTGCCACCATTCCTACGAATACGCCCTGGTCCTTCGCCTGTGAGGGCCTAGTAAAT…	0.552972	141	68	2.07353
Cgl1358	657	ATGCTGCATGAAAAAGATGTACGTCTTCTTGGCACTCCCGCAGCACTCTCCGGCAAGAAAATTTTAGAGATCGGTTGCGGCTCGGCACCGTGTGCTCGGTGGCTGGCCAATGATGTTCCGAATGCCTTTGTCACCGCTTTCGACATTTCTTCACAAATGCTCAAATACGCAGGTCACGACCATAACGTACACCTCGTACAGGCCGATGCAATGTCACTCCCCTACGCCGACAGTTCCTTTGACGTGGTCTTTTCCGTTTTCGGCGCCATCCCCTTTGTGGAGGATTCCGCCGCACTCATGAAGGAAATCGCGCGCGTCCTCAAACCCGGCGGACGCCTCATTTTCTCCATCACCCACCCGATGCGCTGGATTTTCCTCGACGATCCCGGCCCCGCAGGC…	0.561644	85	41	2.07317
Cgl0789	603	GTGATCGTTGGAGTTTTAGCTCTCCAGGGCGGGGTGGAAGAACACCTCACCGCCTTGGAAGCTCTCGGAGCGACGACCCGAAAAGTACGTGTGCCAAAGGACCTTGATGGTCTCGAAGGCATCGTCATCCCCGGCGGGGAATCCACCGTGTTGGACAAACTGGCTCGGACATTCGACGTGGTAGAACCTCTAGCGAATCTCATTCGCGACGGCCTACCCGTTTTCGCTACCTGCGCTGGCCTGATCTATCTGGCGAAACACCTCGACAACCCAGCAAGGGGACAACAAACCTTGGCGGTAGTGGACGTGGTGGTGCGTCGAAACGCATTTGGCGCCCAACGCGAATCCTTCGACACCACCGTGGATGTTTCCTTCGACGGTGCAACATTCCCCGGAGTG…	0.573798	85	41	2.07317
Cgl1413	876	TTGGCAGCCAAGCTGCTCGACGATGCTGGAATCGATGTGAGGGTGCTGATCAATGATGCAGATGATCCAATTGCAGAGCACTCCGTTTTAGGCCGTTTCACCCATGTCAGGCACGCTGCAGACGCCGCTGACGGCGCAGAACTAGTTCTGGTGCTGGGTGGAGATGGCACCTTCCTCCGCGCAGCAGATATGGCCCACGCTGTTGATTTGCCTGTTCTGGGCATCAACCTAGGCCATGTGGGATTCTTGGCTGAATGGGAGTCTGACTCACTTGAAGAGGCACTCAAACGTGTGATCGACCGCGATTACCGTATTGAAGATCGCATGACCTTAACTGTCGTTGTCCTAGACGGCGGTGGAGAAGAAATCGGCCGAGGCTGGGCTCTCAATGAGGTCAGT…	0.549087	114	55	2.07273
Cgl0667	1062	TTGGATTATTCGTCGTCAGAAAGTCAAAGAGCTATGAGCCTTAGCCATCAACTCAAGCGCCAGCGCGCATCGCGCAACTCCCGCAGGTGGCTGATTGTTGCGGCATTGGGCGTCGTCACGCTTGGTATTTTTGCTTTTTCTTTGATGTGGGGCGAGGTGTTTTATGGCCCTGCTCAGGTGCTGAAAGTGTTGTCTGGACAGCAGGTTCCCGGCGCGAGTTATTCCGTTGGCGTGTTGCGTTTGCCGCGCGCGGTGATGGGTTTGACTGCGGGTTTGGCGTTTGGCGCGGCGGGCGTGATTTTTCAGACGGTGTTGCGTAATCAGTTGGCGTCGCCGGATATTATCGGCATTTCTTCTGGCGCGTCGGCGGCGGGCGTAATTTGCATTGTGTTTTTCGGG…	0.567797	114	55	2.07273
Cgl2866	708	GTGGCAGAAGGTGCAAAACTAATGTCTGATGTGCATGAGGTCATTCATAGCTACAATCCCACTGACAAAGAAGGCCCTGAAAGTGTCCTTCTAGTGTGGGACGCTCCCAACCTAGATATGGGTTTGGGCGCTATTTTGGGTGGTCGCCCAACCGCTGCGTACCGACCTCGCTTTGATGCCATCGGTCGGTGGTTGCTTGCTCGCGCAGGTCGCAGGGCACATGAGTTGGGCCGCCACATTGAGCCTGAGGCAACGGTGTTTGCCAACATCACCCCAGGTGGCTCTGATGTTGTTCGACCTTGGGTGGAAGCGCTGCGTAACGTTGGTTTCGCGGTCTTCGCTAAGCCTAAGATCGGCGAGGATTCCGATGTCGATCCGGACATGATTGATCACATTCGC…	0.567797	87	42	2.07143
Cgl2324	552	ATGAGACTGTTCGCGTCTATCACTCCGCCGATTGAAGTCACCGAGCATCTGATCAACGCGCTTCGTCCCTACAAGGATGATCTGCGGTGGTCTGATCCAGACAATTGGCACATCACGTTGGCGTTCTATGGAGAATTACCTGATGGGGCAGTCGAAGATCTCATTGAGCATCTGACAAGTGCAGCCCGAATCAATGAAGAATTCACCATCAGAATCAAAGGCGCAGGCTCATTTAATCGGAAGAATTTGTGGATGGGTGTTGGTGGTGACACCAAAGATCTGCGGCGACTGATGGCTGATTGTCTGATTGATCCTGAGGAACGCCGACGCCAGCGTGCACACCTGACCGTGGCGAAACCAACGCAGCGACAGCGCAGCCGCGATTGGGATCCTGTCATC…	0.528986	58	28	2.07143
Cgl0657	957	ATGTGGAACACCATCTACCAGGCAATTGGTCAGGCATTGCACACCACCACGGCGACGAGGCAGTCCCGTAAAGGTGCGATTTCTTCATGGAAGGCATTTGCTCCTGCGTTTGCGGGCAAGATGTCCATCGAGGCAGTAGATCGCGCAATGCGTGGCGAGGGCGCACCGTCACCAATCTGGGAAGGCGAAGACGGCGTAATCGCGTGGCTGCTGTCCGGTCTTGATCACATCTACACCATTCCTTTGCCTGCAGAAGGTGAAGCCAAACGAGCAATCTTGGATACCTACACCAAGGAACACTCGGCGGAATACCAGTCACAGGCACCGATCGACTTGGCGCGCAGCATGGGGGAGAAGCTGGCAGCACAGGGCTTGGACCTGCGTGATGTGGACTCCATC…	0.556949	118	57	2.07018
Cgl0675	783	ATGCCTCAATTAGTTGAAATTCGTGATCTCAACGTTGAATTCCCCTCTCGCCATGCAGTGAAAAACGTGTCTTTTTCTGCACCTGCTGGAAAAGTCACCGCACTGATTGGCCCAAATGGTGCTGGTAAAAGTACTGCCCTTTCGGCGATTGCAGGATTGGTTGAATCCACCGGCGAGGTAATGGTTGGTGGGAGTGGGGTTGCGTCGAAAAGCGCTAAAGCCCGAGCCCGCCTGCTCTCACTCGTGCCGCAAAACACCGAGTTGCGCATTGGTTTTAGTGCACGCGACGTTGTCGCGATGGGCCGCTACCCGCATCGTGGCCGCTTCGCCGTGGAGACCGACGCAGATCGACGCGCCACCGATGACGCCCTGCGCGCCATCAACGCGCTCGACATCGCC…	0.591315	89	43	2.06977
Cgl0638	3015	ATGCAGGGGGAAGCGTCGGTTCCTTTTGCCGAGCTGCATGCCACCAGCAGTTATAACTTTCTCACTGGCGCATCGGATCCGTCTGATGTGGTTGTGCAGGCCAAAAAGTTAGGACTTGTTGCTCTATCAGTCATGGATAGGGATGGTTTTTATGGTGCAGTGAGATTTGCGGAAGCTGCCGCGGAAGCTGGAATGCATACCGTTTATGGTGCGGAGCTGAGTCTGCAAGAAGGCGTGTTGACAGTCTTGTGTAAAAATCCGGAAGGCTACAAAAAGCTCAGTCACCTGATCAGTGACGCGAAAATGGCAACGGGAGAAAAGGGGGAAGTTCGCTATCCGCCGCTGCCAATGGTTGCTGAACATGCTGCAGGGGATTGGGTGGTCCTTGCAGGTTTTCAG…	0.545605	387	187	2.06952
Cgl2290	1149	GTGGCACGTGACTATTACGGCATTCTCGGCGTCGATCGCAATGCAACCGAATCAGAGATCAAAAAGGCATACCGAAAGCTTGCCCGCAAATACCACCCGGACGTAAACCCAGGTGAGGAAGCAGCGGAGAAATTCCGCGAGGCTTCTGTTGCGCATGAGGTACTCACTGATCCGGATAAGCGCCGCATTGTTGATATGGGCGGTGACCCAATGGAGCAAGGCGGCGGAGCTGGCGCTGGTGGCTTCGGTGGAGGCTTCGGCGGCAGCGGTGGACTGGGCGATATCTTCGATGCCTTCTTCGGCGGTGGCGCGGGCGGTTCCCGTGGACCACGTTCCCGCGTGCAGCCAGGCAGTGACACCTTGTGGCGCACCTCCATCACCTTGGAAGAGGCTTACAAG…	0.583116	149	72	2.06944
Cgl0043	1425	GTGAACCGCTCGATTCGAATCACATCCCTCTTCTCTTTGCTCCTGATCTTGGTGCTCGTAGCAAACCTCACCTGGATTCAGGCTTTTAGGGACGATGATCTTGCTCAGAACCCACTGAACGCACGTGGTTTCCTGGAGGCGAAGTCCACTCCGCGTGGACAGATTTCAACTGGTGGCCAAGTACTCGCAGAGTCCTCCCAGGACGATCAGGGTTTTTACCAGCGCAGCTACATCACCAACCCGACTGCCTACGCACCGGTGGTTGGTTACCTCTCTGATGTTTATGGAGCAGCTGGCCTGGAATTGGGATACAACTCTATCCTCAACGGCAGTGACTCTTCCCTGTTTACCTCCCAGTGGCTGGATGTCATTTCTGGCAGCCCTACCCATGGCGCAAAC…	0.558596	180	87	2.06897
Cgl2774	975	GTGCAGTCTGAGCAACCTCAAGCCCCTGCCACGGCGGAGGTAGCTGCGGACGAGGAGCAACGGGGCGTCGATAAGCATTCGTTTTTGAGCTCTTTGCCTGGTTCGCAGCGCCGGGAGCGCCGAAACTGGGCGGCGAAGCACCACTTCGATTTCATCAAGGAAGATGCCTTTTTGACCGATGAATGGTCAAGGGGTGCGGCATCGACTGGTGCCGTTGCACGTGATGTGGTCAGTGGCATGGCTGAAGGATATGAAACGCATCTGGTGGATTTGGCGGGCGTGCCCGTGATGGCGATGCGCCGTGGAATTACCTCTGACGTGGTCATTGATGCGCGCCGCGGTGAGCAGCCTGCCGATCCAGAGCGTGAAGAATCTGATGATTTAGTCGAGATTGATACC…	0.574359	120	58	2.06897
Cgl0777	1008	TTGAGCATTATTCGAATCCCGCAGGCGGCGAAAAGAAGCCCCTGGGCGCTGATCTTAACGCGCATCGGATACGCGATGGTGCTGCTGGTTATCGTCACCATGGTTGTCTATTTTGACCGCAACGGATACTCCGAAGACCTCACGTTCATCGACGCGTTGTACTATTCCACAGTCTCGTTGACCACCGTGGGCTACGGCGATATCACCCCGGTGACGCAATCGGCACGCCTGATCAACATCATCGTCCTCACCCCAGCACGCATCGGCTTCCTGATCCTCCTGGTCGGCACCACCTTGTCAGTGCTCACCGAAGAATCGCGCCGGGCCCTGCAAATCCAACGTTGGAGAAAACGCATGCGCAACCACACCGTCGTTGTCGGATACGGAACCAAAGGTCGC…	0.574405	122	59	2.0678
Cgl2934	459	ATGAGCACCGACCCCATCGCGGCCTTGGAATACGAATCCACCATCTTCGCCCGTCACCGGAATCAATACACCGGCCAAGCAGGTACGAATGCTGGCGTCCTCGATTCCAGCGGCTACAACCTACTCACGCTGCTCCAGTTACGTGGCCCCTCCACCATCGGCGAACTCAGCGCCATCACCGGCCTAGACGCATCTACCCTTAACCGTCAGACAAAAGCCCTACTAACCAAAGGATTTGTCGAACGCATCCCAGATCCCGACGGTGGAATCGCTCGGAAATTCCACCCCACCGACCTCGGCAATGAACTGCTCAACGAGGAACGCACATCCAGCCAAGAAAAATATGCCGAGTTACTTTCAGACTGGCCCGAAGAGGATCTACGCACCTTCGTCAAACTT…	0.553377	62	30	2.06667
Cgl1657	1212	ATGACTGATTCCCAGACTGAATCACTGTCAACTCAGAGCGTAAAACCAGCCAAAAAACGCAGTTGGTTCAACAGCCTCTACACCGGTGACGGCGGCATTGACTTCATCGCCAAAACCAAACTGTGGTACTGGATCACCGGCATTTTGCTGGTTATCTCGATCCTGTTCATCGCCATCCGTGGCTTCTCCCTGAGCATCGATTTCCAGGGCGGTACCAAGATGAGCATGCCAGCATCGGATTACTCCACCGAACAGGTGGAGGAAACCTTTACTGAAGCCACCGGCATTACTCCGGAAATCGTGCAGATCGTCGGTTCCGGCGACGCCCGCACCCTGGAGATCTACTCCGAGCGACTCAGCGATGAGGATGTAGAAAAAGCCCGCCTGGCGATCTACGAG…	0.560231	157	76	2.06579
Cgl0320	540	GTGGGAAATGATGATGAGGTTTTCATCATCGATGCGGCACACACTGCAGCACCCATCATCGAGGCTGTCGGTGGACGTGCTGTGAAGGGCATTTTGTGCACCCACGCACACAATGACCACATCACTGTCGCACCAGAGCTATCCAAGGAATTTGATGCACCAATCTTCGTGCACCCAGGTGACCAAATGCTGTGGGAGGAAACCCACGGAAACCTGACCCACGAGGATTTGGCAGATCAGCAGAAGTTCCAAATCGCTGGAACTGAACTGATCGTGCTTAATACCCCTGGACACTCACCTGGATCCAGCTGCTTCTACCTCCCTGAAGCAAACGAGCTCTTCTCTGGAGACACTTTGTTCCAGGGTGGGCCGGGAGCAACTGGCCGTAAGTACAGCTCC…	0.535185	64	31	2.06452
Cgl0466	1017	ATGAGCACCCCAACTGTTGATGAGATTCTAGAGCGCGCCCACGTGGTGTCGCTGCCGATGCGTGTGAAGTTTCGTGGCGTCACCACCAGGGAGGCTTTGCTGATTGAAGGCCCTGCTGGTTGGGGAGAGTTCGCGCCCTTCCTTGAGTATGACCCGCAAGAATCGGCCAGTTGGCTAAAGTCCGGCATTGAAGCAGCGTGGGAGGGTTTTCCGGCGCCGTTGCGTGATCGCGTGGAAGTCAATGCCACCATCCCAGCTGTTCCGGCCGATCAAGTGGCAGAAGTTTTGGACCGTTTCCCAGGCTGTCGCACCATCAAAGTAAAGGTCGCGGAACCAGGCCAGACCTTGGCTGATGACATCGCGCGAGTTGCCGCTGCCCGTGAGGCACGCCCCGGCGCG…	0.585054	130	63	2.06349
Cgl0463	960	ATGAGCAACTACAGCACCGACAACCCTTTTGATCCCACCCAATGGGCCACCGTTCCAGGTTTTGAAGAATTCACCGACATCACCTACCACCGCCACGTGGGCACCACCCGCGCCGATGGCATCGTGCGCATCGCCTTCGACCGCCCCGAAGTTCGCAATGCTTTCCGCCCCCACACCGTCGACGAGCTTTACCAAGCCCTCGACCACGCGCGCCGCACCCCAGATGTTGGAACCATCCTGCTCACCGGCAACGGCCCCAGCGAAAAAGACGGTGGCTGGGCGTTCTGCTCCGGCGGCGACCAACGCATCCGCGGCCGCTCCGGCTACCAATACGCCACCGAACACGCGCGCGACGATGCCACCGCTGATGTCTCCACGGTAGATATTGCCCGCACCAAA…	0.595833	132	64	2.0625
Cgl1745	339	ATGACTCAGATCGCCATGTATCTCGCAGGACCCATGACAGGTATCCCTGAATACAACTACCCCACCTTCCATGCAGCGGCTAATAAGTTCCGTGCAGCTGGCTACACCGTACTCTCCCCCGCTGAAGACGAATATGAATCCCAGCTCACTGCACCATTGCCTGAGAACGCTGAGCACAAATACGACCACTACTTGCGTCTCGGTATCGAAAAGCTGCTCAAGGCTGATGCTGTCCACATGCTTCAGGGATGGCAGAGTAGCGCCGGTGCCACTCTTGAGCACGATATTGCACAGAAATTGAGGCTTGCCATTACCTATGAAGAACCACCAGCATCCTAA	0.519174	33	16	2.0625
Cgl0388	1866	TTGCGGAAAAGGACACTGCTGTTCATGAAACTTGCACCTCGTATGCGGATGAGGAGCCCCAAAACTTTCGCGGCCCTCGCCTCACTTGCTTTAGTCATAGGTCTCGGCCAGGTACCGATCGCCCAAGCTCAAACCGAGTATCGAACCGCCTCCGACGGTTCCCTGAACTGGGGATTTAGGCAATCGTTCCGCAATTACATCCAAACCGGCGTGGCCAAAGGTTCCATCACGCTTGGCGACGGCGCATCCGACAACGGTGGCAACTTCGCATTCACCCCACGCACCAACGGCACCACCGTGACCAGCGATTCCCAAGGCACCGTGGAATTCAACGGCTCCGTGCACTTCCTCGGACACCAGGCAGAGGACAAATGGATCCTGGACACCACCATGTCTGAC…	0.582529	268	130	2.06154
Cgl3083	714	ATGAGTTCCGAAAATTTAAAAGAAATTCGCGGCGGAATCGGTGAGACTTTAACGGTCGGTTTGGGGCTGATTCCGCTGGGTTTGGCCTTTGGGCTGTTGATGGTCCAGACAGGTTTCGCCTGGTGGTGGACGCCGATTTTCTCCTTCGTGATCTATGCCGGTTCGATGGAATTTCTGGCAATCGGCATGGTCACCGCAGGTATCGGCCCGTTTTCGGCGGCGGTCGCTGGTTTCATGGTGAATTTCCGCCACATTTTCTACGGTCTCACCTTCCCACGCCACCGCATCAAGTCCGGCGCCGGCCGCGCCTATTCCACCTACGCGCTTACCGACGAGTCCTACGCCATCGTGTCAGCCCGCCCACCTGGCGATATCAGTGGCACGCGGGTGCTTACCGTT…	0.544818	101	49	2.06122
Cgl1156	2199	ATGAGTAATACCGAGAACGTCAACGGCGACGTAGAACAGCCGAATAACGTCATTTCGTCGGAATCTCAGGAAACCCCGCAGGGTGACTCAGCATCAGCTGACTTCGCTCTCGAAACCCCAACCAACACTGTTGAAGATGCACCAGCATCTGAGGGTAGCGAAGAGATCACCAGGGTTGCGGATACTTCTGAGGACGCCGACTCTGCAGATGCAGACAACGCGAGCAATGTAATCAATGAGAATGAGGACTCCTCGGAAGGTGCTAACCAGCCTTCAAACGAGTCATCCTCTACGGAAGCCAAATCCGGCTTCGATGCACTCGGACTGCCAGAGCGTGTTCTTGACGCTGTGCGCAAGGTGGGTTACGAAACTCCTTCCCCAATTCAGGCACAAACCATC…	0.594361	274	133	2.06015
Cgl0113	840	ATGCAGGTAGCAACCACAAAGCAGGCGCTTATCGACGCCCTCCTCCACCACAAATCCGTCGGGCTCGTCCCCACCATGGGTGCGCTACACAGCGGACACGCCTCGTTGGTTAAAGCAGCACGCGCTGAAAACGACACTGTTGTAGCCAGTATTTTTGTCAATCCCCTGCAGTTTGAAGCACTCGGTGATTGCGATGATTACCGCAACTATCCCCGCCAACTCGACGCCGATTTAGCACTGCTTGAAGAGGCAGGTGTGGATATTGTGTTCGCACCCGATGTGGAGGAAATGTACCCCGGTGGCTTGCCACTAGTGTGGGCGCGCACCGGTTCCATCGGAACAAAATTGGAGGGTGCCAGCAGGCCTGGCCATTTCGATGGTGTGGCTACCGTGGTGGCG…	0.569048	103	50	2.06
Cgl3032	1047	ATGACTTCTCCAGCAACACTGAAAGTTCTCAACGCCTACTTGGATAACCCCACTCCAACCCTGGAGGAGGCAATTGAGGTGTTCACCCCGCTGACCGTGGGTGAATACGATGACGTGCACATCGCAGCGCTGCTTGCCACCATCCGTACTCGCGGTGAGCAGTTCGCTGATATTGCCGGCGCTGCCAAGGCGTTCCTCGCGGCGGCTCGTCCGTTCCCGATTACTGGCGCAGGTTTGCTAGATTCCGCTGGTACTGGTGGCGACGGTGCCAACACCATCAACATCACCACCGGCGCATCCCTGATCGCAGCATCCGGTGGAGTGAAGCTGGTTAAGCACGGCAACCGTTCGGTGAGCTCCAAGTCCGGCTCCGCCGATGTGCTGGAAGCGCTGAATATT…	0.590258	138	67	2.0597
Cgl1067	1077	ATGCTCTACCTTGATAATGCAGCCACCACCAGTGTGCGCAATGAAGCACTTGAGGCCATGTGGCCTTATCTCACCGGAGCGTTTGGCAATCCGTCAAGTCCCCATGAGGTGGGAAGACTCGCCTCTGCGGGGCTGGAGGATGCTCGAACTCGGGTGGCCCGCATTATCGGAGGACGCCCCACACAGGTGACGTTTACGTCGGGTGGATCAGAAGCCAACAACCTCGCTATCAAAGGAGCGTGCTTAGCTAATCCTCGTGGCCGGCACCTCATCACCACCCCGATCGAGCATGACAGTGTCCTAGAAACTGCTGCTTATCTTGAAAGGTTTCATGATTTCGAGATCACCTACCTATCCCCCGATCACACTGGGCTGATCTCCCCGGAGGGTCTCCGCAAA…	0.54689	140	68	2.05882
Cgl1396	885	TTGCAGCACTTCCGCGACAAGATTGTTGTCGTGAAATATGGCGGAAACGCCATGGTGGATGATGATCTCAAGGCTGCTTTTGCTGCCGACATGGTCTTCTTGCGCACCGTGGGCGCAAAACCAGTGGTGGTGCACGGTGGTGGACCTCAGATTTCTGAGATGCTAAACCGTGTGGGTCTCCAGGGCGAGTTCAAGGGTGGTTTCCGTGTGACCACTCCTGAGGTCATGGACATTGTGCGCATGGTGCTCTTTGGTCAGGTCGGTCGCGATTTAGTTGGTTTGATCAACTCTCATGGCCCTTACGCTGTGGGAACCTCCGGTGAGGATGCCGGCCTGTTTACCGCGCAGAAGCGCATGGTCAACATCGATGGCGTACCCACTGATATTGGTTTGGTCGGA…	0.538983	111	54	2.05556
Cgl0159	924	ATGACTCCTCCGATTATCTCCCCAGAGAGCTTTGAAGCCCTAAGGCGGATGCGTGCGGCTGAACCCACGATGGTGGCGGAACGTTTCAAGCAGCGCCGTAAGCGTGAACTGCTCGGTGAGGACGGCAAGCTGTTTATCGTGGCTGCCGACCACCCAGCGCGCGGCGCACTTGCTGTTGGCGACAATGAAACCGCCATGGCTAACCGCTATGAACTGCTCGAACGCATGGCTATCGCACTGTCTCGCCCGGGTGTGGATGGTGTGCTGGGAACTCCAGACATCATTGATGATCTGGCGGCGCTCGGACTGCTCGATGACAAGATCGTGGTTGGCTCCATGAACCGTGGTGGCCTGCGTGGCGCTTCCTTTGAAATGGATGATCGCTACACCGGCTACAAC…	0.57684	111	54	2.05556
Cgl0942	978	ATGACTGCTCACTGGAAACAAAACCAAAAGAACCTCATGCTGTTTTCGGGTCGTGCGCACCCAGAACTGGCAGAAGCTGTAGCTAAAGAGCTCGACGTCAACGTCACCCCAATGACGGCACGCGATTTCGCCAACGGTGAAATCTACGTCCGCTTCGAGGAATCAGTTCGTGGCTCCGACTGCTTCGTCCTGCAGTCCCACACCCAGCCTCTCAACAAGTGGCTCATGGAACAGCTGCTGATGATCGACGCTTTGAAGCGTGGTTCCGCAAAGCGCATCACCGCGATCCTGCCGTTCTACCCATATGCCCGCCAGGACAAGAAGCACCGCGGCCGCGAGCCAATTTCTGCTCGCCTCATCGCCGACCTCATGCTCACCGCTGGCGCGGACCGTATCGTG…	0.595092	113	55	2.05455
Cgl2604	1272	ATGGAAAACCCCAGCTTGCGCGAGCTTGATCACCGAAACATCTGGCACCCGTATGCCGCGCCGGGCGTGCGCAATAGACTCGTCACCAAAACCGATGGAGTGTTTTTGACGCTGGAAGATGGCAGCACCGTGATTGACGCGATGAGCTCCTGGTGGTCGGCAATTCATGGACACGGACACCCCCGACTGAAAGCTGCCGCCCAAAAACAAATCGACACCATGAGTCACGTCATGTTTGGCGGACTAACCCACGAGCCCGCCATTAAGCTCACCCACAAACTCCTCAATCTCACTGGAAATTCCTTTGACCACGTCTTTTATTCCGATTCGGGCTCGGTCTCAGTGGAGGTCGCCATCAAAATGGCACTGCAGGCCTCCAAAGGACAAGGCCACCCGGAA…	0.544811	152	74	2.05405
Cgl2706	612	ATGAATATCACGTGGCTTATCCTGGCCGGTGTTTTAGCCATCATCGCTGTCGTGTTCTTTTATCTTTCAGCACAGAAGAAAAAGAGCGAACCGCAGCCTCCTCGTCAGCGTCAAGATCCTCTGAAATTTGCCGACGGATCCGACACTTTTAATGCCCGCATTTTGGGTCCTGGAGCAATTATTTCCCGCGGTGGCGTGGATTATGTCTGCCGCGGAGCCATCCAGTTCCGTCAAGGCCAATACATTTGGCACGAGTATCTACTCGACGGTGGCAAAGGCAGTGAGTACCTGAGCGTGGAATACGATGAGGGCCAACTCAACCTCGGATGGTGGATTACCCGCCCTGACCTGGCACAACAGCCCGCACATGATGTCACCGTGGAGGGCGTTCGCTACCGT…	0.544118	78	38	2.05263
Cgl1523	534	ATGAGCACCTACCAAGACGATCGTTTCCCAGGCCCAGACCCCTACGCACCGCTTGGTGAAAAGCCAAGCTTTACCCTCACCTCCACCGACTTGGAAAACGGTGCAAAGCTGGCCGAAGCCCAACTCGGTGGCACCGATATTTCCCCACAGCTGTCCTGGTCAGATCTTCCAGAAGGCACCAAATCCCTCGCGATCACCTGCCTCGACCCAGATGCCCCAACCGGCGCTGGTTTCTGGCACTGGGCAGTGTTTAACATCCCCACAACTGTCACGGAGATCCCCACCGGTGCTGGCGATGAAACCCTCGGCGGCATCGAAGGCGTAGTTTCCCTCAAGGGTGATTCCGGCAAGCGTGGCTTCTACGGAGCGCAACCTCCAGCTGGCCACGCACCGCACCGT…	0.576779	78	38	2.05263
Cgl0171	1236	GTGACTCAGCAAGAACTTCGCGTAGCTGTCATTGGTGCAGGCATGGCAGGCAAAGCACACGCAGCGGGCTACCGCACCGCATCCAGCATCTACTCCACCACTCTGCCCAACATCCGTTTGGTTTCCATCGCGGATGCCAACGTGCAGCTAGCTGAAGAAACCGCAGCACGCTTTGGCTTTGAGCGCTTTGATACCTCTTGGCAGGCGATCGTTGAGGCCGATGACATCGATGTTGTCAGCGTCGTGGTGGCTAACTTCCTGCACCGCGAAATCGTGGAAGCACTTCTGGCATCCGGCAAGCATGTGCTGTGCGAGAAGCCACTGTCAGACACCATCGAAGATGCAGAAGCCATGATTGAGGCAGCCGGCCGTGCAGCAACAAATGGCACCATCGCCCGC…	0.576861	158	77	2.05195
Cgl0312	1260	GTGACTAATTCGAGTGTGTTTGACAGTCTCGCCGGCTCCAAAACAGTGTCCAAGACGCTTTTCGACGCGGCCTCCAGCGCGCGTGCCCTTGTCCGCGCCCGAACCACAGAACGTGCCCGCGCCCGGGCAGAACACCAAAACCCTGCAATGATCCACGACTCCGGCTTTGCCCAGTCATGGCTGTTTACAGGCCCTCCCGGATCGGGACGTTCTGTGGCAGCCAAGGTTTTCGCCGCTACGCTCGTATGTTCGAATCCGGATGTTGTGGGCTGTGGACAATGCGAGGATTGCCGCGCCGCCATGGGAGGCAGCCACCCCGATATTGAACACATCGTCCCGCAGCAATTGTCTATCGGTGTTGATGCAGCTAGAGAGGTCATCAAAGCCGCAGCGGTCAGT…	0.579365	158	77	2.05195
Cgl2859	1425	ATGACCCCGACCCGCCGTATCCTGCTGTGGGCATGGACGACTGTGCTTTTGGGTTCTTTGCTGTGGCCGTTGGCTGCGCCTGGCGAGTTGTTGTTGCGGGATATGTCGGTGGTGGACCATCCTGCGTTGTCGTTGAATGCGTTGGGTTTTGGTGATTTGCCGTCGCGGAACGCCCCGCAGGATGGTGTGCTGGCGTTGCTTGGCTTTTTGCCGGTGAGTTGGATCGTTCGAACCATGCTGCTTGTGGCGGGTTTCGCGGGCGCGTGGGGTGCGATGCGCCTTGGGCCTTCCAAGTTTTTGGCCGTTACCGTGGCGATTTACAATCCCTTCGTGGTGGAGCGTCTGCTGCAGGGCCATTGGTCGTTGGTGATGGCGGTGTGGCTGTTGCCGCTGGTTGTG…	0.592281	201	98	2.05102
Cgl3060	1080	ATGAGTGATCAAAAAATTGTTGTTGGCCTGCTAGGCATCACCCACCCGCATGCGTCGGCGCGGGTGCGTGCCCTCCGTGAAATTGATGGGGTAGAGGTCGTCGCCGCCGCGGATACTGATTCCCGCCTCCAGTACTTCACCGACAAATATGATGTTGAACCCCGCGAGATCGATGACGTCTTGAACGACGATCGCATCAACGCCATCATGGTTCACTCCAAGAGCAAGGACATGGTCCCTCACGCCAAGCGCGCGCTCGCGGCCGGAAAATCCGTCGTCGTGGAGAAGCCCGGCGGGGGAACAGTGGCGGATCTTGAGGAGCTCCTGGCCCTCAAAGAAGCTGCCGATCCTCAGCGAATCGTGCAGGTCGGGTACAACGTCCGCCTGTCTGAATCGGTT…	0.566667	121	59	2.05085
Cgl0912	1836	ATGGCCAATCTGATTAATCTCGAGAACGTCTCCAAAACCTGGGGATTAAAAACGCTTCTCGACGGTGTCTCCTTAGGTGTTCAAACCGGCGACCGCATTGGCGTCGTCGGCCTCAATGGTGGCGGAAAAACCACCCTGCTGGAAGTACTTACTGGCATCGAAAAGCCGGATCAGGGCCGTGTGTCTCACAACTCTGACCTGCGCATGGCTGTGGTGACGCAGCGTGCTGAACTCAATGATGACGACACCGTCGCTGACGTGGTGCTTGGACCTTTGGGTTTGGAAGTTTTCGAATGGGCATCAAACGCCACGGTGCGCGACGTCCTCGGTGGCTTGGGCATTGTCGATCTTGGCCTTGACACCAAAGTGGGCAACCTTTCCGGTGGCGAGCGCCGACGC…	0.593682	246	120	2.05
Cgl2776	723	GTGAAGATCGATGAATTGATTGCTCTCGCCGCGGAGCAACCCACTCGCATCTCCAGGCGTTCCGGTGTCTCGCGCTCGACCCTGAAGCGGGTCGGCGATGGCACCAGCGAGCCCACCCTGTCGACGCTGCGTGAGGTCGCGTTGGCGCTCGGGCTTGATATTAAGGTCGCCGCGCACCACGCCTGCGATCCCTTTGCGGCCGCTGCAGCGCGCACGCTTATCGACGCCTCCGTCCCCGAAAATCCCCACAACCAGGAAATTCTCGCTTGGTTGCACCGTTTTGAGCGGTGGAATATCAACGATCCGCTCACCCTTGTCTCTGAAGCCGGAACGCTTCAGGGCATCACACATCGCCAGGATGCGCAGTTTGTGAAACTCAATCCACGCGGCATCGCTGAG…	0.580913	82	40	2.05
Cgl2542	291	ATGCAGAAACTCATCCAAGGGCTAGGTGTCGGCGCGGGTGCCGCGTTGGGGGTGTGCGTGCGCCTTGCGCTGACGTTGTGGCTCGGCGATTCCGCCTGGCCGATCCTGACCATCAACGTGCTGGGAGCGTTTCTGATGGGCTGGTTGCGCCCCAACGCGTTCTGGGGCACAGGTTTCCTGGGCGGCTTCACCACCTTTTCGGCCATGATGCTTAACGACGTCTCCTTCTATTTCTTCACCGCTGTGGGCTGCATTCTCGCCTGGTTAGCTGGGGATCGGTTGGCGCGATGA	0.61512	41	20	2.05
Cgl1076	1296	GTGTCAACGACCACCCCAACCCGCGCAACCAAAAGTGTCGGAACAGTTCTCGCACTCCTGTGGTTCGCAATTGTCCTCGACGGCTTTGACCTAGTCGTCCTGGGTGCAACAATCCCGTCCATGCTGGAGGATCCCGCGTGGGATCTCACTGCTGGACAGGCCACACAGATTTCCACCATCGGCCTCGTCGGCATGACCATTGGCGCACTGACCATCGGTTTCTTAACGGACCGTCTGGGTCGACGCCGTGTCATGCTGTTCTCTGTGGCAGTATTTTCTGTATTCACTCTCCTGCTGGCATTCACCACCAACGTCCAGCTCTTCAGCCTGTGGCGTTTCCTCGCAGGTGTTGGCCTTGGTGGAGCACTCCCCACCGCAATTGCCATGGTGACCGAGTTC…	0.569444	168	82	2.04878
Cgl2450	630	GTGGTTGAGACTCTTTCTATCACCTCAGGTGCGGCTGGCCTGCAGGCGCTTGTTGCGCGTGCGGTTGGTTTGGATGAGTTGGCGAGCGCGCGTTTCCGCCAGCTCACGCCAGAGGTCGTTGATGTTTTTGTCACCACTCCGTTCAACGTGACGGCGTCGCGCCGGGTATTTGGTGTGGCGGGTCGCGATGGCGCTGCAGTTGGCGCGAAGGATTTGCTGCAGGCACTCAGCGAGGGCCGGGAAGACGTAGGCACCTCCCGCGACGCCAGCTGGCCGGGCTCATTGCCGCCAGCCACGGGCTTTACGCTTGTCGACGAACTCCCCACCCACGTGGTGCGCACTTTGGCTGATCAGGGTCAGGCATTGGCTCGCCAGTTCTCCGGCCCGCTTGGCCCTCCG…	0.6	84	41	2.04878
Cgl0612	693	ATGGTTGATGTGTTTTTGGTCGATGACCACTCCGTGTTTCGCTCCGGCGTCAAAGCAGAACTAGGCAACGCCGTCACAGTAGTCGGCGAAGCAGGGACGGTGGCCGACGCCGTAGCCGGCATCAAGGCAAGCAAACCAGAGGTAGTGCTTCTCGACGTCCACATGCCCGACGGCGGCGGCCTCGCAGTGCTCCAGCAGATCAACGACTCCGATGTGGACACCATTTTCTTGGCACTCAGTGTCTCTGATGCTGCGGAAGATGTCATCGCCATCATCCGTGGCGGTGCCAGGGGATACGTGACCAAATCAATCTCCGGTGAAGAACTCATCGAAGCCATCAACCGCGTGAAATCCGGCGACGCATTCTTCTCACCACGCCTGGCAGGCTTCGTCCTCGAC…	0.582973	88	43	2.04651
Cgl2012	693	ATGACTCTCCACGTTTCAAATCTCAATCTGACCGTCGCCGACGGATCCACCTCACGCACCCTGCTCAACAACATCACTTTTGATGTCCAACCAGGCGAAGTCGTCGGTATCACCGGCCCATCCGGCTCCGGAAAATCCACCCTACTCGCCGTCCTCGGCTGCCTCCAAAGCGCCGATTCCGGCACCGCGACGCTCGGCGACATCGACCTGCTCAACCCCCAAAACCGAGCTGCTTTACGACGCAACCACCTAGGAATTGTCTTCCAACAGCCAAACCTGCTCCCCTCGTTGACTGTCCTCGACCAACTGCTGCTCATTCCCCGGCTCGGCAGGATCCTCCCGCCCAGCCGCAGCGCACGCACCCAACACAAAGACAAAGCCCTTTCACTTCTGAACTCC…	0.588745	90	44	2.04545
Cgl0013	2571	GTGAGCGACGACAATACCGGACAATTTGACCGCGTTAATCCCATTGATATCAATGAGGAAATGCAGTCGAGCTACATCGACTACGCGATGTCAGTCATCGTCGGACGTGCCCTCCCAGAGGTGCGCGACGGCCTGAAGCCAGTCCACCGCCGCGTCTTGTACGCGATGTTCGACAACGGCTACCGCCCCGACCGCAGCTACGTGAAGTCTGCAAAACCAGTGGCAGACACCATGGGTAACTTCCACCCACACGGCGACACCGCAATTTATGACACGTTGGTGCGCATGGCTCAGCCATGGTCCATGCGATACCCGCTGGTAGACGGCCAGGGTAACTTCGGTTCCCGCGGCAACGACGGCCCTGCAGCAATGCGTTACACCGAGTGCCGCATGACCCCA…	0.594321	321	157	2.04459
Cgl0725	1035	ATGGCCACATTCAAACAGGCCAGAAGCGCTGCCTGGCTGATCGCCCCCGCCCTCGTGGTCCTTGCAGTGGTGATCGGATATCCCATCGTCCGAGCAATTTGGCTATCCTTCCAGGCCGACAAAGGCCTCGACCCCACCACCGGACTCTTCACCGACGGTGGCTTCGCAGGACTAGACAATTACCTCTACTGGCTCACCCAACGATGCATGGGTTCAGACGGCACCATCCGTACCTGCCCACCCGGCACACTAGCCACCGACTTCTGGCCAGCACTACGCATCACGTTGTTCTTCACCGTGGTTACCGTCGGCTTGGAAACTATCCTCGGCACCGCCATGGCACTGATCATGAACAAAGAATTCCGTGGCCGCGCACTTGTTCGCGCAGCGATTCTTATC…	0.56715	139	68	2.04412
Cgl2660	771	ATGTCGTCTACACGAATCCCCGTCATCGCACTCCTCGCGGCGGCGGGGCGCGGAACCCGCCTCGGCGGACCCATCCCCAAAGCATTCGTCACGTTGCGTGAACGCACACTTTTAGAGCGCTCGCTCCAAGCCATGCTCACCTCCGAAAGCGTCGACGAAATCATCATCCTCGTCAGCCCCGACATGGAAACCTACGCCCGCGATTTGCTGCGCAAACGCGGTCTTTTGAACGACCCCGAAGGGGTACGCGTACGGCTCGTGCACGGCGGCGGGGAGCGCGCGGACTCGGTCTGGGCAGGCCTTCAGGCAATTTCGCTTGACGACGCCACCCCCGATGCAATTGTCTTAATCCACGACAGCGCCCGAGCGCTCACACCACCCGGCATGATTGCGCGCGTG…	0.592737	94	46	2.04348
Cgl2870	1551	TTGAGTAACACCACTACTGCAGAGAAGCTAGCGGATCTGCGCGCACGCCTGGAGATTGCCAAAGACCCAGGTAGTGAACGCGCACGTAAAAAGCGCGACGAGGAAGGCCGAACCACCCCTCGTCAGCGTATTGATGCTCTGCTTGATGCCGGATCCTTTGTGGAGATCGGCGCACTAGGCCGTACCCCGGATGAACCCGATGCGCCTTACTCTGACGGTGTGGTGACTGGTTATGGTCGCATCGATGGTCGCCCAGTGGCCATCTACGCCCATGACAAGACCGTTTACGGTGGTTCCGTGGGCATGACTTTCGGACGTAAAGTCAGCGAAGTCATGGACATGGCTATCCGCATTGGTTGCCCAGTTATCGGTATTCAGGATTCCGGCGGAGCCCGCATT…	0.5706	192	94	2.04255
Cgl0293	783	ATGGGTTCCATTACTCCGCAGAAGCGGCCTCGCGTGGGGTCTCACATCGCGAACAAGGGTCAAGAGACTGATATCGGGCGAAAACGCCGAGCTCGACGCATCAATCGCACACTCACCGTGGCATATCCGGATGCGCACTGCGAATTAGATTTCACCAATCCGCTAGAACTCACGGTCGCCACCATTTTGTCCGCCCAGTGCACGGACGTTCGCGTGAACCAGGTGACGCCCGCGTTGTTCAAGCGCTATCCGACGGCCACAGATTACGCCAACGCCGATCGCACGGAATTGGAGGAGTTCATCCGTCCGACAGGCTTTTACCGCAACAAGGCCACTTCTTTAATCGGCCTGGGTGAGGCACTAATTTCGCTTCACGACGGCCAGGTCCCCGGTACCCTT…	0.554278	96	47	2.04255
Cgl1201	840	ATGCTGACCCTTGGGGAAGCTTTGCGCGACGCCACCGCCACCCTGGAAAGGGCGGGGGTGGCGTCGCCACTTGTGGACGCTCGTTTGATTGCGGCTCATTTGCTGGGTTGCGGTCCGCTCGATATTGCATTGCGCATGCGTGATGAGGTGCCGGCTGGGTTTGCGGCGGCGGTTGAGCGTCGTGCGCGACGCGAACCGCTGCAGCACATCTTGGGCACGGCACCCATGGGCCCGTTGGATTTGCATGTGGGACCGGGCGTGTTCATTCCGCGCCCGGAAACCGAGGTGCTCGCGGACTGGGCCGTGCGGCAGGTGGCTGGCGACGTCGAAAAGCGAAAAATCGTTGACCTGTGCACCGGATCCGGCGCGCTTGCGGCCTACATCGGGCATGCGCTTATC…	0.584524	98	48	2.04167
Cgl1228	807	GTGGCAATGGTGATGCAGGGCATTGGTGGTAGGAAGCTGGCGGCGACGGTGCTGTTGGTTCGGGATGGGATCATCAATGGGCGTCCTGATGTGGAGGTTTACATTCAGGAGCGTGTGTCTACTATGGCTAATTTTCCTCGGGCGACGGTGTTTCCGGGTGGGGGTGTTGATTCTCGGGATTTTGCGGATGGTCACGGTAAGGAAGTGTGGAGGGGACCTAGCGCGGAGGAGTGGGGTGTGCGTTTAGGCGTGGAGCCTCATGTTGCGTATGCGTTGGTTTTTGCTGCGGTTCGTGAGTTGTTTGAAGAGGCCGGTACGTTGCTTGCGGAGCATACGGATGGTTCTGGTTTGGTGAAGAATGCTGGTCAGTATCACGGATATCGGGAGTTGTTGGAGACT…	0.536555	100	49	2.04082
Cgl1027	831	GTGTCACATGGATCAGCATCGTCGAGGAGAAGCTCTAGGCCGCCCCAGCAGACCGCTTTTGTCGGTTTGCCAACGTGGTCTGGACCTTCAGTTGTTTTGGCATCCCTCATTACGGGAATGCTCGTCAGCCTGATGTTAGGCGTGATCGGGCTGCCCTATCAGCTGATTTTCATCATCGCTACTCTCGGTGTGACCTTGCTGGTTGAGGCCCGCGGATTATTCTTGACGGTTGCGTCCATTCCCATTCTGTTTGGTATTTTCACACCACTGACTTCGTGGTTTGTGTCCCAACAAGGCGTGGCTGCGAATGTGTCCCCTGGTGTTTCCGTCACGGAAATCCTCACGGCTGTTTATCCTTTGGCGCAGTTGTTCCCCACCCTGATCATGGTCACTTTGGTG…	0.575211	100	49	2.04082
Cgl1646	1689	ATGACGAGCGCACACTTTGAATCCCGCCGGATTGGCCCTCCGCTTCGCGATAATTATGACGTCATTGTGATTGGCGGTGGTATCTCAGGTGTACAGATTGCGCGACATGCTCAAGGCCGCGGTTTACGCACTGTGATGTTTGAGGCCAGAGATTATTCTTCTGGAACATCATCGACAACCTCCAAGATGATTCATGGTGGTTTGCGCTATTTGGAGCAGTACGATTTCGGCGTGGTCCAGGAAGCCGTGAAGGAACGCCGGTACCTAGGTATCGCCGCTCCGCATTTGGTGGCTCCACGCAGTTTCATGCTCACGGCGTTTGATTGGTCAGAGCCGAAAGCCCCTATGTTGGGTGCTGGTGTGGCGTTGTATGAAACGATGGCGTGGCAGCGTAACCAG…	0.567792	206	101	2.0396
Cgl0724	837	ATGACTAAACGAACAAAAGGACTCATCCTCAACTACGCCGGAGTGGTGTTCATCCTCTTCTGGGGACTAGCTCCCTTCTACTGGATGGTTATCACCGCACTGCGCGATTCCAAGCACACCTTTGACACCACCCCATGGCCAACGCACGTCACCTTGGATAACTTCCGGGACGCACTGGCCACCGACAAAGGCAACAACTTCCTCGCAGCCATTGGCAACTCACTGGTCATCAGCGTCACCACAACAGCGATCGCTGTTCTCGTGGGAGTGTTCACCGCCTACGCTCTAGCCCGACTGGAATTCCCGGGCAAAGGCATTGTCACCGGCATCATCTTGGCAGCCTCCATGTTCCCCGGCATCGCCCTGGTCACTCCGCTGTTCCAGCTCTTCGGTGACCTC…	0.568698	108	53	2.03774
Cgl0575	1362	TTGTGTGGCTTGAAAGGTTGGAATCACTGTGTCTTGCAGCTAGTCTGCCACTCGCACTGCATTTGCTGGATGTATTTGGAATGCTGCGCGGTCTTGATATTGGATTCGGTGGATAAGATGCGCAGACTCATCGCGGTTAGCTTGGCCGCTCTGTTTATGTTGGCTTCCACTCCAGCGACGAGGGCACAGGAAGTAGAAGCTCTCGCTTGCCCCGAGGTAGCGATCGCCGATCCTTCCTCCGCAGTTTTAGATGAACACCTTTCGCAGTCATTATCCCAAGCTCACCAACTAGCAACTGGCGCCGGTGTGATGGTGGCAGTCATCGACACCGGAGTATCCCTGCATCCACGTCTGCCCCACTTAATTCCCGGCGGTGATTTCGTGGGCGCCCACCAAAGC…	0.54699	163	80	2.0375
Cgl1904	864	ATGGCTCTGTGGCCTTTTGGTAAGAAAAAAGAAGTAGTCGACGAGACCCCGGCAGCGCCTGAGGTATCTGAGGTACCTGCCGCTCCTGAGGCTCCGGTAGAAGCAGACAGCGCTGAGGCGTCCGTGCCTGAAGCTCTGCGCTCCCTGGGCGAGCAGCCTGTCTTGGATGAAGATCCATCAGCAGGTGAACCCGATCCAGTACATGACGCCATCAACGGCGATATGGGACCTTTTGATGCTGGTTCCGTCAACATCCAAGATTTTGATTTCTCGGACTTTTCCAAAGGCGTCCTAGATCTTGGTTCCATTCAGGTTCCACTTCCACAAAACTCTGAAGTACAAGTGGAAATGGGCGAGCAAGGCCCCCGCATGCTCCACGTGGTCACCCAATTTGGTCGC…	0.574074	114	56	2.03571
Cgl2111	999	ATGGCGTCAAAGCGACCGACAATGGCTGATGTGGCAAAAGCTGCTGGAGTATCCACTGCGCTGGTCTCCATCGTGTTTCGCGATGCCCCCGGAGCAAGTGAATCCACCCGCAACCATGTGAAAGAAAAAGCCGCCGAACTCGGATACATTCCTGATCGACGAGCCCAAAAACTTCGCCAAAACCGCTCCGGACTCATCGGTGTGGCATTCGAAATGCACCAAGCATTCCACGGCGATATCGTCGAACACCTCTATCCCACCGCCCGAAAACATGGCTTCGACCTGTACCTTAGCGCGATCACACCGACTCGCACTGAAAAAGATGCCGTCAACGCCCTGATCAGGGAACGATGCGAAGCAGTAATTCTTCTAGGATCTCGCATGTCACCTAGTGATTTG…	0.556557	116	57	2.03509
Cgl0930	1272	ATGTCCCGTCCAATCGTTAAACAAGCATTCACCGTCACCGCAGTCACCGCGATGGCTTTTGCCCTGGCATCATGCACCCGCGCAGTGGATGCAACCTCCGCAGATGGAACCGCGAGCAACACCGCAGCTTCCTGTGTGGATACATCCGGCGACTCCATCAAAATCGGCTTCATCAACTCCCTGTCCGGCACGATGGCTATCTCTGAAACCACGGTGAACCAATCCCTGCACATGGCAGCCGATGAAATCAACGCAGCCGGCGGCGTTTTGGGCAAGCAGTTGGAGATCTCTGAAGAAGACGGCGCCAGCGAACCCGCCACCTTCGCCGAACGCTCCCAACGCCTCATCCAGCAGGAATGCGTTGCAGCCGTGTTTGGTGGATGGACCTCCGCCTCCCGC…	0.55739	175	86	2.03488
Cgl1366	924	ATGAGTAACTCAACCGGTACCGACATTGTCGTTGTCGGATCCATCAATGCCGATCTCACCGCAAAAGTTCAACGCCACCCTGAACCTGGAGAAACCCTCCTGGGTAGCGGCGGCACAGTGAGTGCTGGTGGCAAAGGCGCCAACCAAGCTGTGGCGGCAGCGCAATTAGGTGCCAAAGTCACCATGATCGGTGCGGTCGGAACCGATCAAATGGCTGGCGAGGCGCTGACACATTTGCGTCAATCAGGAGCAGATATGTCCGCGATTGCCACTGTGGACGGTCCCACTGGTCTTGCCATCATCACTGTGTCTGACGATGGGGAAAACACCATCATCGTTATCCCTGGCGCTAACGCTTCTGTCACCGCGGAATTTGTTGATAAACACTCCCAACTCATT…	0.570346	118	58	2.03448
Cgl0195	399	ATGAGCCTGAAAACCCAAGCTTTCCGGTTCATCCTCACCGGTGGCCTCTCAGCCATCGTGGACCTCGGCCTGCTGTCACTTTTGCAGCTAGTGTTCGGCCTTCCCGTACCTGTTGCCCGCACGATCTCCTTCATCGCCGGCACCACCACCGCCTACATGATCAACCGCCGGTGGACCTTCCAAGCAGAAAGCTCCACCTCCAGGTTCCTTGCTGTGGTGGCCCTCTACGGCGTGACCTTCCTGATCAACATTGGACTGCAAACCCTCTGCTCCGCATTGTTTGAGAATTGGGGCTGGAACGAAGCCGTCGCGATGGTGGTCGCCTTCGTGATCGCCCAAGGCACCGGAACGGTCATCAACTTCATCGTCCAAAGAACCATCATTTTCCGAGTGAAGTAA	0.568922	61	30	2.03333
Cgl2823	525	ATGTTGGCAGCGTTCCGCCAGTACGGAATCCAGCCCGGACCACTACTCTTCGATCGCAACCCTGAACTTGTCTGGGCACTTCTTGCCAGCTTCTTCATCGCGATGATCGTCCTGCTGTTCATCAACCTGCCGTTCGCACAGCTGTGGGCAAAGCTCCTGCTCATTCCAAACCACTACCTCTACTCCGGCATCGCATTGTTCTGTGGCCTGGGCATTTACGCCACCTCCGGCGCAGTGTTCGACCTGCTCATGCTGCTCGGCATCGGTGTCGTGGCTTTGATCATGCGTCGCTACGGTTACCCGCTGGCACCGCTGATGATCGGTATGGTTCTTGGACCTTTGGCTGAAACCTCCCTCCGCGACGCACTACTGTCCTCGGTTGGCGATTTCTCCATCCTC…	0.575238	61	30	2.03333
Cgl2495	8982	TTGAGCAGGAACTTCGGGGCCAGCCGACTGATTAACCGCTTTGGCCAGGAGCCTTTTGCCTTCGCTTTCGCCGGCCAAGGATATGACTGGTTGAAGACCCTTCGTGCCGCGGTTGCCGCAGGTGCAGGCACCAATGTTAGTGACATCGTCGAGCGCGCAAATGCGCTGCTTGCACTAGTTGCAGATGATCTCATTGGCACCCTTCCATTTGGTTTCGATCCAGTGGCTTGGGCTAACAACTCCGAAGATCCAGCTTTCGATACTGCACAATCTGCAGTGAGCGTGCCGGGTATCTTTGTCTCCCAGATCGCAACCCTGGATTCCCTTGAGGCGCAGCGCCTTGATGTGGATCAGGCTGTGTCCAGCATTGGTCATTCCCAGGGCGTATTGGGCGTGCAC…	0.59096	1136	559	2.0322
Cgl1753	579	ATGGCGATTAAAGGCGCAATGCCGAAAAATCGAGTACCAGGTGTGGCAGCAGGTGCGTTTATTGCTGCTGCCGTTATTGCAGGTGGATCAGGCGTGACCTTTCTCGCCCAAGGCGGTGGTGATGTCAATACAGTGGCCGTCGTCGAGCCACAGGACGAGGTAAAAAATCAGGTCGTGACAGAAACCGAAATTGTCACGAAGGTTCACGATCCTTCTTCATCTGACGCCAGTGATGCTGACAGCAACACAGGCACCGCCGAAGGCGCAGACTCAGATCACAAAGAACCCCGTGAGCACGACAGTGCTCAAGAGCCAACGGCTCCGACCGACCCCACCTTGACCATTACCGGCAACGGTGACACACCAGTATCAGCACTTGATGCTGTCGCAGGACCTGCC…	0.542314	65	32	2.03125
Cgl2890	1530	ATGAGAATCTCAAAGGCCAATGCGTATGTTGCAGCGATTGACCAAGGCACCACTTCCACTCGGTGCATCTTCATTGATGCCCAAGGAAAAGTGGTGTCTTCTGCTTCCAAGGAGCACCGCCAAATCTTCCCACAACAGGGCTGGGTAGAGCACGATCCTGAAGAAATTTGGGACAACATCCGATCTGTCGTCAGCCAGGCGATGGTCTCCATTGACATCACCCCACACGAGGTTGCATCGCTGGGAGTCACCAACCAGCGCGAAACCACCGTGGTGTGGGACAAGCACACCGGCGAACCTGTCTACAACGCAATCGTGTGGCAAGACACCCGCACCTCTGACATTTGCCTAGAGATCGCGGGCGAAGAAGGCCAGGAAAAGTGGCTTGACCGCACCGGC…	0.573856	197	97	2.03093
Cgl0441	1626	ATGCTCAAAACAGTCAAGCTGTATGCACGGAAAGCGTGGAACTGGCTCACCAGCATGCGCACAGCACTGGCGTTGCTGTTTCTTCTGGCGATCGCTGCCATCCCTGGCGCATTGCTCCCGCAGCGTTCCCTCAATGAATCAAACGTCATTGAATACATTGAGAACAATGGAAAGCTCGCTGAGTTCTACGACAAGATTCAGCTTTTCGACGTCTTCTCCTCCACGTGGTTTACCGCCATCTATGTGCTGCTCCTGATCTCTTTGGTCGGCTGTATTCTCCCTCGAAGCTGGGAACACTACAAAGCCATGCGCGCACCTGTGGTGCGGGCGCCAAGGAACCTCGAACGTTTGGCTCACAACGGCGAGGGGCTCGTCGAAAAGCGTGAAGAAGAGGTAGAA…	0.579951	203	100	2.03
Cgl2305	588	GTGTCTAAGCTTAGGGGCATGACTACTGAGGTTGAACTGGTTGTTTTAGCTGATTCCGAGGGCAATCCTATTGGTACTGCGCCGAAAGCTACGGTGCACACTAAGGACACGCCTCTGCATTTCGCGTTTTCCACCTATATTTTGAACCCGCGTGGGGAGCTGTTGGTGACGCGTCGTGCATTGTCGAAGAAGACATGGCCTGGTGTGTGGACGAACTCTATGTGTGGGCACCCTGGTCCGGATGAGACAAACGCGGATGCGATTCGTCGCAGGGGTGTCGATGAGTTGGGGCTGGAGGTAGATTCTTTCTTGGATATTCAAGAGATTCTGCCTGATTACCAGTACCGTGCTGTCGACGCGTCCGGCATTGTGGAGTGGGAGTTGTGCCCGGTCCACCTC…	0.545918	69	34	2.02941
Cgl3084	570	ATGGAGCGCAATGAGGTAGCTCCAGGCATGTTGTTGGTGGCTGCGCCCGATATGGCGTCGGAGGATTTTGAGCGCAGCATCGTGTTGATCATCGAGCATTCTCCTGCCACCACTTTTGGTGTGAACATTTCTTCACGTTCCGATGTTGCTGTGGCCAATGTGTTGCCCGAGTGGGTGGACCTCACCTCGAAGCCACAGGCACTGTACATCGGTGGGCCGTTGAGCCAGCAGGCTGTGGTTGGTTTGGGCGTGACCAAGCCGGGCGTGGATATTGAAAATTCCACCAGCTTCAACAAGCTCGCCAACCGCCTGGTGCACGTGGATCTGCGTTCTGCACCTGAAGATGTGGCTGATGATCTTGAGGGCATGCGCTTTTTTGCGGGCTACGCGGAGTGGGCT…	0.566667	69	34	2.02941
Cgl2401	1122	TTGTCTGATTTAACCATCCAAAAAGTCGAATCCCGTATCCTCGACGTTCCCCTCATTCGCCCACACGGCTTCGCAACTACCACCTCCACTGAGCAGCACATTCTGCTGGTCAGCGTGCACTTAGAAAACGGTGTCATCGGCTACGGTGAGGGCGTTGTGCCCGGCGGTCCATGGTGGGGCGGCGAGTCGGTTGAGACCATGAAGGCGCTTGTCGACGGCTACCTCGCCCCAGTGCTCATCGGCCGTGCTGTCTCCGAGCTTGCAGGAATTATGGCAGACCTTGAGCGTGTTGTTGCACGTGCGCGTTATGCCAAGGCGGCTGTTGACGTCGCAATGCATGATGCCTGGGCACGCAGCCTCAATGTGCCCGTCCGCGACCTGCTTGGTGGCACCGTGCGC…	0.581105	142	70	2.02857
Cgl0721	570	GTGATGGCGATCATCTACAACACATCGAGCACGCTCAACGGCTTCATCGCAGACAAAGACAACTCCCTGCAATGGCTTTTCGACGTCCCCGGCAGCGACGGTGCCTCTGAAGACTTCGGTAATTTCCTTTCAAAAGCCGGCACCATCGTAATGGGATCCACCACCTATGAATGGCTGCTCAAGGACCTAGATTTCATCAGCGATCCCCACAAGTGGACCGATGTGTATGGCGATCGCCCCACGTGGGTGTTCAGCAGCAGGAACTTGGAAACCCCGGAAGGAAAACCTGTCAAGGTAGTAAATGGAGATGTCGCCGATGTTCTCCCCGCCATACTGGAAGAGAGTCCAGAGAACACTGATATTTGGATCGTCGGTGGTGGCGATCTGGCGGGTCAATTC…	0.538596	71	35	2.02857
Cgl1596	636	ATGTTCACAGGTATTGTCGAGGAGCTTGGCTCCGTTGCAGGCGTGGAACATCTGGGAGATTCCATCCGGATGCAGATTTCCGCGTCCACCGTTTTAGAGGGTGTGCATTTGGGGGATTCCATTTCTGTCAATGGTGTGTGCTTGACAGTGGCGTCCTTTGGCGAGGGACATTTCACTGCAGACCTCATGCAGGAAACCTTAGATCGCAGCTCCCTGGGCGCATTATCCACCGGTAGCAAAGTCAACCTTGAGCGCGCCATGGCAGCCGATGGCCGTCTGGGTGGACACATCATGCAAGGCCATGTTGATGCCACCACCTCGCTGATCAAGCGCACCAGCTCAGAGAACTGGGATGTTCTGCGTTTTGAGCTGCCAGCTGATTTGGCTCGCTATGTGGTG…	0.540881	73	36	2.02778
Cgl0400	1707	ATGTCAGCATACGAAACCAAAGAATGGCTCCAGCACTACCCAGAGTGGACGCCACACTCGCTGGAATATGGCGACACCACCCTGCTGGACGTTTACGACAACAACCTGGCCATCAACGCAGACAAGCCAGCCACCTACTTTTTCGGTCGTTCACAAACCTACGGTGAACTGGACAAAGAAGTCCGCAAAACTGCCGCTGGCCTGCGCGCACTAGGTGTCCGCCCCGGCGATCACGTAGCGATTATCCTCCCCAACTGCCCACAGCACATCGCAGCTTTCTACGCAGTGCTGAAACTCGGCGCAGTAGTCATTGAGCACAACCCGCTCTACACCGCCCACGAACTGCTCGAACCCTTCAAAGACCACGGTGCCCGCGTTGCCATCGTCTGGGACAAAGCC…	0.580551	223	110	2.02727
Cgl1859	1422	ATGCGTTATACTCCCCGTACCCACCGCGCACTCGGACTTGCTGCACTTACCGCTACAGCTCTCCTACTGAGCTCATGCTCGACCACCGCTGACCTTCTCGGCGCCGATTCTGTGGCGCAGGCTGTCACCGATGGTGGCTCTGCCCTTGATCCCACTGCAGCTCATGTGCTCACCATCACCAATGCCACTGCAATGACTCTTGCTGAGCTACCAGAAAACACCGACCCTGACGCAGCCAATAACACGGAGCCAACAATGGCCCAAAGCGCCCTCAAGCGTATTTACGGTCTCGAAATTGCCGCCGATGGCACTCTGATTGCTGTCGCAGCGCCATTAACCTCGCGAAATAGTGGTTCTGAGCAGCCTACTGTCGCAGCAATGGCTGATCCAGAAAACAAT…	0.548523	150	74	2.02703
Cgl0941	627	ATGCCCACCACGGACGTCTTCAACCGCGTCCGGTTGGCATTGGAACCTCTAGCTGATCCCGCACGTGCCACCGGAATGGCAAGCTACATGCGGGATCAGTTTTCTTTTCTCGGCATCCCATCCACCCCCAGAAAAGAAGCCTGCAAACCCGTGCTGTCCGCGCTAAAAGAGTTGGACACTGACTTTGTCTCAGACTGCTTTGGCGCAGCTGAACGGGAATACCAGTATGTCGCCTGCGATCACATCAATCGCGTCGGCATCACCGATCTAGGTTTTGCCAAAGCATTAGTGCAGACCAAATCCTGGTGGGACACCGTCGATTCCCTAGCAAAACCGATCGGCGCCAAACACGATGATGATCTGATGAAAACGTGGGCGCTTGATGAGGACTTCTGGGTG…	0.569378	75	37	2.02703
Cgl1599	1335	GTGAGGGCTCTGGGCGTCGATAAGCCGAGAGAAATTGCGTTTGAGGTGCTTGATCGTGTGCGTACCGGTGAGGCGTATGCCAACTTGGTGTTGCCACGACTGCTGAGCAAGCACAATCTTTCTGGCCGTGACGCGGCCTTTGCTACGGAAATTACCTACGGCACCTTGCGTAATGTCGGCTTGCTGGATGAGGTCATTAAGGCTGCATCTGGGCGTGAACTGTCTGATATTGATCCAGAGGTTTTGGACGTGCTGCGTTTGGGCGCGTACCAGGTGATGTTTACCCGCGTGGAGGATCACGCTGCGGTCGATACTTCAGTAAAGATGGTCGGTGGGCTGAAGAAATTCCAGGCCACTGGTTTTGCCAATGCAATTTTGCGCAACATCACGCGCAAGGAA…	0.577528	156	77	2.02597
Cgl2188	630	GTGGGTAAGCACCGTCGCAACAATTCAAACGCAACTCGCAAGGCTGTAGCAGCATCTGCAGTTGCGCTTGGAGCAACCGCAGCTATCGCCTCCCCAGCACAGGCAGCTGAGGTTGTTGTTCCTGGCACCGGAATCAGCGTTGACATCGCTGGCATCGAGACCACTCCAGGTCTTAACAACGTTCCAGGAATCGATCAGTGGATCCCTTCCCTTAGCAGCCAGGCAGCTCCTACTGCTTACGCAGCCGTCATTGATGCACCTGCAGCACAGGCTGCACCTGCAGCAAGCACCGGTCAGGCAATCGTTGATGCAGCGCGCACCAAGATTGGTTCCCCATACGGTTGGGGTGCTACCGGTCCTAACGCTTTCGACTGCTCCGGCCTTACCTCATGGGCATAC…	0.57619	79	39	2.02564
Cgl3093	621	ATGCTCCAGGCTTCCCTTTTCCCGATCGTGCAGGAACACATAGATTTCCTGCACCCCCAGGCCCGCAAGTCGGTGTTTTGGGAGCTCGCACCTGAGGTTGCAGCTAAAGCTGATCCGGTGTTTGAGAAGGAAGCCTGGCTGTCCACCACGCTGCTGGAATATGAATCCTGCGGTTTCAACATTGGTTACCGCAATGGAACTCCGGCGTTGGCGTCGGTCATTTTCTGCGAGCGCGATGCCGCCCCGGGCGCGAAGGCGCTGCCTACGGCACCGGTGTCTAGCGACGCTGCGATCATCAGCAGCCTGTTCATCGACGAGGTTTTCCGGGGCACGGGCATGGAATCGGCGCTTCTCGACGCTTCCCTCATGGAACTCATTCGGCGCGACTACCCAGCCGTT…	0.58132	79	39	2.02564
Cgl1271	1881	GTGAATGTGGCAGCTTCTCAACAGCCCACTCCCGCCACGGTTGCAAGCCGTGGTCGATCCGCCGCCCCTGAGCGGATGACAGGTGCAAAGGCAATTGTTCGATCGCTCGAGGAGCTTAACGCCGACATCGTGTTCGGTATTCCTGGTGGTGCGGTGCTACCGGTGTATGACCCGCTCTATTCCTCCACAAAGGTGCGCCACGTCTTGGTGCGCCACGAGCAGGGCGCAGGCCACGCAGCAACCGGCTACGCGCAGGTTACTGGACGCGTTGGCGTCTGCATTGCAACCTCTGGCCCAGGAGCAACCAACTTGGTTACCCCAATCGCTGATGCAAACTTGGACTCCGTTCCCATGGTTGCCATCACCGGCCAGGTCGGAAGTGGCCTGCTGGGTACCGAC…	0.571505	245	121	2.02479
Cgl2712	3888	GTGGCATTGAGCAGTGTTCCAGCACAGTTCCTGAGATCCGCCCAGGCGCCCCCGAAGCGTACTTTGTGGGACGTCTTAGAATCCGTCGCCTCTACTTATCCTGAGGCAGCAGCTATTGACGATGGCCAGGTGTTGACCTACGCAGAGTTGATGGAAGAAGTCACCGCGTTGGCTGATTCCATTCATGCACAGGGCATTCGCCGTGGTGATCGCATCGGTATTCGCATGCCGTCTGGTACGCGTGACCTTTACATCGCTATTTTGGCCACTCTCGCTGCTGGTGCTGCTTACGTGCCAGTTGATGCAGATGATCCTGAAGAGCGCGCCGAGATGGTGTTTGGTGAAGCAAATATTAATGCGCTTTTCGACGCCACCGGCTTCCATATGCTTCGCCCGACC…	0.585134	510	252	2.02381
Cgl0436	1347	ATGCGTTTTGCCATCATCGGTGCAGGCCTTGCGGGTCTGACTGCTGCATATGAGATCCATAAAGCTGATCCCACTGCCCAAATCGATGTGTTGGAAGCAGGCGAACGCATTGGCGGCAAGCTTTTTACGGTGCCGTTTGCTTCCGGACCTACCGATATTGGAGCGGAGGCGTTTTTAGCTGCGCGTTCCGATGCGGTGGAGTTTTTTACTGAGCTTGGGTTGGCTGATTCTTTGGTCAGCCCGTCTGCTGCGAAGTCTCAGTATTTCGCGGGCGGTGCGCTGCATGCGTTCCCCGCAGGTGGAGTGATGGGTATTCCAAGCAATCCACCAGCAGGCGCGCAAGACACCGCTTTTGATTGGACTCCTGGCCAAGACATTTCTGTTGGCGCCTTAGTGCGC…	0.594655	170	84	2.02381
Cgl2860	672	GTGGTATCACGCCAGCACAACAAAAGGATCTTCATAGGGTTATTCAGTCTAGCTGCTTTTAAACAAGCCATAATGGAAGCCATGGCCACAACGATCACCGTTTTCTCTCCCACCCACTCCCCCGCACAAATCCGCGAAACCATCCTCAGCGCCGCGAAAGAAGACGACGTGGACTTCCTCGGAGTCCCCTTTACCCACCCCAGAAACGTCACCATCGAAGTCGACGACGAACTGATCAACGACTGCTTAGGCTGGCTCGACGACGTGGCACTCGCCTCCGGCCTGGGCATCCAATACAACGACGAAGTGCTCCGCTACGGCGACGAAGACATTTCCTTTACCGTCCAAACCAAAAATGACGATGACGCCCGCATCGGCGCCTCCCGCCTTGGACTCGAG…	0.558036	85	42	2.02381
Cgl0870	1614	ATGCGTGACCTTTTACCCTCTAGAGACGACTATCAGCTACTCCGCTTCTCCTGGAAGATGGACATTGCTGCTGGCGTCACCGTGGGCATTGTTGCCCTCCCCCTCGCTCTCGCCTTTGGTGTGAGTTCTGGAGTCGGAGCCGAGGCAGGATTAGTGACTGCGATTATTGCTGGCCTGGTTGCAGCAATCTTCGGCGGTTCCAATGTGCAGGTTTCAGGACCAACAGGAGCGATGGTGGTTGTTCTCGCTCCAATCGTCGCCCAATATGGTGTCGGTGCGGTTGCATTACTCAGCCTGATGGCTGGAGTTATCGTCCTTGTCGCCGGAGTGCTTCGATTAGGCCGAACGGTGAGTTTCATTCCGTGGCCGGTCATCGAAGGATTTACGGCAGGCATCGGT…	0.561338	182	90	2.02222
Cgl1669	660	ATGCTGGGACTTCATGGACGTAAGCCTGCGCAGGTTATTGTTGAGCCTGTTGCCAAATTGATGATCAAGTTGAAGGTGACGCCTAATCAGCTCACCTTAGTCAGCGCTGGCCTCACCGTTGGGGTGGCTTTGCTGCTGATTCCTACGGGGCATTTGATTTGGGCGGCAGTTTTGACGGGCCTGTTTGCGGCTTTCGACATGATTGATGGCACGGTTGCTCGCATGCAAGGTGGTGGCACCAAATTTGGTGCCACCTTGGATGCCACGTGTGACCGCATCACTGATGGTGCACTATTTGGTGCGATTACCTGGTGGCTGGTGTATTCCTACGATGCACCACAGGCATTGGTCGCTGCCTCCTTGGTTTGTTTGGTTGCCTCCCAGGTGATCTCTTACGTG…	0.543939	91	45	2.02222
Cgl2980	1533	ATGGCTACAGATACACACGCCGCAAGTTTTGATGATGACTACGTACCTCCACAGGAGCCAAGCGATTCCTTCGCGGATGACGCACACGTAGATGTCCCTGCTCCGGCGTTTGAAGATTTCTCCCCGGCCCAGGCCTTTGGTCAGGGAACTAGGGGAGGAGACTCTCAGGGCTTCAAGAAGAGGGGTCGCAAGGACGAGTCCCGTGAATACCGAGACTTCCGCCAACCTCCCTATGACAATGACGCTGAGATGGGCGTGCTGGGCGCGATGCTGCTCAGTCCGACCACGGTCATCGACATTCTGGATATCCTCACCCCAGAAGACTTCTACAGGCCGTCCCACCAGCTGATTTTCCAGGCGATCATTGACCTGTTCAGTGACAACCGTGATATTGACCCC…	0.562948	186	92	2.02174
Cgl2447	795	GTGTTACCCATGCGCGAACTAGCACTCAACATGGCCGGCGTCACCGTGCGGCGCGGCGAGAAATTGCTTCTCGACGATATCTCCCTCTCAATTCCGCAAGGGTCGCACTGGGCCGTACTTGGTCCAAATGGCGCCGGTAAAACCACCATGCTGAAGATCGCAGCCACCTTGCTGTACCCATCGGAAGGCACCGTGGACATCCTGGGGCATCGCTTTGGTCGGGTGGATACTCGTGAGCTGCGGAAAACAATCGGCCTGGTGGACCCGAAGCAAAGATTTACCAACCTGCCGGCCCACGAAATTGTGCTGTCGGGGTTAACCGCCTCCAACGGGTTGTTGCCACGGTGGTCGGCTTCGGCTTCGGAGTTGGAGCGGTGCGCTTTGATGTTGGAGTTGGTG…	0.576101	99	49	2.02041
Cgl2404	1473	TTGGCAAGCGTTCAGAAAACTCTGGACCATGCGCTTGAGGACCGCCCTGAAGAGGGAATCGTCCGCGTCAACCGCAACATCTTCACTGACCCTGAGATCTTCGAGCTGGAGATGCGCCACATCTTCGAAGGCAACTGGATCTACCTGGCTCACGAGTCCCAGATCCCTAACGCTGGCGACTACTTCACCACCTACATTGGCCGCCAGCCGATCATGATCACCCGTTCCAAGGACGGCACACTCAACTGCCTGATCAACGCGTGTTCTCACCGTGGCGCCATGCTCTGCCGTCGCAAGACTGACAACCGCACCACCTTGACCTGCCCATTCCACGGCTGGACATTCAGCAACGACGGCGCACTGCTCAAGGTCAAGGACGAAAAAGAAGGCGCCTACCCA…	0.578411	200	99	2.0202
Cgl0658	915	TTGTTTTCCTCTGCTGTTGCACCAACGGAGCGTCGAAAAGCATTACGCGCGGCACTGGCTGCGCCTGAAATTGCCCGCATGCCTGGTGCATTCTCCCCGCTGGCGGCGCGCGCAATCCAGGAAGCCGGATTTGAAGGCGTGTACGTCTCGGGCGCCGTCGTGGCGGCTGACCTTGCATTGCCGGATATCGGCTTGACCACATTGACCGAAGTGGCGCACCGCTCCCGGCAGATCGCACGCGTGACAGACTTGCCCGTGCTGGTCGACGCCGACACCGGCTTCGGCGAACCCATGTCCGCAGCGCGCACCGTCTCCGAACTCGAAGATGCAGGTGTCGCGGGCTGCCACCTGGAAGATCAAGTCAACCCCAAACGCTGTGGGCACCTGGACGGAAAAGAA…	0.598907	101	50	2.02
Cgl2671	882	ATGTCATTTACAGCTTTTCAAACAGCCCTGCTCGTGTGGTTTAGAGCAAATGCCCGCGATCTTGCGTGGCGTGATCCCAATACTTCAGCATGGGGAATTCTCCTTTCAGAGGTGATGAGCCAACAAACTCCCGTCGCGCGAGTCGAGCCGATTTGGCGTGAGTGGATGGAAAAATGGCCCACTCCGGAAGATTTCGCGAATGCGAGCACCGATGAGATTTTGCGGTCGTGGGGCAAGTTGGGCTATCCACGTAGGGCGCTGAGGTTGAAGGAATGTGCGGAGGTGATCGTCGAAAAGCATGCCGGCGAGGTGCCGGATACGGTGGAGGCGCTGCTCGCGTTGCCGGGGATCGGTGATTACACGGCGCGCGCGGTCGCGGCGTTTCATTTTGGGCAGCGC…	0.57483	105	52	2.01923
Cgl0036	981	GTGCAGTTCCGTCCCCGGACACTGATGGTAGTGCTCATCGCGGTTACGTTGGTGGTGATTCTTATTCATTTGAGTCTGACTGTTGGTTCCATCACTGCATCGCAGGCGTGGTCGGCGGTCGTAGGAGTGGGTGATGCTTCTGATATTCGTTCAGTGCAATCACGGCGCTTGCCTCGAGTGCTGACAGCGGTAGGAGTGGGCGCTGCGCTGGGATTATCTGGCGCTTGTTTCAGTCCGTGTCACGTAACAGTGCTGGGCTCACCAGACATCATTGGATTTACCACGGGAGCTGCCACAGCTGCGGCGATCAGCATTATTTTCTTTGATGCAGGTGTGGTCTTAACCGGAGTGGCAGCCATTCTTGGTGGACTTGCGACCGCAGTTTTTGTCTATCTCATG…	0.550459	109	54	2.01852
Cgl1977	951	ATGAGCAAAAAAGCCATCCTTGATATCGACACCGGCATCGATGATGCCCTCGCACTTGCCTACGCACTGGGCTCACCTGAACTAGAGCTCATTGGTGTCACCACCACCTACGGTAACGTGCTACTCGAAACCGGTGCAGTCAATGACCTGGCACTGCTTGATCTGTTCGGTGCACCAGAAGTACCTGTGTACTTGGGTGAGCCACACGCACAGACCAAGGATGGCTTTGAAGTTCTTGAGATCTCCGCGTTCATTCACGGACAAAACGGCATCGGCGAAGTCGAGCTGCCAGCAAGCGAGTCAAAGGCACTCCCCGGCGCAGTGGATTTCCTCATTGATTCCGTCAACACCCACGGCGATGACCTGGTGATCATCGCAACTGGTCCCATGACCAACCTG…	0.564669	109	54	2.01852
Cgl1219	924	GTGACGTCCCCGCATAATTTTGTCAGTGGTGCTATTGATCTGGGTGAGGTGAAAGCGCGTGCGGATGCGCGCCAGAAGGCCCATGAGCAGGGGCCGGTAACTCAGGGCATTGCTAGTTCCCTTGATGTGACCATGGAGAACCTGGAGAATGAGGTGCTGCGTCGTTCCACGCAGGTTCCGGTGATTGTTCTCGTGGGTACCCCGCGCAGCCCTGATTCGGAGCAGTTGAAGTCGGATCTGACCACGCTTGCTGCTGAAAGTGGCAGGAAGTTCATTTTCGGTTATGTCAATGCTGATACCGATGCTGATGTGGCCCAGGTGTTTGGGGTGCAGGGCTTGCCGTCGGTGATTGCTGTGGCAGCGGGACGCCCTCTGGCTGATTTCCAGGGCGGACAGCCA…	0.574675	111	55	2.01818
Cgl2647	912	ATGACTGATCCCACTTGCACCCTTGCCCTTGATATTGGTGCCACAAAGATTGCCTACGCACTAGTCCCCGATAACACCCCGACGACAACATTGTCCACGGGACGCTTGGGAACAAAAGAAGGCGACAGCCCTATCGAGCAGATCCGGCTGGTTCTTCTGGCAGGCTTAAAAGCTGCCGAGGAACACGGTCTCAGTGTCGCCCGCATCGGCATGGGCGCTCCTGGTGTAATTCTGGGACCAGAGGGAACCATCGTGTACAACGGTGAAACCCTCACAGAGTGGGCAGGCACTGACCTGCGAGGATTATCCCGAGAAGTCCTCAACGTTCCATTCGCGGCACACAATGATGTCCGCGTATGGGCCTACGGTGAGCACCACTTAGGCACCGGCAAAGACCTC…	0.561404	115	57	2.01754
Cgl1364	939	ATGACCACCAAGATCATCCTCGACTGCGATCCAGGACACGACGACGCTGTAGCCATGCTGCTCGCAGCCGGCAGCCCAGAAATTGAACTGCTTGGAATCACCACGGTCGGCGGCAACCAGACCTTGGACAAGGTCACCCACAATACGCAGGTCGTAGCCACCATCGCTGATATCAATGCGCCCATCTACCGCGGTGTCACCCGACCATTGGTGCGCCCCGTTGAGGTAGCCGAAGATATCCACGGCGATACCGGCATGGAAATCCACAAGTACGAACTGCCTGAACCAACCAAGCAGGTAGAAGACACCCACGCGGTGGATTTCATCATCGATACCATCATGAATAACGAGCCCGGCAGCGTAGCGCTGGTTCCCACCGGACCACTGACCAACATCGCG…	0.56443	115	57	2.01754
Cgl2573	924	ATGACTAACAATGTTGTTACTCCGCGCATGGATGAGCCTTTAAAGAAGAGCTCAGCCTTCACCGACATCTCCTCCAGCCGTAAGACCACCAACACCGCAGCAACCGTCATCATTTATGGTGCGATGCTCATCGCAGCTGTGCCACTGGTTTGGGTGCTGTGGACCGTGATCTCTCGAGGCATCGCTCCGATCCTCACTGCTGATTGGTGGTCCACCTCCCAGGCTGGCGTCATGCTGATGCTGCCAGGCGGCGGTGCAGCTCACGCCATGATCGGTACCTTCATGCAGGCGGTAGTCACCTCGGTGATTTCCATTCCAATCGGTATCTTCACCGCAATCTACTTGGTGGAATACTCCAACGGTAACCGTCTCGGACGCTTGACCACCTTCATGGTTGAC…	0.562771	117	58	2.01724
Cgl1602	2067	ATGGCAAAAACCCGCGTCCCCGCTCCTGAAAAGTCGGTGGCGCGGGTTTTACCTCTTTTGGGGTTACCTCACCTGGATCGACTGTTTGATTACCGCATCAGCGAAGACCAACACGATGATGTGCAACCTGGCGTGCGGGTGCGCGTGCGTTTTGGTGGACGTTTAGTTGATGCCATCGTGATGTCACGCACCGCGCAAACCTCGCACGAGGGAAAGCTGATGTGGCTGGATCGGGTGATTTCGCCGATCGTGGTGTATCCACCTCAAACAGCAAAGCTAATTGAGCAACTCAGTGATCGCTATGGCGGGGTACGTTCGGATCTCATCCGTTCGGCGCTACCGGCGCGGCATGCTGGGGCAGAAGAGGCAGATACCTCCACGTCGTGGGAGTCATTGGGT…	0.571843	254	126	2.01587
Cgl2238	1143	GTGAGTGATGTAACCGTTGGCGATATTCGCCGCATTTTGGATGAGGCTTATCCGCCGGCGTTGGCGGAAAGCTGGGACAAAGTGGGGCTGATCTGCGGTGATCCAACAGAGTCGGTGAAGCGTGTCGGTTTAGCACTCGATTGCACCCAGGCAGTGGCCGACAAGGCTGTGGACATGGGTTTGGACATGCTGATCATTCACCACCCATTGCTGCTGCGTGGGGTGACGTCTGTTGCTGCGGATGAGCCAAAAGGCAAGGTCATTCACACCCTAATTCGCGGCGGGGTGGCACTGTTTTCCGCGCACACTAATGCGGATTCCGCGCGCCCAGGTGTCAACGATAAACTCGCCGAGCTCGTCGGCATCACGGCCGGGCGACCCATCGCGACACGGCTTTTA…	0.568679	137	68	2.01471
Cgl1997	1104	ATGGCGTCACAACAGATCCGCTATCCATTCTCCGCGGTTGTGGGACAAGACGAGCTTCGGCTTGCGTTGATCCTCACTGCGATTTCCCCACGCATTGGTGGCGTGGTGATTCGAGGTGAGAAGGGTACAGCGAAAACTACCACTGTGCGTGCTTTTGCTGGTCTTTTAGGTGATGCCCCTTTGGTGAACTTGCCTCTCGGATCCACGGAGGATCGTGTGGTGGGTTCCCTCAACATGGAAACTGTGTTGACCACCGGCCGTGCGGAATATCAGCCAGGTTTGCTCGCGCAGGCTGATGGCGGTGTGCTGTATGTCGATGAGGTCAACCTCTTGGCGGATCACCTGGTGGATGCTCTGCTCGATGCAGCTGCAAGCGGTCGCGTCAGCATTGAGCGTGAC…	0.572464	137	68	2.01471
Cgl0403	1242	GTGAGCACTCTTCTTGCTTTCGTATTGGGCGTGGTCCTCATGGGCCTCGCCCTACCTGCGTATACGAAAATTAAAGATCGGATGCGTCGCCACAAGTCCGCGGTCACCCTGTCCGAAAACCAGGTCACCACGGTGGGGCAGGTCCTCCACCTGGCGATTCAAGGCTCCCCAACGGGAATCACGGTTGTCGATCGCACCGGCGACGTCATCTTATCCAACGGCCGCGCCCACGAATTGGGCATCGTCCACGAAAGATCCGTCGACGGCAACGTTTGGCGCGTCGCCCAGGAAGCCTTCCAAGACCAAGAAACCCACTCACTCGACGTCCACCCAGACCGCAATCCGCGGCGCCCGGGTAGTCGCATCACCGCAGTGCAGGCAGTGGTCAAGCCTTTAACG…	0.572464	161	80	2.0125
Cgl1990	1605	ATGACTTTGAAGAAGTCTCTCGCTGTAACCACGGCGGCTGCACTTGCTTTGAGCCTTGCCGCTTGCTCGTCCGACTCCTCGTCCGACAGCTCCTCATCCTCATCAGGCAGCGAAGGCGGCGACAACTACGTCCTCGTCAACGGCACTGAGCCACAGAACCCGCTCGTCCCAGGCAACACCAACGAAGTAGGTGGCGGTCGCATCGTCGACAGCATCTTCTCCGGCCTGGTCTACTACGACGTCGACGGCTCCCCTGTCAACGATGTTGCAGAGTCCATCGAACTCGAAGGTGACAAGACCTACCGCATCACCATCAAAGACGGCCAGACCTTCACCGATGGCACCCCAGTTACCGCTGAGAGCTTTGTCAACGCATGGAACTACAACGTAGCTAACAGC…	0.586293	215	107	2.00935
Cgl1288	1869	ATGGTTAATCTCATGTCGGTCGAACTCGAAGAAATCCGCGATTTCTTAGCAGGATTTGAACCTTTCGCGCAGCTACCAGCCGAGGAACTAGATCAGTTACCTGGAAAAATGAGCTTGCGCTATTTTCGGCGTGGGGAAGAGATCATCCCAATTGGTGTGCCCAATCATTACATGGGGGTAATCAGATCGGGTGCCATTGATGTTCTTGATCAGGAGGGCGTACTGCTGGATCGCCGTGACGCGGGGCGCTCGTTTGGCTATTCCACGATGGGGCCAGAACGAAATTCTCGGTACCGTATGGTTGCCGTGGAAGATTCCTTGGTGTTGCGTCTGGGGCGTGATGATTTTGATGAGTTAGCCAAGCGCAACCCTGATCTGAACCGTTACTACTCCAGCTGG…	0.551097	229	114	2.00877
Cgl1546	2679	GTGTCGTCCCCTCTCCCCGCTGCCGTCACATCAAAACCCGCCCACGCGCTTTCCTCTGATGAGGTGTTAGAAAATCTCGGGGTCCAGGACACCGGATTGACCTCCGCGGAGGCAACACAGCGTTTGGAAGCAAACGGGCCAAACGAGCTTCCTCAAACTCCACCTGAAACAGTCTGGCAACGGCTATTCCGCCAGGTCAACGATCCAATGATCTACGTTCTCATTGCCGCCGCGGTACTCACGGCGTTTCTTGGGCATTGGACAGACACCATCGTGATCGGCGCCGTTGTCATCATCAACATGATGGTTGGGTTCATCCAAGAGGGCAAAGCTGCGGATGCGTTGGCATCGATCCGCAACATGCTCTCCCCGGAATCCGCGGCGTTGCGCGATGGGGTC…	0.579694	331	165	2.00606
Cgl1637	2679	ATGGCAGAATCAAACGCTATGGACCGGGCACAAATCTCTGCACTGCTAGATAGAGCACAGCACACAATCAACCTTGCCGAACAAGCAAACAACGTGCTCCGACTGTTGAAAACACCCGGAACGGCCACAGTAGGGGACAACGGGACACTCGGCACCGATACCTATCTGATCCCATCCCGCAACATCACCTGGCCTGACAACCTGTATGTCAACGTCTTTCTAGACGGCATGAATGCAGAAGCCACCCTTACCGATTACGTCGCATCAGTCGCTTCGATCCCACGCCTATGCCAGATCATCAACGAGGGCCAAGGCGGCATGTTCCGCAGACTATTCAACCCCACCAAGGTCCAAGCCGGCGACCAAGCTGTCTTCGACCTCATGGTCAAACTCGACGAG…	0.575588	336	168	2
Cgl0242	2328	GTGGCTTTGTATAGCAAGTATCGACCGGCAAGTTTTGGTGAACTAGTTGGGCAGTCGCAAGTGACTGACCCTCTGTCCGCAGCTTTGGATAGCGGGCGCATCAACCATGCGTACCTTTTTTCGGGTCCGCGTGGTTGTGGCAAGACGTCGTCGGCACGCATCCTTGCCCGGTCCCTCAACTGCGTGGAAGGCCCAACTTCCACGCCGTGTGGGGTGTGTAATTCTTGCGTAGCGCTGGCCCCGGGTGGCCCTGGAACCCTTGATGTAACAGAGCTCGACGCCGCGAGTAACAATGGTGTCGATGACATGCGTGAACTGCGCGAACGCGCGAACTACGCCCCGGCGGAATCTCGCTACCGCGTGTTCATCATTGACGAAGCCCACATGATCAGTACCCAA…	0.602234	298	149	2
Cgl0708	1632	ATGACCATTTCCTCACCTTTGATTGACGTCGCCAACCTTCCAGACATCAACACCACTGCCGGCAAGATCGCCGACCTTAAGGCTCGCCGCGCGGAAGCCCATTTCCCCATGGGTGAAAAGGCAGTAGAGAAGGTCCACGCTGCTGGACGCCTCACTGCCCGTGAGCGCTTGGATTACTTACTCGATGAGGGCTCCTTCATCGAGACCGATCAGCTGGCTCGCCACCGCACCACCGCTTTCGGCCTGGGCGCTAAGCGTCCTGCAACCGACGGCATCGTGACCGGCTGGGGCACCATTGATGGACGCGAAGTCTGCATCTTCTCGCAGGACGGCACCGTATTCGGTGGCGCGCTTGGTGAGGTGTACGGCGAAAAGATGATCAAGATCATGGAGCTGGCA…	0.585784	208	104	2
Cgl0590	1602	GTGCTTGATTTCTTAGCTGCGAACCCGCTGATTGCGCTGGTGGTTATTTTGGCCGTTGGTTTAGCAATTGGTCAGATTAGGGTCTTTGGCCTTTCTTTAGGTGCCGCCGCGGTGCTGTTTGTGGCCCTGGTGGTTTCAACTGCAAATACCGACATCGTCATCCCCATGATTGTTTATCAGCTGGGCTTGGCGATGTTCGTTTATGTCATCGGTTTGTCCGCCGGACCAGCATTTTTCAGTGAGTTCGCTAAAAAGGGCTGGAAGCTCACCATCTTTATGCTCCTGCTGCTGGCAACACTGATTGGTTTGGCGTGGGTGCTTATTAAGTCACTGGGGCTTGATGCAGCGATCGGTACCGGTATGTTCACCGGCGCGCTGACCTCGACTCCCGGTATGGCA…	0.541823	206	103	2
Cgl1145	1650	ATGAGACTGACACATGTAGACCAATTAAACCTTCCGTTTGGCACGTTGAGCAGCTATCACCCTTATGCATCGGCTCCGGGTGAGGCGGTGCCGGTGTCCTTTGATCAGCAACGACATGTGGGTGCCGGCGAGCGACCGGGTAGTTGGATGGCGATTAGTGTTTCTATGCCTAAGGCGATCAGCCGTGAGGAATTGGAGCGCGCGTGGCTTGAAGTGATTGAACGGCACGGCACCTTGCGCACAGTATTTAGCACGGGAATGGGTGGGGAAGTGCAGCAACACCGCATTGATGTGGGCCCGGGAAAATGGATTGACCACGCCGTTGCGCCTGGTGAGAGCATTAATGAGGCGTTGCGGGCGGTGTTGAATCGGCAGTGTTCGCCGTACTCGAGGCCATCG…	0.567879	200	100	2
Cgl0162	1731	ATGCCGTACTACCAGGCTCGTAATGAGCAGGCGATGGTGCACCAGTCTGTTGGATATGCACGCATGCACCGCCGTCGTGGCACATACGCATCTGCCGCATCTGTTGGACCCGGCGCGACCAACCTGTTAACCGGTGCGGCTCTTGCTACCACCAACCGTTTGCCAGCGTTGCTGCTGCCTAGTGATACTTTTGCCACCCGCGTGGCGGATCCAGTGTTGCAGCAGTTGGAGCAGCCATGGGATATCGGGCTGACGGTTAATGATGCTTTCCGCCCTGTGTCTAAGTTCTTTGATCGGGTGCAGCGCCCGGAGCAGTTGTTCTCTATTGCGTTGGCTGCGATGCGTGTGTTGACTGATCCCGCAGAAACCGGTGCGGTCACCATTGCGCTTCCAGAAGAT…	0.569035	196	98	2
Cgl2931	1524	GTGGGAAGAATGCAATCGGAACGGTTAACGCCAAGTGATCTGGTGGGATGTAGGTACCGTCAGGTCCAGCGCATAAATTTCCCAGAAATCTCTCCTTTACCTGCAACAATGCAGCGCAGGGCCCGCCGTGAGGTTGGGTTGACGGAAGTTTTGGATCGTCTCCCAGAGCAGCCCAAAAAGCGGGGCCGAATTCCTTTCACCAGGGCAGATCTAGACAATGATGCTGAATTGGCGGAGTTTGAAACCCTCGAAGCAATTGCAGCCGGCGACACCTTGATTACCGGCGCAGTGTTCACGGGCACCCTCGAAGGGGTGGCATGGGAAGTGCAAGTGGATGTCTTGGTGCGCAACCCTGATGGAAGCTACATGCCCGTGATGGTGAGCAATCACCGTGTCGCC…	0.579396	190	95	2
Cgl1583	1359	ATGGACCCCTCAGATCTAGCCTGGATTCTCGCAGCTTTTGCGTTGGTAAGCCTGATGTTCCCCGGATTGTCCCTGCTCTACGGCGGCATGCTGGGTGGGCAACACGTTCTTAACACGTTCATGATGGTTATGAGCTCACTTGGAATCATCAGCCTTGTGTACATCATTTATGGACACGGACTTGTCTTAGGAAACTCCATCGGTGGGTGGGGAATTATCGGAAATCCCCTTGAATACTTCGGCTTCCGCAACATTATGGAAGATGACGGCACCGGAGACCTCATGTGGGCCGGCTTCTACATTCTGTTCGCTGCAATCTCACTCGCACTTGTTTCATCTGGTGCAGCGGGGCGCATGCGCTTTGGAGCGTGGCTGGTCTTCGGTGTCCTGTGGTTCACC…	0.554084	166	83	2
Cgl3053	1362	ATGCAGTCCATCCTTGCTTTCTATCTGTACTACTCCGTCACCGATGGCGGACTTGGTATGAATCAGACAGCTGCACTGTCCATTGTGGGCGCCTACGGCGGCTTCGTCTACATGACCTCCCTCGTGGCTTCGTTCATTGCAGACCGAGTATTGGGCTCTGAACGTACACTCTTCTACTCCGCGATCATCGTCATGCTGGGCCACATTGCCCTGGCCTTGATTCCGGGATATACGGGACTGTCCATCGGCTTGGTCCTCATCGGCCTTGGCTCAGGTGGCGTGAAGACGGCAGCGCAGGTTGTGCTGGGCCAGCTGTACTCACGCACGGACACGCGTCGAGACGCAGGCTTCTCCATCTTCTACATGGGCGTCAACCTCGGTGGCCTCTTTGGCCCGCTG…	0.558737	162	81	2
Cgl1897	1257	GTGAGTTTCTCCCCGGTAGCACCTTCTATATCAGCCCCCACGCCGCGTCGGAGCAGGTGGGATAGCATCGGCAACGCGGTTGCATGGCCGTTGGCCATGTTGTTGATGGCGCATCGCTTCTTCGTGCTTGCGATTAACGGCGCAGTCACCGACGATTTCACGACGGTTTATAGTGCTTTACGACGTTTCGTTGAAGGTATTCCGGTCTACAACGAGGTCTACCACTTCGTCGATCCGCACTACCTCTATAACCCGGGCGCCACCCTCCTATTGGCACCATTGGGATATATCACCCATTTCACGTTGGCTCGGTGGATGTTCATCGCGGTGAACCTCCTTGCCATTGTTTTAGCGTTCGGGCTGCTGACCAGACTCTCCGGTTGGGCGCTGCGCAGCATG…	0.537788	160	80	2
Cgl2496	1185	ATGGAGAATGTTAGTTCCGTCACGTCGGATGGTTCGGTAGCGGATGTGCATGCCGAACGGTGGCAAGAATTGCTCGCACGTTTGGATGCCGATGCGCCGGATATTGCGGAGGGCACCGCCGCAAAGTTGCTCGCTACGATCCCGGGCTATGAGCTCGTTGACGCGGGGCCGATCAGGGAGTCGTCGATACGCAATACGGCCTTGATTATTCGCGTGATTAACGCGGGCACCGAGCCAAAGGCCGAGGACTTGCCTGAGGCTTTAAGGCTTGCCGACGAACGTATAGCGCAAAATGTGCCGCTGGGAAGTGTGCTGCACGGTTTTCGGATGTCTCTGGGGGAAATTCTGGAGCATTTGGTGCAGTTGGGCCCGGAATACAATATTGATCCCGGCAGAATG…	0.555274	134	67	2
Cgl2186	1146	GTGTCTGCATCCCGAAAAACTCTCGTTGTGACCAATGATTTTCCTCCACGGATCGGCGGAATCCAAAGCTATTTGAGGGATTTCATCGCTACTCAAGATCCTGAGTCGATCGTGGTGTTTGCGTCGACTCAAAACGCTGAGGAAGCGCATGCCTACGACAAGACTTTGGACTATGAGGTCATTAGGTGGCCTCGTTCGGTGATGCTGCCCACCCCAACAACGGCACACGCTATGGCGGAGATCATTCGTGAGCGAGAGATCGATAATGTGTGGTTCGGTGCTGCGGCTCCGTTGGCGTTGATGGCAGGCACAGCGAAGCAGGCAGGTGCGAGCAAGGTTATTGCCTCCACTCATGGGCATGAGGTGGGGTGGTCAATGCTTCCTGGATCGAGACAATCG…	0.561955	132	66	2
Cgl1620	1092	ATGGCTTTGGCTGATACCCGATTTGCCACTCGTCGTCGCGCACTTGCCGCAAAACTGGCAGCTCAACGGATCGACTCAATTTTGGTGACAAGCCCGATCCATGTTCGCTATCTCAGCGGATTCACCGGCTCCAACGGCGCACTGATCGTGAACAAAGATCTCTCCGCGCAGATCTGCACCGACGGTCGCTACACCACCCAGATCGCAGAAGAAGTCCCGGACATCGAGGCGCTGATTGAGCGTGCCTCGGCAACGACGCTGCTAGCGCAGGTCGAAGGGCCGCGTCGTATAGCAATCGAAGCCGCACAAACCACCCTGGACCAGCTAGACAGCCTGCGTGAAGCAACCCAGGAAGACGTCGAGCTGATCCCCGTGTCAGGTGTTGTGGAATCCATTCGC…	0.585165	128	64	2
Cgl3063	1086	ATGAAAAACATCACCATCGGAATGGTCGGCGTCGGCCGCATTGGCCGCATGCACGTCGCCAACATGCTTGCCGTTGCTGAAACTTTGAAGGAACGCGACCTCAACATTGAGATCGTGCTCGCAGACGCAATGCCCGGTTTTGCGGAGCAGGTGGGCGCGGACATGGGCGTGAAGGCGGCGGCAAGCGTCGATAAGCTTATTGAGGACGGGGTGGATGCCCTTTTCATTGCCACCAGCACCGCTGGCCACGTCGATGTTTTGCGCAAGGGCATCGCGGCAAAGCTGCCGATGTTCTGCGAGAAGCCGATCGCGTCGGATGTGCCTGAGTCGCTGAACATCATCCGCGAAATTGATGCGGCTGGCGCGACGGTTCAGGTCGGCCACCAGCGCCGTTTTGAC…	0.590239	128	64	2
Cgl2513	963	GTGGCTTGCCTACAATCAAGAGTCCTTGCTGGAAGCGATGATGAATTAATGCTTATCGACGTCGCGGGCTTCCTTTTAGGCCACGTCACGAAGGGGGATACGGGTTGCTCAGTGGTCATTGCACCTAACGGTGCATTTGCGGGCGTCGATGTCCGTGGGGGAGGCCCAGGCACCAGGGAAACCGACCTTCTAGAACCACACAATTCTGTGCAGCAAGCACATGCCGTGGTGTTGTGTGGCGGTTCGGCGTTCGGGTTGGCTGCTGCCGATGGAGTGATGACAGCCCTAGAAAACCGCGGTATTGGTTTCCCTGTCCGTCCCGAAGGGCCTATCGTGCCAATCGTTCCAGGCGCTGTGATTTTTGATTTGTTGGTGGGCGATCCCAAAAACAGGCCCACG…	0.580478	124	62	2
Cgl1241	993	TTGGGCGCTTATGGTTTAGGTGAGCTTCCTGGAAAATCCGCCGCGGAAGCCGCCGACATTATTCAGGGTGAAACGGGCGATCTTCTCCATATTCCTCAGCTTCCGGCGCGAGGTTTGGGTGCTGATCTGATCGGTCGAACCGTCGGTCTGCTGGACATGATCAACGTTGATCGCGGGGCCCGATCTTGGGTGATGAGCACACGCCCCAGCAGATTGACGCACCTGACCGGCGATTTCCTTGACATGGATTTGGATGCGTGCGAGGAAACCTGGGGAACGGGCGTCGACAAGCTAAAAATCCAAGTTGCTGGTCCCTGGACTTTAGGTGCGCGCATTGAGTTGGCCAATGGCCATCGCGTTTTGTCTGATCGCGGTGCGATGCGTGATCTCACGCAGGCG…	0.55287	122	61	2
Cgl1978	1026	GTGGATATTTGGAGTGGACTAGACAGCGTTCCGGCTGATCTTCAAGGATCAGTAGTCACCATTGGTGTGTTTGATGGGCTCCACCGGGGGCATCAAAGTTTAATCGGCGAGGCCAAGAAGCAGGCCGAGGAGCTGGGTGTGCCTTGTGTCATGGTGACCTTTGACCCGCATCCGATCGCTGTGTTTTTGCCAGGTAAAGAGCCAACCCGTTTGGCTCCTTTGGATTATCGCCTTAATTTGGCTGCGGAATGTGGCGTCGATGCTGCGTTGGTTATTGATTTCACTAAAGAACTCGCAGGTCTGAGCGCTGAAGAGTATTTCACAACCATGATCGTGGATACGCTGCATGCGCGTTCAGTTGTGGTGGGGGAGAACTTCACCTTCGGTGTCAATGGCGCT…	0.564327	122	61	2
Cgl0982	996	ATGAGTTCTGCCAGCTTGTTGTGGTGCCATTCCGGTGTGTCAACAGTTCGTTTTGGCGAGAGAATTTTCACTCTCGTCGCAGGCGACCTGCTGTTCGCGCCTGAGGAAGCCCAGGTTGCCGATGATTCTCAAGGACTTGTTCTCAACATCCGCTTTGAGACCCTCAACATCATGGGACCTGCGCGTCGCATCCACCTGGGTCACGTGTGGAATGATCGCCTGACCTTTGAATACAGTCGCTCGCTGTTCGGTAAAGAGACCCTGTCGCCAGACATCGCGCGCCTGTTCACCGACCGCGTTCCCACCCCTCCGCTGCCAGCTCCGCGTAAAGCGCGCGCAGTGGCGCAGGTGCTGGTGTCCAACCCTGCGGATCAGACCAGTTTGGAAGAATTTGCGGAG…	0.582329	122	61	2
Cgl3056	906	ATGACAACCACCACCGCAGACCACAACATCAGCGCGCAGCAAAAGGCTGTTGAAGAAAATCTGGTGAACCGTGTCCTCCAATCTTTTGATGCGTGTGAAAACCCGCGCCTCAAGCAGCTGATGGAATCGCTGGTTGTGCATCTGCACGATTTCATCCGGGATGTGCGCCTCACCGAGGATGAGTGGAATTACGCCATTGATTTCCTCACAGCGGTTGGCCACATTACTGATGACAAGCGCCAAGAGTTTGTGTTGCTTTCCGATACCTTGGGCGCCTCGATGCAGACCATCGCGGTGAACAACGAAGCGTATGAAAACTCAACGGAAGCTACAGTCTTTGGTCCATTCTTCCTCGATGACGCTCCTGAGGTTGAGCTGGGTGGAGATATCGCCGGCGGC…	0.571744	108	54	2
Cgl2688	801	TTGAGTTTCACGCATGGTCAGGGCAGAGTTTTTGATACCGTCGAGCAGATCCGCATGTTCGGCAGCGCCCTGCGCAAAACCGGCAAACCAGTGGTGCTCGTACCCTTGGGAAATGGCCTCCACGCAGGCCATATTGCGCTCATCCGCGCAGCAAAACGCATCCCCGGTGCGGTGGTCGTCGTCGCCTATGCCGGCCCGGAATCGGATCACGCACGTTTAAGGGAAGAGCTTATCGACGCGATCTTCCCGTTCAATCCCGAAACGCTATGGCCTCACGGCATCCGGGTGGAAGTTACAGGTGGCCCAACACTTACCCCACAAGGTGCGGAAGTAACCAAGGTGCTGGGGCTGTTGGGAATCACCGGAGCAACTGATGTGGTGCTCGGTGAAAAGGACTAT…	0.571785	104	52	2
Cgl1221	771	ATGACTACAACCTTGACTCGCCCCAAAATCGCGCTGCCCGCGCGCATCTATTCACCGCTTGCGGTGCTTGTTTTCTGGCAGCTCGGCTCGAGCCTGGGCGCCATCCCGGAGCGGATTCTGCCGGCACCAACCACGATCTTGGCCGCCAGCTGGGAGGTCGCCACAAATGGCACGCTTCTCGACGCCCTCCTCGTCTCAAGCCAACGCGTCCTTCTAGGCTTCGCCCTCGGTGCTGTCCTAGGCATTTCCCTAGGTGTATTGACAGGCATGTCCAGATTTGCAGACACCGCCGTTGATCCGCTCATTCAAGCTGCCCGCGCGCTGCCTCACCTGGGTCTTGTGCCGCTGTTTATCATCTGGTTCGGTATCGGTGAGCTGCCGAAAGTACTGATTATTAGC…	0.586252	98	49	2
Cgl1536	786	ATGGAAATTCGAGCAAACGTTTATTCACCGCTTCAAAATACTGCCGTCTGGCTAGGTGCGTGGCTCTATGAATTAGTGCCCACCGAAGATGTCATCGATGCGTTCGTCGATCTCGGCGGCCCGCACACCTTCGGCGACGGCGGGCTGCTCGATATGCTGCGAACTTTAAAAGAATTAACAAGCACGCTTATCGACGCCCCCTTCCACGGTCCGATTTTAACTCTCGCACTCAGCGGCCCAGGCCAAGTGCCGGCGTTGCCGGCAGGTTCACGCGCTGCGGTCTTGGCCTCCGCCTCGAAGGAGGGGGCGTTGGTGCTGGGCGGCGTCGATAAGCAGCATTCTTGGGCGCTTATTCCTACGCGCGGTAAGGATGCCACTGAGTGGAATTTGGTGGAGGTG…	0.577608	94	47	2
Cgl0471	693	GTGGCTAAAGCAGATTTAGACAAGGACCCCTTCGACGTAGCGTCAATGTTCGATGACGTCGGAAAGAACTACGATCTCACCAATACCGTGCTTTCTTTTGGTCAGGACCGTGTGTGGCGAAAGCGCACTAGGCAGCGCCTGGACCTCAAGCCAGGGGAGAAGGTGCTTGATCTAGCTGCAGGAACAGCCGTTTCCACCGTGGAGTTGGCAAAATCCGGCGCGTTTTGTGTGGCGTGTGATTTCTCCCAGGGCATGCTCGCCGCAGGTAAAGACCGCGATGTGTCCAAGGTTGTGGGCGATGGCATGCAGTTGCCGTTTGCAGACAACAGCTTTGATGCTGTGACCATTTCTTATGGTCTGCGCAATATTCACGATTTCCGCGCTGGCCTGAAAGAAATG…	0.568543	90	45	2
Cgl0998	726	ATGACGTACCTCGTGTGGGACGGTGCAACACTCGTAGAAGGCGCGCTGGAATCAACACCCACAGTTGTTGATTCCTACCTAGCCAAAGACCACCGCGTGGTGCGCTGGGATCTTCATGAACAGCGCTTCGCCACTAGCGTGGACGTGGACCCGTGGGATTTTCTCCACGCAGTAAGGGAAGCAATTCCACGCCAGGGCTCATGGTTTCCCAAAGTTGAATGGCATGGCGATGATCTTTTCGCAGTCAATATTCGCCCGGCACCAACACTGCGAAAGGCCACATCATTGTGGCTTTCCGAAGACCCAGATCCACGCACACAGCCAACCATTAAAGGCCCAGACCTAGATGTGCTTGCTCACCTTCGCAGTCGCGCCAACGATAACGGCTGCGATGATGCG…	0.553719	86	43	2
Cgl0133	720	ATGGATCTTGCACTGGCTCAGGTTGATTCCACCGTTTCGGGGCTTTATGACGCCCTCGATCTCATCGGCGTGCTGCTGAACGGAATAATCGGTGGAACGATCGCCAGGCAACGAGGCTATGACATCATTGGCTTTCTGTTCCTGGCGTTATTTTCTGCGCTGGGTGGCGGAATGATCCGTGACATGCTGATTCAGCAGGGGACTGTCGCGGCGATCGATAATCAGATCTACCTTGCGCTCGCGTTTTCTGGCGCGCTGATTGCCATGGCGGTGAACTTTAAAGGCAGGGTGTGGGAGCTGTTTAAAGTTCACGGCGATGCCATTGTGTTGGGCGTCTGGGCGGTGACGGGTTCCGTGAAGGCGATGAATGCGGGGGTGGCTCCGCTGCCGAGTATTTTC…	0.547222	84	42	2
Cgl0069	657	ATGGATCAAACACTTAAAGTTTTAGTAATTGATGATGATTTCCGCGTCGCCGGCATTCACGCCTCCATCGTTGATGCGTCCCCTGGATTTTCGGTGGTCGGTACCGCGCGTACCCTCGCAGAGGCAAAAACCCTGATCGCCACATTTTCCCCGGATCTCCTACTTGTTGATGTCTACCTCCCCGACGGCGATGGCATTGACCTCGTGGGCACCTCCAATATTGATGCGTTTGTGCTCAGCGCAGCCGATGACATCAAAACAGTTCGACGCGCCATGCGTGCCGGGGCACTCGGATATCTGCTCAAACCATTTCCCCAAAAACGTCTCGTGGAACGCCTTGACCGTTACGTCCGCTACCGCCATGTCTTATCCGGCACCCAAGGACTTTCCCAAGACAAA…	0.555556	84	42	2
Cgl0863	669	ATGGCAGGAGCAGTGGGACGCCCCCGGAGATCAGCTCCGCGACGGGCAGGCAAGAATCCTCGCGAGGAGATTCTTGACGCCTCTGCTGAGCTTTTCACCCGTCAAGGCTTCGCAACAACCTCCACGCATCAAATCGCTGATGCCGTGGGAATCCGCCAAGCCTCGCTGTATTATCACTTCCCGTCCAAGACGGAAATCTTCCTCACCCTGCTGAAATCTACTGTCGAGCCGTCCACTGTGCTCGCCGAAGACTTAAGCACCCTGGACGCCGGACCTGAGATGCGCCTCTGGGCAATCGTTGCCTCCGAAGTGCGTCTGCTGCTGTCCACCAAGTGGAACGTCGGTCGCCTGTACCAACTCCCCATCGTTGGTTCTGAAGAGTTCGCCGAGTACCACAGC…	0.602392	84	42	2
Cgl0635	669	ATGATCCTCGCAGCTGACTGGAACCGGCTAGGACCCACCTTCCAAACAGCCATCATTGACACCCTGTTGATGGTCATCATCACCATGGTGGTGGCTGGCTTACTGGGTCTTGTCGTCGGCCTGCTGCTTTACACCACCCGCGCTGGTGGAATCTTGAAGAACAAGGTCATCTACACCATTTTGAATGTGCTGGTGAACTTTGTTCGACCCATCCCATTCATTATTTTGATCGCCGCCATCAAGCCACTAACGGTCGCCGTCATGGGCACCTCCATCGGCCGAGATGCCGGCATCTTCGTCATGGTTGTCGCAGCGATTTTCTCTGTGGCTCGAATCGTGGAGCAAAACTTGGTCTCCATTGATCCTGGTGTCATCGAGGCAGCTCGCTCCATGGGTGCG…	0.544096	82	41	2
Cgl2350	711	GTGACTCGTCGCCTGATTCTGCTCCGACACGGGCAGACTGAATACAACGCCACGTCCCGAATGCAGGGACAATTGGACACAGAGCTGTCTGACCTGGGCTTTCAACAGGCGGCCAGCGCAGCCTCAGTGCTGGTTCAAAAAAACATCACCCATGTGTTCAGCTCGGATCTTTCCCGCGCCTTCAACACCGCAAGCGCGGTTGCGGCGCTGATTGACGCGGAGGTGCGCGTCGATAAGCGTCTTCGGGAAACGCATTTGGGTGAGTGGCAGGCCAAAACCCACACTGAGGTGGATTCCGAATATCCAGGTGCGCGCGCTCAATGGCGCCACGATCCGCAGTGGGCACCACCCGGCGGCGAATCGCGCGTGGATGTTGCGCGCCGGGCACGCCAAGTTGTC…	0.566807	80	40	2
Cgl2009	633	GTGATCCGTATTCTGTTGGCTGATGATCATCCCGTTGTTCGCGCAGGCCTTGCCTCCTTGCTGGTGAGTGAAGATGATTTTGAGATAGTGGACATGGTGGGCACCCCAGATGATGCCGTTGCGCGCGCCGCGGAAGGCGGGGTGGATGTGGTGTTGATGGATCTGCGTTTTGGTGATCAACCAGGCATCGAGGTCGCCGGCGGGGTAGAGGCAACGCGTCGCATCCGTGCGCTGGACAACCCGCCACAGGTACTGGTGGTGACCAACTACTCCACAGACGGCGATGTGGTGGGCGCAGTATCTGCTGGTGCCGTGGGGTATTTGCTCAAAGATAGCTCCCCAGAAGATCTCATTGCCGGTGTTCGCGATGCCGCGCGGGGAGAATCAGTGCTTTCAAAG…	0.562401	78	39	2
Cgl1162	543	ATGAAGAACTTTATTCGGGTACTCATCGCCTTTAGTGTTTTCCTCTGTATATATACCGTTGCTCCCCACATTGGCCGAGGTCCTGGAGACCTCGCACCAGTTACAGCAATCCCCCAACGAGCCACAGTCCTAGGCTATGACAGAGCCTCCATGTTTGGCGGATGGTTGGGTGGCGTGCGGGAAGGCATCGTGGATGAAGCCGGCGACACTGATCCATACTCCGGGAATCGATTAGACCTCTCTAGTGCCGAGGTGGATCATATTCTCCCGCTCAGCGCCGCCTGGGATCTAGGCGCACACCGGTGGAGCGCTGGCGAGAGAATCAGCTTTGCCAACGACCCCCTCAACCTCGTGCTCGTCTCAAAAGCTGAGAACCAAGAAAAATCCGATCAACTTCCC…	0.550645	70	35	2
Cgl1654	558	GTGAGCGAACAAGCTCTAAGCACCTTCGACAGGGCACGTGAGGCCCTGGACAAGAAAACCCGATATGTGCAGGATTTCCCAGAAAAGGGTGTGCTTTTTGAAGACCTCACCCCGGTGTTGGGCGATGCAGAATCATTTGTGGCCGTGGTGGACGCCATGGCTGAAGCTGCAGAAAAACTGAATGCAGAAATCATCGGTGGCTTGGATGCGCGAGGATTCCTCCTCGGATCTGCTGTCGCTTACAAACTCGGCCTAGGTGTGCTGGCTATCCGCAAGAAGGGAAAGCTCCCCCCACCTGTGGTGACCCAGGAGTATGAACTTGAATACGGCACTGCAGCACTCGAGCTGCCCAGTGAAGGAATCGACATTGCTGGTAAAAACATCGTTTTGATCGACGAT…	0.537634	66	33	2
Cgl0956	522	GTGATAGCATACTTGACCATATCGAATTCTCTACCAGCTCGAGGCATCATGACTCTCCCCACCCCTACACATTCCACCAAAGGCAGTTCAGGCCGCATGAAACGAATGGCCCTTATCGGCTCCTCGCTCATTATTTCCATGGGACTTATTACTGCGTGCGGTTCGGCCGCTGCAGAACCCGAAGCCCCTGCACCAACAGTTACCGAAACTGTAACAGCCACGGTGACAACCACAGCTAAAGCCAGCACGATCACCTCGACAGTGACGGAAACTACCTCCGCGGAAGATCTTGCCCAAGAAATTGTGAAGCCAGCGGCCGTGGAGGAATATTCAGAGCCTCAGGTAAATACGCCACAGCAGTTTGCGGCCATCCCGGAACCTGCACCGGCGGTTGCACCA…	0.549808	66	33	2
Cgl2659	483	GTGACTAACCCAATCATCCCCCGCGTAGGAATCGCCACAGACGCCCACCAAATCGAAGCGGGAAAACCCTGCTGGATCGCCTGCCTCCTCTTTGAAGGCGTCGACGGCTGCGAAGGCCACTCCGACGGTGATGTTGTAGCTCATGCAATTGTGGATGCTCTCCTTTCTGCCTCTGGTCTGGGGGATTTGGGCTCTTTCGTTGGTGTGGGGAGACCTGAATACGATGGTGTTTCTGGTACACAGTTGTTGAAGGAAGTTCGGGAGCTGCTTTCGGCACACGGGTACGTCATTGGAAATGTCGCCGCCCAACTGGTTGGCCAAACCCCCAAATTTGGACCCCGCCGCGAAGAAGCACAACAAGTCATCTCCGAAATCATCGGCGCACCATGCTCACTGTCT…	0.563147	62	31	2
Cgl2705	501	ATGATTCATCACATCGATTGCATGCCTACAGATGTCTCCGCCGAAGCGCTCGGCGTGAGCTGGAATGGGGAATCGCCGGAGGTGCTCGTCGATAAGCTTATCGACGCATCCCCACACCCCAGCACCTGCCATTTAGCGGTGATTGGCGGCTCGCATGTGGTTACCGTTGAAACGCCCGATGGGCGTTTCCGGGAAGAAATTTCCTGCCATGCACAAGAAGCGGAAGATTCCCGCTGGCCGCTGCCCGACAGCATCACGCGGGAAAACTACCTGCTGCAAACCAACGTCGCCGTGCTGTCTGAGGAAGATTTTGCCCGCGCAGCCGAAGAAATCTCCAACGGCGACGACGACTGGTTGATCGCCAGTTTCCCCGGCGCCGGCGAACACCACCTCACCGCG…	0.57485	62	31	2
Cgl0925	501	ATGACTCAAAGTGCTCCAGAATTCATTGCCACCGCAGACCTCGTAGACATCATCGGCGACAACGCGCAATCATGCGACACTCAGTTTCAAAACCTTGGAGGTGCCACAGAATTCCACGGAATAATAACCACCGTGAAATGCTTCCAAGACAACGCCCTCCTGAAATCCATCCTGAGCGAGGATAATCCTGGGGGAGTGCTGGTTATCGATGGCGACGCATCCGTGCACACCGCGCTAGTTGGCGACATCATTGCAGGACTTGGAAAAGATCATGGTTGGTCCGGAGTAATTGTCAACGGAGCAATTCGAGACTCCGCAGTCATCGGCACCATGACCTTTGGTTGTAAAGCCCTTGGAACCAACCCGCGGAAATCCACTAAAACTGGTTCCGGCGAACGA…	0.512974	58	29	2
Cgl1217	456	ATGTCTACCGAACAGTCTTTGAATATCCCCCACGAATACGTCATCTGCCTCGATCATGTTGGCATCGCCGTCCCTGACCTCGAGGAAGCCATCGAATTTTACCGTTCCGCATTCGGCTGGGTAAACCACCACCAAGAAATCAATGAGGAACAAGGCATTTCAGAGGCCATGATCGGCCCCAAAGACATTAAAAGCACAGAAGGCATGATTCAGCTCATCGCGCCGCTCAACGAGGACTCCACAATCGCCAAATTCCTCGAAAAGAAAGGTCCCGGCATCCAGCAAATGTGCCTGCGCACCAACAACATCGATGCGCTCTCCGAGCACCTGCGCCGCCAAGGCGTGCGCCTGCTCTACCCCGAACCCAAAAACGGCACCGGCGGTGCCCGCATCAACTTC…	0.559211	56	28	2
Cgl1441	432	ATGAGCGACAACAACGGCACCCCGGAGCCACAGGTCGAGACCACCTCAGTATTCCGCGCTGATCTACTGAAGGAAATGGAGTCGAGCACCGGTACTGCTCCAGCCTCCACAGGAGCTGAAAACCTTCCTGCAGGATCTGCTCTTCTTGTAGTCAAGCGTGGACCAAATGCAGGCGCTCGATTCCTTCTGGACCAGCCAACCACGACCGCTGGTCGTCACCCAGAAAGTGACATCTTCCTTGATGATGTCACCGTTTCACGTCGCCACGCAGAGTTCCGCATCAATGAAGGTGAATTTGAAGTCGTGGACGTAGGGTCCCTCAACGGAACCTACGTTAACCGCGAGCCACGCAACGCTCAGGTCATGCAGACCGGTGATGAGATCCAGATTGGCAAGTTC…	0.55787	54	27	2
Cgl1918	435	GTGAAAGCCGTTTTAACCCGTGTGAGTTCCGCCAGCGTCAGCGTGGATGATGAAATTGTTGGAGCCATCGATTGCCCCGACACCGGAGGCATTTTGGCGCTGGTTGGAGTCGGCGCTGCTGATAGCGACGACGCCTGGGAAACCATGGTGCGAAAAATTGCTGAGCTGCGCATCTTGGATGGCGAACAATCCGTCAGTGATGTCAATGCTCCCGTACTGCTTGTTAGCCAATTCACCCTGCATGGTCGCACCGCAAAAGGCCGGCGCCCATCGTGGTCTGATGCAGCACCTGGTGAGGTGGCTGAGCCGGTGATTGAAAAGATTGCACAAGGTTTACGTGAGCGCGGAATCACCGTGGAACAAGGACGATTCGGCGCAATGATGAAGGTCACATCGGTT…	0.556322	52	26	2
Cgl0736	399	TTGGTGTTTATCCCCATGATGATGCCATCACCAAGGCAGGAAAAATCCGCCTTGAAGTCAACTCTGTTAACGGCATTACTCGACTCATCGAGGAAACTACCGTTCCTGCGCAAAAAGACGATCAGGAATCTCGTCGCAAAGCGGAAGAGGCCGCAAAGCGGGCGGAGGAGCAACTCCGGGACGCCGTCGAAGTACCCACCCCAGTGGAGCTGCCCAGCCCTGGTGAGGCGCTCGCACATGCAGGGCACACCCCAGAAGTCCTGGAAGCCGAGCTCGGCATTGACCCGGCTGCCACCCGTATTGTGTTGGAACTTGCCTCAGAGGATGACATCGCAGCAGCGCTTCCTAGCAGCCCGACGTGGGAAAAAGACGCACTTATCGGCCTTGTCGCCGGTTTGA	0.578947	52	26	2
Cgl2732	444	ATGCTCATGGCAGAATTCACCTGGGCAAACTTCGTCGGCGGTTTCCTCGTAGCTAGCGCAATCGTGCTGTTCCTCCCACTTCCAGCCATGCCGATTGAGAACATCTCCATCCGCTGGGGATCACTCATCCTGCTGATCCTCAACTGGTTCAAAGACCTCGCCGTGGCATCAGTCAAAGTTGCTTGGCTCGCACTACGCCCAGCCGACCCACCGCGCACCGCCATTGTGCAAGTACCCATGCGCGTTCAAAACGACCTAGTTTTGTCATTCGCCACAATGCTCTACAACTTGCAGCCCGGCGGAACCGTCACAGACATCGACATCGCCAACAGAATGTGGACCATCCACGTACTCGACGCCGACGACGAAGAAGACCTCCGCCGCGAGATCCAAAACGTC…	0.558559	50	25	2
Cgl0451	414	GTGACCATGTCAACTACCAGGGAAATTGCATTCCTCATCGCACGTATCCTCTTGGGCGTCATCCTCATCGCCCACGGCTGGGACAAGTTCGCCATCACAGGACTTGAAGGCGTCACCGGCTTCTTCGATTCACTCGGCATCCCAGCAGCCGGCATCGCCGCAATAGCTGCTGCAGTCGTCGAGCTCCTAGGAGGAATCCTTATCATCCTAGGAGTATTTACCCGCATCGTTGCCGCCTTCGTTGCCATAGACATGCTCTTCGCAGCACTGTTTGCGCACGTCTCCTCCGGCATCTTTGTCACCAACAATGGTTGGGAACTCACCGGCGCAATCGGCGCTGGCGCGCTGCTTCTCATCGCAGTTGGCGCAGGTGCATGGAGCATCGACGGGGTTCTGGCA…	0.572464	48	24	2
Cgl0745	393	GTGAGTCAGTTTCGTCGTTGTTCCCGCCCTGGTTGTGGCAAGCCTGCCGTCGCAACCCTCACCTACGCATATTCGGATTCCACTGCGGTGGTTGGTCCTTTGGCGCCTGCAGCAGAGCCCCATAGTTGGGATCTGTGTGAGCATCATGCCGAGCGTATTACTGCGCCCCTTGGTTGGGAGATGCTGCGGGTGAACGACATCAAAGTCGATGACGATGAGGATCTGACGGCTCTTGCTCAGGCTGTTCGTGAGGCTGGACGCACTGTGAGTGGTCTGGTTCCTGAAGACGAAGTGGGCGGCAACCATCCGGTGAACCGGAGTGCGCGGATCGCGGAACAGAAGGTTCACCGCAGGGGTCATCTCTATGTTGTGCCTGATCAGGACGAATCATAA	0.575064	48	24	2
Cgl3019	432	ATGTGGAAACCACTGCTTATCGCCGTCGGACTGCTCAGTCTTGTCTGCGGAGCAATCGGCGTTGTATTGCCAGTTATCCCCACGACTCCGTTTTTATTGCTGAGTGCTTTCTGTTTCACGCGCAGCTCAGAGCGGTTGCATAATTACCTGGTCTCGCACCGAATCTTTGGCGAGTACATCTCCAATTACTACAACCACGCGATGACCCCGCAGCATAAATTCCGCACACTTTTGACACTGTGGTGCGGAATTATCCTTTCCTGCTTCCTCATCGGGGCAACCATTCCGTGGATCATCTTGCCGCTGATTGCCACCGGCGTGAGCATCCACATCATTCGTTTGAAGCCCCGACCAGAGGCGACTCCTACTGCGAGCTCTCCTGAAGCGGATTCAGGGTCC…	0.527778	46	23	2
Cgl3082	348	ATGAGTGAGTTTGGCCTGCCAGAAGGCGTCACGCTGCTCAACGTCGCCGCCGTGTTGATCCCCATCGCGATCATCACCTTGCTGCTGCGCATCTTCCCCTTCGCCGCGATGAAACGCGTCAACAGCAACCAACTCATGGGAGTTTTGGGGCGCACAATGCCAGTCGGAGTGATGGTCGTATTGGTCATTTACACGCTCTTTGGCCAGGTCAGTGCGCCAGGTGGTGTGGGTGCTTCACTGATCGCGGTGGCATTCACCGCGCTGCTGCACTGGTTGAAAGGCTCCGCCGGGCTGTCCATCGTCGGTGGCACCTTGGCCTACATGTTTCTGGTCAACGTCGTTTTTTAA	0.577586	42	21	2
Cgl0020	372	ATGAGCATCGAGCCAGGAATCCCCACGCTTGGACCGCTTGAAGAACAAGTCATGCACATTCTGTGGGATCACGGAAAATTGACAGTCCGTGAAGTCATCGAATTCCTTCCAGGTGATCCTGCGTACACAACGATCGCAACCGTCCTGCGTCACTTGGGCAGAAAAGGCATGGTCACCACCGTCAAAGATGGTCGGACTGCCCGGCACAGCGCGTTGATGAACAGGGAGCAATACACCGCCGGCATCATGGACCAGGTGCTGTCGACCAGTCGGGATCGCAGTGCATCGATTCTGCATTTTGTGGATACAATCACGGCAACTGATCGCGAGCTGCTTCTGGAGTACCTGCAACAGCAGGAGGGTAGGAAATGA	0.543011	40	20	2
Cgl0373	339	GTGAACACCATGTCCTCCGCGAAAAAGAAACCCGCACCGGAGCGTATGCACTACATCAAGGGCTATGTACCTGTGGCGTATAGCTCTCCACACTCATCCCTCGAGCGCAGCGCAACCTGGTTGGGCATGGGATTCCTCCTCACTGCTCTGGCAGGCGTTGGCGCAGTCCTCTTCGCAGTCGGCGCAAACAGCGTTGGCCAGCAGCAGGAACACTGGGTCCTCTACAGCATCATCGGTGTTGTATTCGCCGTTGTCTGCACAGTTTTGGGCACCGTCCTGATCATCAAGGGCCGAGCACCTTACAACCGTTACGTCAAGGAAACCGGCCGTACGCAGTAG	0.575221	40	20	2
Cgl3020	360	GTGCAGGACGCAGGCGAACGCAACAACAATGACCGGCCAGTGATGCCGGGAGAGATCCTCCGTGAGGAATTCATGGAGCCTTTGGGGCTGTCCCAAAACGGCTTGGCGCGGGCAATAGGAGTGCCACCACGCAGGATTAATGAGATCGTGCACGGCAAACGCGCAATCACGGCAGACACTGCGCTGCGTTTAGCTGCTTATTTAGGTCCCGATCCACAGTTTTGGCTCAACTTGCAGACCCACTACGACCTGTCGGTGACGTATTTAGATGCGCGCACACTGTTGGAAGCGATCAAGCCTTATGATCGTCAGCAAAATGTGGCTCGGACCCTGAATCCGCTTCAGGAGAGCTCGCAGTAG	0.558333	38	19	2
Cgl1723	420	ATGAGAAAACAACGACGCATGATGATGGCTGTAGGGTGTGCCGGAATCTTGAGTACCCTCGCTGTCGGCCTCACGGCGTGTAGCAATGACGCTGCGCTATCCGATTTCTTCGAGTCGGCATCGCTTCGAGATCATCTCGCTGCGCACACACCAGGTGAATCGTCTCGTGATACCGCAACTGTGAGTGTGTCTCTACATGAGTTCTACAGCGTGCAATGGACTGACTTCGCCATTGTATGCCCAGGAATCTCGCGTGATGACATTACTGCAGCTCTTGATAGTACCGTTGTTGGTGATAATTATGATGATATTCCCGCAACAGGTTTACCCGACACAGCAAGCGCACTCGTGACCAACACCCATCCAGGAGCGTACCGGCCAGACCCGCCTCTAATGCAG…	0.528571	32	16	2
Cgl0073	240	ATGAACGACGATCTCCAAATGGCCATGATTCTGGCAGACACCCCGATCTTTCATCCAAACACCGGCAAGCCCTTCGATGGTGAACATAAGCTGTCGCCCTCTGCGCGAGCAGGTTTGGAAGCACCCCGTTATTGCCAGCTCTGCGGTCGGCGCATGAAAGTCCAAGTCCGCCCCGACGGGTGGGACGCCTTATGCTCCCGCCACGGTTTCGTCGACTCCTCTTATCTAGGGCGCCGATAA	0.579167	32	16	2
Cgl2532	234	ATGGCAATCACCGTTTACACCAAGCCAGCTTGCGTCCAGTGCAATGCCACCAAGAAGGCCCTCGACCGCGCTGGTCTTGAGTATGACCTCGTTGATATCAGCCTTGATGAAGAGGCACGTGAGTACGTCCTCGCACTTGGCTACCTGCAGGCACCAGTTGTCGTTGCAGATGGCTCCCACTGGTCCGGTTTCCGCCCAGAGCGCATCCGTGAAATGGCAACCGCAGCTGCCTAA	0.57265	30	15	2
Cgl2958	219	GTGCACTTCATCAAGGAAAACCTGATCTTCTCGGCGGAATCCAATGCTTTGCGGGCCCAGCTCATGCTGAGCATTCTCGGCTCCTTCGCTGAGTTCGAACGCTCCATCATCCGGGAGCGCCAAGCCGAGGGGATCGCCTGGCGAAAAAGGCCGGCAAGTACAAGGGCCGCAAACGCGCCCTCACCCCGGACGACGTCGAGAAAGCCCGGAAACGGGTAG	0.607306	30	15	2
Cgl0012	249	ATGCCCCAAAATTGGTATCAAAGCGATACCATTTTGGGCATGGCAATGACTTTAAGGCTTAACGACGCCCAGGACCGCGCCCTCACCCTGCTTGCCAGGACCCAAGGCTGCAGCAAACAGGAAGCTGCCACGCGAGCAATCATTGCGGCAGCAAGCAGGGCGGTCGACGACGCTGAGATCGCCGGGCTCGCCCGGACGATGCTGCACGAGTATGCGGGCGTCGAAAAGCGAATTAGGCAAGCCCGATGA	0.590361	28	14	2
Cgl2794	246	ATGTACCTACAAACCGACCTCCCCAATCACCTCATCCACCGCGACATCACCTATCCCAGCCCCACACTTAACTGCACGCCCAGCCACACGGCCACCGCGCTGAGCAGCGCGAATCAACACTGGCGTCTATTGCTTTTCGACGCCAACCTCCATCTCAACAATCATCTTTCCGATATGCGCACTGTCAGCGAGCAGATGCTCAACATAGACGTCGATCTTGGCCACACACTGAATAAGTTGCACTGA	0.54065	24	12	2
Cgl1301	186	GTGCCGGCTCCCCCACGCGATTGGTGGTGGACACTAATTGCCATCAAACTACTCCCTGCAACTGGACTTATCGCTGGGATTTGGATACCCGATATTGCCCTAGCAGCCAACATCGGAGTGATCGCCTATTTCTTAATTCCTGCCGTTGCTCATATACGAGCGCGCTTCCTTGGACAGGCATTTTGA	0.521505	22	11	2
Cgl2669	150	TTGGCGCACCAGTTTGATCGCTGTGGAAACTATCACAATTCCCGTCCTGAACAGCGAAAAAGTGACCTCGCAGAATCGATTCCAACGGCGGTGAACGCCACTCAGCCCTATGGCCCTTTTGGAAATCCAGGCCCGCAAATCGACCTCTAG	0.533333	18	9	2
Cgl1044	147	ATGAGTATCGCAGCAACCGCGAAAGCCCTCGGTCTAGGCTGGGATCTCACCTGCCAACTAGCCCTAGATATGTGCCACGAACTCATCTACTACGACCCCACCCACCTAGAAATTGTGCACGTTATTGGCGTCGATGAGCACAAATGA	0.52381	14	7	2
Cgl1182	123	TTGGAGCTTCGCTCAATCATTGTTGGTGCAGGCCTTACAGCCATTGCACTGAGTTCCATGCTGTCGCAGCCAGTACAGGCCTTCACCATGACCATTGAGATGGTGAGTGTATTTTTCACATGA	0.487805	12	6	2
Cgl1056	1959	ATGGCCACTTCACATTCACGACCCCGCCGCAGCCGTTACGGACGCTACACCGGAGGCCCAGATCCGCTGGCACCTCCAGTGGATCTCAGCGATGCCCTGCGCGATATTGCTGATGATGTCATGGCTGGTTATTCCCCTGAGCAGGCACTACGTGAATACCTGCGCAGAGGCGCCCGAGGACAGGAAGGCCTCGATGATCTAGCCTGGCGTGCAGCCGAACGCCGCCGAGAATTACTTAGCCGAAACAACCTCGGTGGCACACTCGCTGAGGTTCGCAAGCTTCTCGATGAAGGCCTCAAGCTGGAACGCGCTCAACTGGCCCGCGATATCGATATGGATGACACCGATCGAGCATTCCGCGAAATGCAGATCAGCAACCTCCCTGAATCCACCGCCGCT…	0.576825	247	124	1.99194
Cgl1417	1665	ATGACCTCTAGTCGAAAAGTCCGTCCCACCAAACACATTTTCGTCACCGGTGGAGTTGTTTCCTCACTCGGCAAAGGCCTGACCGCAGCAAGCCTTGGTCAATTGCTGATTGCACGGGGACTGTCGGTGACCATGCAGAAGCTGGATCCATACCTCAATGTTGATCCGGGCACCATGAATCCTTTTGAACACGGTGAAGTCTTTGTCACCGAAGACGGGGCAGAAACAGACCTGGATTTGGGCCACTACGAGCGTTTCCTCGATCGCAACCTGGGGCTCAACGCCAATGTCACCACCGGCAAGGTGTATTCCACTGTGATCGCCAAGGAGCGCAGGGGAGAGTACCTGGGTAAAACTGTGCAGGTCATCCCACACATCACTGATGAGATCAAAGCTCGT…	0.545946	205	103	1.99029
Cgl0740	1557	GTGACTGAAAAGTATCGTCCCGTCCGTGACATTAAGCCTGCTCCGGCAGCAATGCAATCAACTAAACAAGCGGGCCATCCTGTGTTCCGAAGCGTTGTCGCTTTTGTTTCAGTGCTGGTGTTGTTGGTATCGGGTTTGGGGTATCTTGCTGTCGGAAAAGTGGATGGTGTCGCTTCTGGCAACTTGAACCTTGGTGGCGGTCGCGGCATCCAGGACGGCAATGCTGCTGACGGTGCTACCGATATTTTGTTGGTGGGTTCTGATTCCCGTTCCGATGCTCAGGGCAACACGCTGACTGAGGAGGAGCTGGCGATGCTCCGCGCAGGCGACGAGGAGAACGACAACACCGATACGATCATGGTGATTCGTGTTCCTAACGATGGTTCCTCTGCCACCGCT…	0.582531	193	97	1.98969
Cgl1988	1257	GTGAGTTTCGGCGTCGTTAAGCGCCCCGATGCGTGCTACGCGCTTTTTGCCATCCTGATCAAGCGCAACCAGGCGACCGCGGTTTCTGCGCCAATGGCGCGGCAGCGTCAGTGGGTTGTCCACGCCCGGCGTGGACACTTCGAGCGTGTAACCCGCTCCGAAGTTGAGCTCTCCGCGCTGCTCGGCGGCGTCGAAAAGCTCTCCGATTTCTTGGCTGAATACTTCCAGCTGGTCGAGATCGGGGCGGGAATCCGAATCTACCTTGATGGCGACGGCGGATTTTGGACCTGCTTTGGTCACTTTCAGGCCCTCGAGGTCGAATTTGTGGGATGCGGCGAGCGGCTCGATGAGCGCAGACAGAATTTCAGTGGTTGGAAAAGCCATAAAGACAAGGATAAC…	0.574383	155	78	1.98718
Cgl1017	1200	ATGAGCCAAGAAATTTTGAGCCATTTTGCACCCGCATTAGAGCGCATTCGAAGCGGCGCCGTCGAGCGCGAACAGCAGCGCGCCTTGCCAGTGGAAGAGATTAAAGAGCTGGTAGAGCTAGGTTTTACTGGGCTTCGAGTGCCCGAAGAACTAGGCGGTGCGGGCGCTTCCCTGGAAAGCGTAGTTGAGTTACTGATCGAGATCGCGGGCGCCGATTCCAATATCGCCCAAGCCCTGCGCGGACATTTTGCCTTCGTGGAACTACTCCTGGAAGCGCCGGAGAGCGAATTCCGCACCCATTGGCTGCGCGAAGTCGCCACCGGAAGACTTGTGGGCAACGCCGAAAGTGAGAAACGCGGCGTTTACGGCGATCCGCAGACCTTCATCGATGAGGTGGAG…	0.589167	149	75	1.98667
Cgl3006	1179	ATGAGCACCACCACCGCGCCCGAAGCACGGTTTCCTGTCGTCCCTTTGACCGCCATGAGTTTCGCGGCATTTGTTTATGTCACGTTCGAGATGTTTGCAGTTGGCCTCATCAAGCCGATGGCCAGCGATCTTGGAGTGTCAGAATCCAGCATCGGCCTGTTGATGACTGTGTATGCGACTGTCGTTGCCGTGGTGACGATCCCTGCCATGTTGTGGGTTTCTCGATTTAACAAGCGCACAGTTTTCCTGATTACTCTGGCATTTTTGGCCACGGGCATTGTTGTTCAGGCACTGACCGTTAATTATGGAATGCTAGCCATCGGCCGCACTATCGCAGCATTGACTCACGGGGTGTTTTGGGCACTTGTTGGGCCAATGGCAGCGCGTATGTCCCCAGGT…	0.549618	147	74	1.98649
Cgl3076	1125	TTGCCAGTCTTTGGCCATAACTTTCTACGGTTAAAAAGTTGCATTGACCTGCAAGTTTACTGCTCGGCCGTCACGGGGGAATGGAAAAAGTACGCTTGGTGTTCATATAGCGAACCCATTTTCTATTGCGATGAGAGGAACACCACCATGCGCGCAATCACTCACAACACTTTCGGCGACCCCGCCGACGTCCTACAGATTACCGAGAAGGAAATTCCCACTCCCGGCCCAGGTCAGGTTCGTATTCAAGTGACGCTGGCAACCATCCACAACCATGATTTGTGGACCGTGAAGGGCTCTTACGGCTTCGTCCCAGATCTGCCGGCCGCCGCAGGCACCGAGGCAGTCGGCATCGTCGACGCCCTGGGCGAGGGCGTCGAAGGTTTGCAGGTCGGTCAG…	0.580444	145	73	1.9863
Cgl0319	1107	ATGAGCACTGTAGTGCCTGGAATTGTCGCACTGTCCAAGGGTGCACCGGTAGAAAAAGTAAACGTTGTTGTCCCTGATCCAGGTGCTAACGATGTCATCGTCAAGATTCAGGCCTGCGGTGTGTGCCACACCGACTTGGCCTACCGCGATGGCGATATTTCAGATGAGTTCCCTTACCTCCTCGGCCACGAGGCAGCAGGCATTGTTGAGGAGGTAGGCGAGTCCGTCACCCACGTTGAGGTCGGCGATTTCGTCATCTTGAACTGGCGTGCAGTGTGCGGCGAGTGCCGTGCATGTAAGAAGGGCGAGCCAAAGTACTGCTTTAACACCCACAACGCCTCTAAGAAGATGACCCTGGAAGACGGCACCGAGCTGTCCCCAGCACTGGGTATTGGCGCG…	0.559169	139	70	1.98571
Cgl2434	1122	ATGAAGAAACTGCAAATGGCGGCCATTTTGGTCGGAGGCTTTGTGGGGCCGTTTACTGGCCAAGCTCTATCAGTGGTCTTGCCGGAATTTGCAGACACCTTTGATATCAGTGTCAGCCAGGCAGCGCTGACCATGACCGCATACTTGTTGCCCTTTGCCACCATGATGTTGTTTTCGGGGCGCATCACCAGAAAGATCCATCCGCATAAGGTGGTGCAGGCGGCTTATATTGTCACACTGCCACTTGCGCTGTTGCTCCTAGTTACACCATCGTGGGGGCTGTTTATGGCTGCGTATGCCACGATTGGTATCGCTAATGCATTTACCACTCCGGTGCTGCAAATTATGTTGCGTGAGCTTGTTCCGCCGCGTTCTTTGGGTAAGGCATTGGGCACCTAT…	0.559715	137	69	1.98551
Cgl2138	933	ATGAACAACCGACAAAGCAGAACCCTTCCCGTACCAGAAGGACTGGCAGGCATGCGTGTGGACGCAGCACTGTCCAAGTTGCTGGGAATTTCACGCACCGTAGCTGCAGAACTCGCCACCGCCGGCGATGTCAGCGTTGATGGGGCTGTGGTAGGTAAAAGCGAGCGGCTCGTTGCCGATTCCATGCTGGATGTCTTGCTGCCTGAACCAGCAGCTCCGTTGATGCCCAAGGAAGAAATCGTTCCCGGCCTGGATATTTTGTACTCTGATGACGATGTCATCGCAGTCAACAAACCCGTCGGCGTGGCGGCACATCCCACCGTGGGTTGGGAAGGCCCAACTGTGGTGGGCGGACTTGCAGCTGCAGGTTTCCGCATTTCCACCTCCGGCCCACCAGAG…	0.590568	129	65	1.98462
Cgl1268	1842	ATGATCCCACTTCGTTCAAAAGTCACCACCGTCGGTCGCAATGCAGCTGGCGCTCGCGCCCTTTGGCGTGCCACCGGCACCAAGGAAAATGAGTTCGGCAAGCCAATTGTTGCCATCGTAAACTCCTACACCCAGTTCGTGCCCGGACACGTTCACCTTAAGAACGTCGGCGATATTGTGGCAGATGCAGTGCGCAAAGCCGGTGGCGTTCCAAAGGAATTCAACACCATCGCCGTCGATGACGGCATCGCCATGGGACACGGCGGCATGCTGTACTCCCTGCCATCCCGTGAAATCATCGCCGACTCCGTCGAATACATGGTCAACGCACACACCGCCGACGCCATGGTGTGTATCTCCAACTGTGACAAGATCACCCCAGGCATGCTCAACGCAGCA…	0.590662	248	125	1.984
Cgl0742	1047	TTGGTCGGTGGCAAAGGTACCCGACTGCGCCCCCTGACCGTCAATACTCCAAAGCCAATGCTGCCAACTGCTGGCCACCCATTCTTGACCCACCTTTTGGCCCGCATCAAGGCCGCAGGCATCACACACGTCGTGCTGGGAACGTCATTCAAAGCTGAAGTCTTCGAGGAATACTTCGGAGATGGCTCCGAAATGGGCTTGGAAATTGAATATGTCGTCGAGGATCAGCCTTTGGGCACTGGTGGTGGCATCCGAAACGTCTACGACAAGCTGCGTCACGATACTGCGATTGTGTTCAACGGCGATGTGCTCTCCGGTGCGGATCTCAACAGCATTCTGGACACCCACCGCGAAAAGGACGCAGATCTGACCATGCATCTCGTGCGCGTAGCTAACCCT…	0.581662	123	62	1.98387
Cgl0578	903	ATGAGCACCCAAACAATCACCATCACAGTCCTAGAAACCGCCACCATCTTTGACGGCCCTGAAACCATCTACCGCTATGACCTGGCTGCCGAAGGCATCCTTGATGGATGGGCTCACTCTGCTGTGCTGGATCAAGTGAAACAAATAGCAGGTGAAAACTGGCCGACTGTTGAGATCGTGGTGGATGGCACCGACAACGTAGTCAATGCACTCACCTCCATGTTTGCTTCCAAAGGCGTGACCTGCGGTGGGGTTGGAGTAGAAGCACCTCCCGTTGCGGAGGAACCACCGAAAATTAAACGGCCCACGAGTGGAAAACAAGTCCGCCAGTTCTACGGCATCAAGCCACTACACCTGTTGTTGGTCAGCATATTGGTTGGTTCTATTGCTGGTATTTGG…	0.561462	121	61	1.98361
Cgl0701	906	ATGGCAGCACCGTTCGACCCATTCCCAGCTTTTGAGGAATACGCACACCCTGAAAGGATCGTGTCTGCATCCTGGCTTTCCGCCCGCCTCGGCTCCCCTGGTCTGAAGGTTGTGGAGTCCAATGAAGATTCCCTTCTTTACGATATCGGACACCTCCCCGGCGCTGTGCGCATTGACTGGGCAAAGGACCTCAACGATCCCCTCACCCGCGATTTCATTGACGGTGAAGCTTTCGCTGAGCTGATGAACCGCAAGGGCATCGCTCGCGATGACACCGTTGTTGTCTACGGTGACAAGTCCAACTGGTGGGCTGCGTTCACCCTGTGGGTCTTCGAACTGTTCGGCCACTCCGATGTCCGCCTGCTCAACGGCGGCCGCGACGCGTGGATGGCTGAAGAG…	0.584989	117	59	1.98305
Cgl2653	954	TTGAGACTTGTCGGCCGACGGCTCATCGCTTTACCGATCATGATTATTGGCGTCACCCTGCTGGTTTTCATCGTCATGTCATTCTCTCCTGCCGACCCGGCACGACTTGCCCTAGGCGAATCAGCCTCCCCCGAAGCACTTGAAGCCTACCGTGAAGCCAACGGCCTCAACGATCCAATGATGGTTCGCTATTTCGACTTCATCCTCGGCATGCTCAAAGGCGACTTGGGAACCTCTAGCGGTGGCGTAGCTGTTACCGACATTGTTGCCCGCGCTTTCCCCATCACCCTGCAGCTAACATTCTGGGGACTCATCATCGCTGTTGTAGTGGCGTTGATCCTCGGTGTCATCGCCGCTCTATACCGAGACCGCTGGCCTGACCAGTTGATTCGCGTGGTC…	0.549266	115	58	1.98276
Cgl0384	870	ATGAAGCCAATTAGATTTGAAGATGTCCAGCATGAAATGAATAGAAGACAGTTCTCTGCAAAGTACACAAGAGTAGTGGGAACGTTTTGGATTAAGAAGGAATATGCGGAAAATCCGGTTGTGGTGGCAGATGCGCTATTGCGGAGATTTCCCAACGGTGTAATCAGGGGATTCACTGCACTGATTGTGAGAGGATACTCCCTGTTGGATGAACCTCGAACGGCGGAAATTAGCGTCCCGAGGGGAGCGAGCCATGTGACTGTCCTTTTGGGAAAAGTCGTGCGCCACAAAATGCCAGAGGTGCATGTGGTGAAGGGGAGGCGCTGCGTGAGTGTTGCCCAGGCGCTGTTGGATGAGTTTCCCGCGATGGTTCTGGAACAGCAGGTGGCATTGGTAGAC…	0.537931	113	57	1.98246
Cgl2862	774	ATGGCCTCATTTCCGGAGCTTCCGGCTCTTCGTCGCTTGGCTACCTTGGGCAGGTCGTGGGGTTTACTGTCTGATTTCAAATACGAACAAACCCGACCTGACATCTTTTACGGAAACCTGGCCCTCGATACCTCGAGTCTGGTGGCGGCTTTGTCTGAAGATATTTCTGGCGCCGGATTAAATGACCTGAAAGTTCTCGACGTCGGCGGCGGACCCGGATACTTCGCCGAAGCCTTTGAGACACTGGGCGCCACCTACTTCTCCGTCGAACCCGACGTTGGCGAAATGTCCGCAGCTGGCATCGACGTCCACGGATCAGTCCGCGGATCCGGCCTCGACCTGCCGTTTCTTCCCGATTCCTTTGACGTGGTGTACTCCTCCAACGTTGCAGAACATGTC…	0.567183	111	56	1.98214
Cgl2851	1692	GTGAAGAACTCTGGGAAAAATTCGGCAAAGAATCGGACCAAAGGGATCCTAATCGGGGTTCTCGTTGGTCTGATTGCCATTTTTGCAGGCATCTATGCGGTCGATGTTTTCCTCAACAAGGACAACATCCCTCGTGGAACAACCGTCGGTGGCGTCAGTATTTCCAACCTCAGTGCACAAGAAGCCCGCACAAAGTTGGAAACCGAACTGGCCAATGATGTGGTGCAGCCCGTCACCGTGACGGCAGGGGAGCAGAGCACCACTTTTGATCCAGTTGCCTCCGGCGTCGGCATCGATTGGGACGCAACCATCGAAGGCACCGGCGAGCAGTCTTGGAACCCCATTACCCGCTTCGTGGCGCTGTTCAAAGAATCCGAATCTCCCATCGTGAGCACCGTC…	0.563239	216	109	1.98165
Cgl2145	861	GTGAATGATGCTGGCTTGAAGACGCGAAACCCGGTGCTTGCCCCCATTTTGATGGTGGTTAACGGCGTGTCCCTTTATGCCGGAGCAGCGTTGGCGGTGGGGCTGTTTGAGAGTTTCCCACCCGCGTTGGTTGCGTGGATGCGAGTAGCAGCGGCTGCGGTGATTTTGCTTGTGCTGTATCGGCCTGCAGTGCGAAATTTTATTGGGCAGACCGGGTTTTATGCGGCGGTGTATGGCGTTTCCACGCTTGCCATGAACATCACGTTCTATGAGGCGATCGCCCGCATTCCGATGGGTACCGCGGTGGCCATTGAGTTCTTGGGACCTATTGCAGTGGCCGCGTTGGGCAGTAAGACGCTGCGGGATTGGGCTGCGTTGGTTTTAGCTGGCATCGGAGTG…	0.578397	105	53	1.98113
Cgl2482	1632	GTGGGGGACGATCTTGTCCAGCACCTCCCTGGACTTAATCGCCGACTCCCGGGCGTCGACAAGCGCAACCGTATAGCCCTGAGTGCTTGCGGCGTGCTGCGCGCCCCGGAAAATTTCCAAGAAGAAGGGATTCGACGCATCGGCGGCAACCATAGCGATGAGGCCGGTGTTTTGGCGCTGAAAAGCCTGAGTTTCCACACGCGTTGCGGATTTTCTCCGCAGTGGAAAAACTCACTCGCCCAGGCTGCGAAAACGCCCGCGACACAGTGGAAGGGGAGACGCCAGCGACTTTTGCGACATCATAAATGGTGGCTTTTGAGTCGCTGTGAGCCCCAGAATCTGTCATGCACAAGAGTATATAGCGCAAAAGAAATCACTAGTCTTGATTCTATGTTGACG…	0.576593	198	100	1.98
Cgl0443	804	TTGAGCCTGACGGAAGGGGAGATCATTCCCATCCAAACAAAGCTCGGCCACTGGCGTGACGTGCGGGATTCCGAAGATCTGCCATTCCAAGTAATCGCATCGCGCACCAGCGTGACCATTATGGAAAACACCCTGGAATGGACCAACAGCCGCCTTGAGCGTGGCGAAGAGTTCACCGAGCTCGACATTTATGCTCACTACTTGGAAGAGTTGGAAGATTACGCCCTCCAATTCACCTTCGATGTCGAGCCCTACTTCACCAACCTGCACTCCTCCAACAGAATGCTCTTCCCTGGACCTCCTGTGGATTTCCCGATCAACGCAGAAACCCGATGCATTCAGCTCGACGCCGGTGTTGCAGTAAAGAAGGACGGCGTGGTGCTGGGTACCTCAGATATG…	0.55597	99	50	1.98
Cgl0386	2268	ATGGCTCAGACACCCGCCAAAATCCCGGCGGCACTGAATTTCATTGACGTCGACCTCGGCGTTACCGGCATGACCTGCACTTCTTGCTCCGCCCGCGTCGAGCGCAAACTGAACAAGCTCGACGGCGTTGAAGCAACCGTCAACTACGCGACGGAATCCGCACAGGTCAGCTACGACCCCTCAAAGGTCAGCCCTGAACAGCTGATTAAGACTGTTGAGGACACCGGCTACGGTGCTTTCACGATGGCTTCCGCAGCTGCCGAATCAGAAGAGGACAACGCTCCAGCTGACAGCGGCCAGTCCCGCATCGACGCAGCTCGCGACCACGAAGCAGCCGACCTGAAACACCGCGTGATCGTCTCTGCACTGTTGTCAGTTCCTGTGGTTTTGGTCAGCATG…	0.584215	295	149	1.97987
Cgl0719	792	ATGCTTGATATTTCTGAGCAAATTGTTTTGGTCACCGGCGGTGCACGCGGACTTGGTCGCGCGTTGTCTGAATCATTTTTGCGCGAGGGTGCTCGTGTTGTGGTGAACTATCACCGTTCGGCTGATGCTGCCGCAGAGCTGGCTGGTGAAAAGGCGGTGGCGATTCAGGCTGATGTTCGTGATCGCGAACAGGTGAAAAGCATGTTTGCGCAGGCCAAGGAACATTTCGGCAGCCCGATCACCACTGTGGTCAACAGCGCTTTGGCGGATTTCAGCTTTGATGGCGATGCGCGTCCCAAGGCGGAGGACATCACCATTGAGCGTTTTAATCAGCAGTACACCAGCGCAATCGAGGGCGCGCTGAACACCATCCAGGAGGCTTTGCCTGGTTTTGAGGAG…	0.57702	97	49	1.97959
Cgl1941	789	TTGCCTGTTAAGGGAGTTAGACTAATCGCCATGACTAGCGATCTGAAGACAATCGGTATGGATTTCGCCAAGTGGCAAGATGCAGTGGAAGCAGCAATTGCTTCACAGCGTCTCGAGGTAACAGGCGAGGTCCGTGGCGGCCAGCTCATCCAGTTCTCGGATGATTCCGGCGCCCAAATTAACATTCTGGCTGTCGAGCCTTTTGCCACCTTCGCCGGCTTTAACTCCGCAACAGTCGCTTACGGCCACGTCAGCATGATCAATGATGTGCTGTCCCTGGTCGATATCATCGATCCTTTCGGCACCCCTGTTGCCACCATTACCTGCAACCTTGCTCAAGGCCCACTGCTTGTTGATGAACCAGTGCAGCGCTGGCAGCAGATCCGCATTACTGCCCTG…	0.56147	93	47	1.97872
Cgl0902	843	GTGCTTGCCGACGACGTGGTGGTCGTCGCGGAGTTCCGGGATCGCATCTACCCCGGCCTGGTGGAGACAGGCAGGGTTGAGCGGGGCGGCGACAAGCCGTTCCACACGGTCGTCAACGCTGAGAACTACCACGCGCTGGAGATGCTGACCTATACGCACCGGCATTCCATCGACGCCATCTACATCGACCCGCCGTACAACACCGGGGCGAGGGACTGGAAGTACGACAACGATTACGTCGCGAGTGATGACGACTATCGACACTCGAAATGGCTGGCGTTCATGGAGCGACGGTTGAAGATCTGTCGGGAGCTCATGCGTAGCGATGCTACTCTTGTGGCAACTATCGATGAGCATGAAGTAAACCGTTTGGGCGTGTTGCTAGATCAGCTCTTCCCG…	0.580071	93	47	1.97872
Cgl0099	3459	ATGACGTCGATGAATCTGCCTATTGAGTTGGCTACGCTGTCTGACCAGGCTGTGGACAAGGTGCGCTCCTGGCTGGAGTACAGCAAAAAGGAAAGCGTGCCCAATGCCGATGCGAAGCGTCTAGCTGCAGTGTTGCAGGATCCTAATGGTTTGGAATTCACGGTTGGTTTCGTGGATCGAGTGGTTCGAACTGAGGATCGTGAAGCGGCAGCGCATGCGTTGTATGAGTTGGGCAAGATTGCTCCGTCGACGATGTCCTTTTTGGATCGGGCGCAGATTCAGGCCGGTTCTTTGGTGGGGCGGGCGTTGCCGCAGGTTGTGGTTCCTGCGGCGCGGGCTCGAATCCGGCAGATGGTTGGGCACATGATTGTGGATGCCCGCGACAAGCAGTTCGCCAAG…	0.582827	449	227	1.97797
Cgl2766	1293	ATGGCTGCAATCGTTATTGTCGGCGCTCAATGGGGCGATGAAGGCAAAGGTAAGGCCACGGATATTCTCGGCGGACTCGTCGATTACGTGGTTAAGCCCAATGGCGGTAACAACGCTGGACACACTGTTGTGGTCGGCGGCGAGAAGTACGAGCTAAAGCTCCTTCCTGCCGGCGTCCTCTCCGAAACGGCCACCCCAATTTTGGGCAACGGCGTTGTGATCAACCTTGAGGCACTGTTCGAAGAAATCGACGGCCTTGAGGCTCGCGGTGCGGATGCATCCCGCCTGCGCATCTCTGCAAACGCTCACCTGGTTGCTCCATACCACCAGGTGATGGACCGTGTTCAGGAACGCTTCCTGGGCAAGCGCGCAATCGGCACCACCGGCCGTGGCATCGGC…	0.569219	172	87	1.97701
Cgl1611	1344	GTGGTTGACAGCAACACCCAGTATCCAGAAACCGGCGCACTGGCACCGGCTCCTGCAGACTCACTCCTAATCAGCAACGTTTTGGTCTACGGCGAAGGCGAGCCAACGAATGTGTTTGTTAAAGATGGTGTGATCGCAGCTATCGGCGGCACTCATGAGGCTGACCGCACCATCGACGGCAATGGGGGAGTTCTCCTTCCAGGTTTCGTGGACATGCACGTTCACCTGCGTGAGCCAGGCCGCGAAGACACTGAAACCATTGCCACTGGTTCTGCCGCCGCAGCCAAGGGCGGATTCACCGCAGTATTCACCATGGCGAACACCACTCCAGTGATGGATCAGCCGGTTATCGCGGAATCCGTATGGTTCAAGGGCCAAAACATTGGCCTGTGCGACGTG…	0.576637	166	84	1.97619
Cgl1297	624	TTGCCCCACTGTTTATGGATTTGGGGGCATCATTTGAGGCATCCAATAAAGCACTTGCAAATTTTGTGGAGTCTAAAGAGCAGTGATTTTTCCCGATCCCCCCCTGGCCGCCTAGCGGAAATTATTGATACCGCGTGGCGGTTGGTGGAAACACGTGGCTGGGCGAATGTGAGCATGCGAACCCTGGCCGCGGAGCTAAATATCAAGGCGCCGTCGCTGTACAAGCATGTAAAAACGCGCGAGGATATCGCCGCACACATCGCCACGAAGGCATTTATTCAGCTGGGGCAAAGCCTGCATGAACATTGTGAAAGTGTGGAGGATTTGCTTGCGGAATACCGCTCCATGGCTCGGGAAAATCCAAATATTTACCGGCTTCTCACCAGTTCAGAGTTCCCC…	0.551282	83	42	1.97619
Cgl1658	1935	TTGGAATTGAAGGAGACTTTCTTGGCTCGGCAAAAAAAGAGTGCCGCTAGCGCCTGGGAACGATGGCCAAAACGCGCAATAGCGTTGTTTGTGCTCATCGTCGTTGGTGTTTATGCGTTGGTGCTGTTGACAGGCGATCGTTCTGCCACACCAAAATTGGGTATTGATCTGCAAGGCGGAACCCGAGTGACCCTCGTGCCGCAGGGGCAGGATCCAACTCAGGACCAGCTGAATCAGGCACGCACCATTCTGGAAAACCGTGTGAACGGCATGGGCGTTTCAGGTGCAAGCGTGGTCGCTGACGGTAACACGCTGGTGATCACTGTTCCCGGGGAAAATACCGCACAGGCGCAATCCCTAGGACAGACCTCCCAGCTGCTGTTCCGTCCCGTTGGTCAG…	0.55969	247	125	1.976
Cgl3025	1359	TTGGCTCACCTCGATTATGTGTTTATGACATCACACGCACCAGAATCGGGAGGACTTGTGACAGAGTCAACTCTCGGAGCATCGAATAGCTCCCAAACAATTGAAAATAAAGGCCTCACCATCTTGGGCATCAGCGGCCGACGCTTGGCTGCGGTGCTCATTGGCTGGTTTTTTGTCATTTTCGACGGCTACGACCTCATTGTGTACGGCACCGTCCAATCGGCCCTGGCTAAGGAGTGGAACTTAAGCTCTGCAACGCTGGGCACCATCGGCTCCACCGCGTTCTTTGGCATGGCGATCGGCGCTGTGTTCATTGGTCGACTGTCAGACCGCGTGGGCCGAAAAGCAGCGGTGATTGGATCCGTGCTGATTCTCTCTGTCTTCACCATGCTGTGTGCA…	0.567329	164	83	1.9759
Cgl1058	645	GTGGTTTTACTCATTCGGCATGGGCAAACCCCAACAACTGGTCAGGTTCTGCCTGGTCAGACGCCGGGTTTACACCTGTCTGATAAGGGTGAAGAGCAGGCGCGGGAGGTGGCACAGCGTCTGGCGGAGGTGCCGATTACCGCTGTGTATTCATCGCCGATGGAGCGTGCGCAGGAAACAGCAGCACCGACGGTCAGCGCTCATGGCCTCGAGTTGACGGTGGAACCTGGGCTTATTGAATGCGATTTCGGCGAGTGGACGGGCCGGAAACTAACTGAGCTCAATGCCCTAGAGGAGTGGAAAGCGGTGCAGAAGACACCGTCTACCTTCAGGTTTCCAGGTGGTGAGAGTTTCGTGGAAATGCAGGATCGGATGGTGGAGGCTATCGGCAACATTGCG…	0.548837	79	40	1.975
Cgl0248	1851	ATGTCTCCTAACGATGCATTCATCTCCGCACCTGCCAAGATCGAAACCCCAGTTGGGCCTCGCAACGAAGGCCAGCCAGCATGGAATAAGCAGCGTGGCTCCTCAATGCCAGTTAACCGCTACATGCCTTTCGAGGTTGAGGTAGAAGATATTTCTCTGCCGGACCGCACTTGGCCAGATAAAAAAATCACCGTTGCACCTCAGTGGTGTGCTGTTGACCTGCGTGACGGCAACCAGGCTCTGATTGATCCGATGTCTCCTGAGCGTAAGCGCCGCATGTTTGAGCTGCTGGTTCAGATGGGCTTCAAAGAAATCGAGGTCGGTTTCCCTTCAGCTTCCCAGACTGATTTTGATTTCGTTCGTGAGATCATCGAAAAGGGCATGATCCCTGACGATGTC…	0.578066	233	118	1.97458
Cgl1078	591	ATGCAAAAAACTAATCAACCAAAGTCTTCCTGGCGTGTTATTGACATCGTCATCGCATCCGTTTTGGGTGTCGCCTGCGGATTGATTTTCATCGTGTGGAATTCCATCGGCTACGCCTGGACCACCGCATTTCACGCACTCACACCAGGCCTTGGCGGCATCGCCATTGGTATTTGGCTGCTCGGTGGTGTGCTCGGTGGGTTGGTTATCCGCAAGCCGGGTGCCGCAATTTTCGTTGAAGTAGTGGCCGCATGTGTCTCTGCAGCGCTTGCTTCACAGTTTGGTATCTCCACCATTTACTCCGGCTTGGCGCAGGGAATCGGCGCTGAAATCATCTTCGCGCTGTTCCTCTACCGTCGCTACAGCCTGCCCACCACCATGCTTGCAGGTATGGGCGCA…	0.551607	77	39	1.97436
Cgl0439	624	GTGCGTTTGACCAAACTAGCAGCAACAATCGGCTGCGTGACACTCAGCGGACTTGCGCTAGTAGCCTGCAGCAGTGACAGTACCGCTGGTACTGACGCTGTTGCTGTCGGCGGAACCTTCCAATTCCACTCCCCGGATGGAAAGATGGAAATTTTCTACGACGAGGCTGACCGTCAACAACTCCCCGACATTGGTGGAGATTCCCTCATGGAAGAGGGCACACAGATCAACCTGTCTGATTTCGAAAACCAAGTTGTCATCCTCAATGCGTGGGGGCAGTGGTGTGCACCGTGCCGCTCCGAATCCGATGATCTCCAGATTATCCATGAGGAACTCCAAGCTGCCGGAAACGGCGACACCCCTGGTGGCACCGTGTTGGGTATCAATGTGCGTGATTAC…	0.544872	75	38	1.97368
Cgl2899	948	ATGAGCGACGCACCAACTGTTGTGGCCTATTTGGGGCCTGCCGGAACCTTCACCGAAGAAGCCCTCTACAAATTTGCCGACGCCGGCGTATTCGGCGACGGTGAGATCGAGCAGCTACCAGCCAAATCGCCACAAGAAGCTGTCGACGCCGTCCGCCACGGCACCGCCCAGTTCGCGGTGGTCGCCATCGAAAACTTCGTCGACGGCCCCGTCACCCCCACCTTCGACGCCCTTGACCAGGGCTCCAACGTGCAAATCATCGCCGAAGAAGAACTCGACATCGCCTTTTCCATCATGGTCCGGCCAGGGACTTCGCTTGCCGACGTCAAAACCCTCGCCACCCACCCGGTTGGGTACCAACAAGTGAAAAACTGGATGGCAACCACCATTCCGGACGCC…	0.616034	142	72	1.97222
Cgl0696	1185	TTGACCAGCACATTTTCACCTACAGAAAAGGAGAAAACAATGAGTGACAGCCAAGTCCGCAAAGGACTCAACGGCGTCATCTCTGACTACACAAGCATTTCCAAAGTGATGCCAGAGAGCAACTCGCTGACTTACCGTGGCTACGCCGTGGAGGATTTGGTGGAAAACTGCAGCTTTGAAGAAGTGATCTACCTCCTGTGGTTTGGGGAGCTGCCCACCACTGAACAACTCCGGACCTTCAACACGACAGGTCGAAGCTACCGCTCACTCGACGCCGGACTGATTTCCCTCATCCACTCCTTACCCAACACCTGCCACCCCATGGACGTGCTGCGCACCGCAGTGTCCTACATGGGTACCTTTGATCCCGATCCGTTTACCCGCGATGCCGATCATATC…	0.540928	140	71	1.97183
Cgl2583	1077	ATGAGTGATCACCAGGACACCACCGCCGAAGGCGTTTCATACGCAGCAGCAGGAGTCGACATCGAAGCCGGCGATCGTGCCGTCGAACTCTTTGCACCAATGGCCAAGCGCGCCACCCGCCCAGAGGTTCTTGGCAACCTCGGAGGCTTCGCAGGACTCTTTGAGCTCGGAAAATACAAGAAGCCAATCCTCGCAGCAGGATCTGACGGAGTCGGCACCAAGCTTGTCATCGCCCAGATGATGGACAAGCACGACACCATCGGCATCGACCTTGTTGCAATGTGTGTGGATGACCTCGTTGTCACCGGCGCAGAGCCACTGTTCCTCCAGGACTACATCGCCATCGGCAAGGTTGTCCCAGAGCACGTTGCTGAGATCGTCTCCGGTATCGCAGAAGGC…	0.595172	140	71	1.97183
Cgl2556	528	ATGCCCATTTGGAATCACAACACCGCATATCGGCCATGGCTGGTGTCAAAGCTCAAAGGCTCAAGATCGCTTCTCGACGTCGGCTCCGGCGATCACTCCTTCGCCGACCTGGCCGGCCGCCAGGTCGCGCATGTCGATGTCGTGGATCCTCTTATTAATACAACCTTTGAAGAATTCCAGCCGACCCAAAGCTACGATGCCATCACGTTCATCGCGTCCCTCCATCACATGAACGCGGAAGAAGGACTTAACAAAGCAGTCCGAATCCTCAATCCTGGCGGCAAGCTCCTCATCGTAGGCCTCGCCAAAAACAAAACCGCCTCCGACTGGATCATCTCCGGACTACAAGCTTTTCTCTCCCGACCAATCAGCCTCATCAATAGGGAACAACAAATCTAC…	0.535985	69	35	1.97143
Cgl2795	1137	ATGCTCGCCCTCAAAAGTTCAGAATTAGAAGGCATAGCCACATCACTCACCGCCGTGGCGGGTGCGCTCCACGAATCAAACACTGACCGGTTGCAGTCCTGGCAGCAGCTCGAAACGATGACCTCTGCCAGCTCCCTTATCCAGGGCTTTATCAAGCTTGTCGATTACAACCGACCCACAGTGAATATCGTGGAACAAATGCACAAAACCGCATCCACGCTTTTCAACACCGCTGATTTCCTACGCACTTTGGAAGGCTATGTTGATGTACTGGAAAAACAAGCCGATAAATCTATAACGCTCACCGTCATGCTTCGATATATTGCCAGCTTGAGTAGCCTTTTAGACCTCATGTGTGCACGCGAGATCAACGCGTTGTGCACAGCGATTACTCCAGAA…	0.547054	136	69	1.97101
Cgl0234	1083	ATGACCATTGCTCTTGAACACCCAGTACTGCACTCCACGGCGATCGCGTTGCCTGCTCGTTTTCAGGCGAGCTATACGACGCGTTTGGTGGCGGTGGGCGTCGATAAGCGTCCTTCTGATTTTTGGTTGGAAACAGCCGGCACGCCGCAGGCGGGCGATGTGGTGATTGCGCGGGTGACGGCGATTAATAATCACAAGCGGGTGGAGACGCCGGAGTCGCGCAAGGCCATTTTGTTTGAGGGGGTGTTGGTGATGTTGGCGTATGGGCACCGGTATGCGGCGGATCAGTTTTTAGCGCATGTACCGGAGGATTTGGGGCCATGCCATTTGGTGGCGGCTGGTGGCATCGCGGGAACGGTGACGGCGCTGCACGATCGGGTGGATGAACCCACAGAGATT…	0.576177	136	69	1.97101
Cgl1210	1644	ATGGCGGAGCTGACGATCTCCTCCGATGAGATCCGTAGCGCGATTGCGAACTACACCTCGAGCTACTCCGCGGAGGCCTCCCGTGAGGAGGTCGGCGTGGTTATTTCGGCCGCTGACGGTATCGCCCAGGTTTCGGGCCTCCCGTCAGTAATGGCGAATGAGCTCCTCGAATTCCCGGGCGGCGTCATCGGCGTCGCACAGAACCTTGAAGCTGACCGAGTCGGCGTCGTGGTCCTGGGTAACTACGAGCTACTTAAAGAAGGCGACCAAGTTCGTCGTACTGGAGACGTTCTGTCTATCCCAGTCGGCGAGGCATTCCTTGGCCGCGTTATCAACCCCCTTGGCCAGCCAATTGACGGCCTGGGCGAAATTGCATCCGAAGAGGACCGCGTCCTCGAG…	0.581509	201	102	1.97059
Cgl1224	2196	ATGACCGTTGACCCCGCGAGCCACATCACCATCCCTGAAGCAGATCTGGCCCGCCTGCGCCACTGCAACCATCACGATCCTCATGGATTTTATGGTTGGCATGAGACCGAAGCTGGTTCGGTTATCCGCACGCGCCAGGTCGGCGCGACGCAGGTTAATTTGCTTATCGACGACACCTCCCACGTCATGACCCCTATCGGCGACGACATTTTCGCAATTGACTTAGGTCACCGCGAGCGCGCTGACTATCGCTTGGAAGTCACCTGGCCTGATCAAGAACCGCAGGTCAAGGCTGATCCATACTACTTCCTCCCCACCGTAGGCGAGATGGATATTTACCTCTTCTCTGAGGGACGCCATGAGCGTTTGTGGGAGATTCTCGGTGCCAACATCAAGACC…	0.566485	266	135	1.97037
Cgl1325	1584	ATGGACGCTGCCGGAGTTCTTGAGTGGGCCAGGACCGCTGTCGAGCAGCTTTCTGAACGTCGTGCAGAGATCAATGCACTGAATGTCTTTCCTGTTCCAGATGCAGACACTGGATCAAACATGACCTACACCATGACAGCTGCGTTGGATGAAGCGCTGAAACTGGGGGAGTTGGGTGATGTCGCAAGGATTACTGAGGCTTTGGCTGTTGGTTCTGTGCGTGGAGCCCGAGGAAATTCTGGAGTAGTCCTTAGTCAGGTCCTTCGCGCTATTGCTCAGGCAGCTGCTGACGGGGTTATTGATGGCCACACAATCCAAGAAGCGCTATCCATTGCTCGCTCCCTAGTTGATCGCGCAATTACAGATCCTGTGGAGGGCACTGTTGTCACTGTGTTGCGT…	0.572601	195	99	1.9697
Cgl1128	597	ATGCCGTGTGAATCACACAGCATACGGCCCTTTTTGCTGCCGTGGTTGCCTAAGGTGGAAGGTATGAAACGAATCTGTGCGGTCGCGATCTCTTCAGTACTTTTGTTAAGTGGCTGCTCCTCCACTTCCACAACGCAGCTCGAGGGATTCGATGGACGCTCAGCGCAGGAGATCATCACAGAACTTGATCAAACCCCAGTCGCAGACAGAGCAACTAACCTCATGGCCTCCATTCGGGCAGATGAGTTAATTCTGTCGGATCAAAGCGGACAGCTCAGCATTGACATGCCTGCAGATGAGTTCTATATCTCCGCAGCCCCGTACACCACCACAACCCACGAGTGCTTCTATCACAGCCTCACCACATGTACTGGTGAACTCGCCAACACCCCAGTGAAA…	0.530988	65	33	1.9697
Cgl0593	510	ATGAGTGAACAATTCGAGCTACGGGAACTCCGCAGGGAAGACGCGGGGCGCTGCGCCGACCTGGAGCAAATCCTGTTCCCAGGTGATAACCCCTGGCCACGTGATGTCTTTGCCGTGGAGTTTTCCCACCCCACCAATTTCTACATCGGCGCTTTCGACGAAGGATACTTGGTGGCGTACGCAGGTCTTGCCATGATGGGACCTGCGGATGATCCAGAGTTTGAAATCCACACCATTGGTGTCGATCCGGAATTCCAAAGAAAAGGCTTGGGACGCGTACTCATGGATCAAATGATGCATGCAGCGGACAGCCACGACGGTCCAGTTTTCTTGGAAGTCCGCACCGACAACGTACCCGCGATTTCCATGTACGAGGCTTTCGGCTTTAAAACCTTGGCC…	0.55098	65	33	1.9697
Cgl2378	1455	ATGCGTTTTGGACTTGACTTGGGAACTACCCGCACAATCGCGGCCGCCGTGGACCGCGGAAACTATCCCATCGTCACTGTGGAAGATTCTTTAGGCGACACCCACGATTTCATTCCATCTGTGGTGGCCCTCAAGGCAGATAGGATTGTCGCGGGTTGGGATGCTATTGAGGTTGGGCAGGACCACCCTTCCTTCGTACGTTCTTTCAAACGCCTACTCTCTGAACCCAATGTCACGGAAGCCACCCCGGTCTACTTGGGCGATCATGTACACCCTTTGGGCGCCGTCCTGGAGGCTTTTGCGGAAAACGTGGTCACTGCGCTGCGTGCATTTCAGACGCAATTGGGAGATACCTCCCCGATCGAAGTAGTCATTGGTGTGCCCGCCAACTCCCACAGC…	0.565636	189	96	1.96875
Cgl1155	1407	ATGAATGCCTCCCCTGCCCCAACCCGATCTTTTAAAGGATTGCGGGCTCGACACATTCACTTCATCGCGCTGGGTTCCGCGATCGGCACCGGCTTGTTCTACGGTTCCGCTGGCGCAATCCAAGCAGCTGGTCCATCTGTACTCTTGGTCTACCTTCTCGGTGGCGCCGTCGTGTACTTCATGCTGCGCGCACTCGGCGAGATGGCTGTGCATCACCCAGTCCGTGGTTCCTTCGCGGTCTACACCCGCGCACACCTTGGCGGATGGGCAGGCTACATCACCGGCTGGATGTTCGCGTTTGAGATGCTCATCGTCTGCCTGGCTGACCTCACAGCCATCGGCATCTATATGAACTTCTGGTTCCCCGGCACCCCACAATGGACTTGGGTGGTAGCCACC…	0.571429	183	93	1.96774
Cgl2140	1005	GTGCTAAAACGATTCTCTCACCACTCCAGCCCGCAAGTTCTTTCACGGAAAGTTGTCGCGTCCGCATTAGCTTTAACAACCGCGCTGGCTTTAGCCGCGTGTAGTTCCTCAGCCGAGCCGGACTCCCCTGAAGTTGAGCAGGCGGTGGGTCTTGCGGTGGATACGCCACGTGTGGTGGTTGTGGATCCAGGCACTGGCGATTTGCAGCGCTTGCAATACAAAGACATCGCCCCTGATGCCACACAGGAACAGACCATCAATATTGCTGAAGGTTTTGCCCAATCGGTGGTGAATGCGGACAGCGTGGATCCGCAGGCACCAGCCGGTGGCGATGTCACCACATTCCACCTTCCTGTTAAAGCCACCACCGAGGAAGCGGAGTTCAGCGATCAGGAAATG…	0.548259	122	62	1.96774
Cgl1257	1017	ATGAAAAAGCGTGTCAGTTTATTTAAGTCAGCTGCATCGATTGTGGTGGTTGCGGGAATGGCGTTGGGTATGGTGGGTTGCTCATCGACCGAATCGGAGAGTGAATCTAGCGCTGACGTGACATCATCTGCCGATGGGGCATATCCAGTGTCCATCGCGACCAAATTCGGTGATGTCACTGTGGAAAGCCAACCAGAACGCGTCGTTGCCCTGGGTTGGGGAGATGCTGAGGCTGCGCTGGAATTCGGTGTGCAGCCTGTGGGTGCATCAGATTGGCTCGCATTCGGTGGTGAAGGCGTGGGACCGTGGATTGAGGATTCTGCCTACGATGAAGCGCCAGAAATAATCGGAACCATGGAACCGGAGTATGAAAAGATTGCAGCGCTTGAACCGGATCTG…	0.551622	122	62	1.96774
Cgl2055	579	GTGGTGTCTTCTTGTCAAATAACCACTGTTTATAGGGCAATTCTTTGGCAATGTACCCAACTCATTACCCACCTGCTGATTCAAAGAGTAGATTTAAATAGTGTGCTTCCGATTGCCTCCGGTAACGATGACCGGAATTTAATCCGTTATGTCGACGGTGGTCGATTTGATGAAATCATGCTCACCGGAGACCTCACTGGCCTGAGCAGTTTTCTTACCAACGCTGGCCCGAACGCCCGGGATGATTTTGATCTCACGGTGCTCATGCGCGCTGCCGAGGCAGGCAACCTCATGGTTGTTGCCCGCTTGTTAGATTTAGGTGCCAATCCCCGACTCACCAATCCTCGTGGTGTCACGGCCCTACATATCGCAGCGATCGCCGGGGACGATGGCATTGTG…	0.525043	61	31	1.96774
Cgl3087	2514	GTGATTCCGAACCCCAACCCGAACCCCAAAGCCAAAACTCTTCGCCTCGTTTCAGCGCTGACCGCCATCACTGTGGTGGGTTTTAGCGCTTCACCTGTTCATGCGTTGCCGATTCCGTTGGATCCTTCTGATCCGGCGGTGTCGGAGTTGTGGGTGAATCCGAATGCGCGGGCTGATGATGAGCTTTCTGGTGTGGATGTAGAGATCTCGGATTTTGTCATGCCGAATAGCAATCTAACTGTGCAGGTGGGGGAGTCTTTTAAGGCGCAGGTTCGGGTGACTAATCGTTCGTCGGAGACGTTGAGCAATATTACGTTGCAGGCGCGTCGTGCGGAGGCGTCGTTTGATATGGCGAGTGCTCGGGTGGCGGCGACGGATAATAATTATGGCTACTTCGGC…	0.560859	303	154	1.96753
Cgl0788	954	GTGACTGAAAGTGGATCTACCGCTAGTCCACTTTGTGGCGTTGGATCATCTGTCATGACCGAAACTCAAGAAACTTACCAAGCAACCACTCGTGTGAAGCGCGGCCTTGCCGACATGCTCAAGGGTGGTGTGATCATGGATGTGGTCACCCCTGAACAAGCGCGCATCGCCGAAGATGCAGGTGCCAGCGCAGTTATGGCACTCGAGCGCGTTCCCGCCGATATCCGTTCTCAGGGCGGCGTTGCTCGCATGAGTGATCCTGACCTGATCGAAGGAATCGTCAATGCGGTCTCCATCCCGGTCATGGCGAAAGCTCGCATCGGTCACTTCGTGGAAGCTCAGGTTCTGGAAGCTCTCGGTGTTGATTTCATCGACGAGTCCGAAGTTCTCAGCCCTGCC…	0.602725	120	61	1.96721
Cgl1296	525	ATGCCGTTTCCAGCACTGTTGTTGCCGCTGATTTTCTGGACAGGAATTGCAGCTTTGTCCTCTTGGGCGGTCAGCCGTGCACTTCCGCTGCGCGCCGATAATTCCATTGAGATTGATGCGCCGGTGGAAAAGGTCTGGGATTTCATCGAGGAGACCAACCGCGTGCCGGAGTGGAATGAGCACATTCTGTACGTGCAGGCGCCTGGTGAGATCGAGCAGGGCATGAAGCTCAAGATGAAAACAAGGCACCCAGAGACCAATCGCCTCACTTTGAAGTTTCGCCCCACCATCGACGTGCTGCGTCCACACCGTGAATTGACGTGGTCCACCAAAATTGTTGCGCGTTGGCTGCTCACCGTCACCGACACGATCGAGCTGAAGCCTTTGGAAGATGGTCGC…	0.542857	59	30	1.96667
Cgl1749	531	ATGACCACCTCATCACCCCTTAAGTCCAAAAATTCCCTTAACGGCGCGCAGACCACATTTGTCCGCAATTGTGTTGCAGACGGCCCAACCGAGGTAAAAGCCACCATTGATGCACGTGGCGGTATCGAACAGCTCCGTGACAATGAGATTTCACAGCTCCCCGACAAGCTGTGGTTCAATAGCGCAACCTCCGCATCCAATGACGAGTTCACCACCGATAACATCCGACTTGGGTTGCTCTACAACATGGCACTGAATAAGGCATCGGCTCATCGCTATGAGCTTGCTGCCCGCTGGTACGCCATTGTTAGCCCTCAGCCATCGCAAGAAGCTAGCCACAAGCGCATCGCGTCCTGGCACCTTACCCAGCTGCACGCACTGGTGACCCTATCTCGCACC…	0.544256	59	30	1.96667
Cgl2700	477	ATGAGCATCGAAGTAACCGTCGAAATCCCTAAGGGATCACGCAACAAGTACGAAATCGACCACGAGACCGGAAAGGTCTACCTCGACCGCTACCTGTTCACTCCAATGGCATACCCACTGGACTACGGCTACATCGACCACACCCTCGGCGAAGACGGCGACCCATTGGATGCACTGGTCATCCTCCCCGAGTCCGTTTTTCCAGCAGTTGTGGTTAAGTCCCGAATCATCGGTGTTTTCAAGATGACCGACGAAGCCGGCGGCGACGACAAGCTGCTCTCCGTTCTCGACGACCCACGCTACGACCACATCCAGGACATCTCCGACGTGTCCGATTTCCTCAAGGATGAGATCGAGCACTTCTTCGTCCACTACAAGGACCTGGAAAAGGGCAAGCAC…	0.555556	59	30	1.96667
Cgl1204	489	TTGTCATATTGGGCGAATAAACCGGTAGGATTCCCCTTCGTGAGCGCCGAAAATACCGAGAACACAGATTCCCCATTTGAAATCTCCGAGTTTGATGATCACCGACGCCCCCTCCAGCGGGCCCTCAAATTCGGTTCCATCGCCCTAATTGTCTTCACCCTGATCTCCCTAGCGATCTGGGGTGCTACTCGCGGCGTACCCGGCGTATGGGGAGTTGTTATCGGCGCAGCAGTTGGCGGAGGCTTTGTCCTCTTAACGGCTCTCAGCGTCCTGTTTACAGCTAATTCCAACGTCACCACCACCGGTGCGGTGGTGCTCGGTGGCTGGCTGCTGAAGATCGTTATTCTGATCATCGTGCTTGCAGTCATCAAAGACATGACCTTCTACGACAACACCGCC…	0.533742	57	29	1.96552
Cgl1534	438	GTGGCCTGCGTGGGAGCAATAATTTGGTTTATCGGAGCATTGGTTCTTGCTGGCTTGGAATTGGCAGTAGGTGAGTTCACCTTATTGATGCTCGGCGGTGCAGCTTTGGCAACCGCCGGCGTGGCACTCATCGGTGTCCCAGTATGGGCTGAATTTGTCACCTTCGCGGTGGCCTCAGCTGCTCTACTGATGTTCATTAGGCCGGCCATTAGAAAGCGTCTGCTGAAACCAAAGGTTCTGGACTCTTCACCACGAGCACTTGTTGGCCACCGTGCTGAAGTGCTCGAAGATGTCGGAGCGACCAGCGGGCAGGTCCGCCTGGATGGTTCAATTTGGTCCGCCCGCAGCATGGATCCCACACACACCTTCGCGGAAGGTGAAATTGTCAGTGTCATTGAT…	0.545662	57	29	1.96552
Cgl2155	1329	ATGACCTCACCGAACAACTACCTCGCCAAGATTAAGGTCGTCGGCGTGGGCGGCGGCGGAGTCAACGCCGTCAACCGCATGATTGAAGAAGGCCTCAAAGGCGTGGAGTTCATCGCGGTGAACACCGACTCGCAGGCTCTCATGTTCTCTGATGCCGACGTAAAGCTCGATATCGGACGTGAAGCTACCCGTGGTCTTGGTGCCGGCGCGAACCCAGAAGTTGGACGTGCCTCGGCAGAGGATCACAAGAACGAAATCGAAGAAACCATCAAGGGCGCCGACATGGTCTTCGTTACCGCCGGCGAAGGTGGTGGCACCGGAACTGGTGCTGCACCAGTCGTGGCAGGGATCGCCAAGAAGATGGGCGCACTGACCATTGGTGTTGTGACCAAGCCTTTC…	0.595184	167	85	1.96471
Cgl0470	1362	TTGAGCAATAGACACCTTCAGCTCATCGCCATCGGCGGAGCGATCGGTACGGGTCTGTTCATGGGGTCCGGCAAGACGATCTCCGTTGCGGGGCCATCAGTAATTTTGGTGTACGCCATTATTGGTTTCATGCTTTTCTTCGTCATGCGTGCCATGGGAGAGCTGCTGCTCGCCAATTTGAATTACAAATCTTTGCGCGATGCGGTCTCTGATATTTTGGGTCCTGGCGCAGGTTTTGTCACCGGCTGGACATATTGGTTCTGCTGGATTGCCACAGGCATGGCGGACATCGTGGCGATCACTGGATACACCCAATACTGGTGGCCTGAGATCCCATTGTGGCTTCCAGGTGTGCTCACCATTGCGTTGCTGTTTGCCCTGAACTTGGCTGCGGTACGA…	0.535242	165	84	1.96429
Cgl2415	498	ATGGACAAATTTTTCCCCACTGATCAGAATGACCGCGATGCTCTATTTCAGAGACTCGAAGCCATAGAGGCAGTGATCGCTCGGCACGAGGCACTGTTTGCAAAAGAAGGCCACTCAATCAACGACTCCCCTGAAACTACGGACGGAGCGATTCATTTCTCCGGACAGTTTGAAAACGCTTCAGGTTCCATCTCCTATTCATGGTCGCGACCCCCACATCATCTCCTCGAAGAAGCCTGGGATTCGTCATTCACCCGACTCGCAGCATTGGCCCACCCTCAACGGGGTCTGATTCTGAAACAGTTACTTAATGACCCCTGCTCGGTCTCTACCCTTTGTCAGCTCGGAGTGACATCCTCTACCGGCACCGCCTACCACCATCTCAATGAACTTGAATCT…	0.518072	55	28	1.96429
Cgl1272	519	ATGGCTAATTCTGACGTCACCCGCCACATCCTGTCCGTACTCGTTCAGGACGTAGACGGAATCATTTCCCGCGTATCAGGTATGTTCACCCGACGCGCATTCAACCTCGTGTCCCTCGTGTCTGCAAAGACCGAAACACACGGCATCAACCGCATCACGGTTGTTGTCGACGCCGACGAGCTCAACATTGAGCAGATCACCAAGCAGCTCAACAAGCTGATCCCCGTGCTCAAAGTCGTGCGACTTGATGAAGAGACCACTATCGCCCGCGCAATCATGCTGGTTAAGGTCTCTGCGGACAGCACCAACCGTCCGCAGATCGTCGACGCCGCGAACATCTTCCGCGCCCGAGTCGTCGACGTGGCTCCAGACTCTGTGGTTATTGAATCCACAGGCACC…	0.566474	55	28	1.96429
Cgl0157	762	ATGACCACCGAAGCTCCCATTTGGCCAGCCGAACTCTTCGAAGACCTCGACCGCAACGGACCAATCCCCCTCTACTTCCAAGTAGCCCAACGCCTCGAAGACGGCATCCGCAGCGGAGTCCTCCCACCCGGAGCACGCCTAGAAAACGAGATCTCCGTGGCGAAACACCTCAACGTATCCCGCCCCACCGTCCGACGCGCCATCCAAGAAGTCGTAGACAAAGGCCTCTTAGTTCGCCGCCGCGGTGTTGGCACCCAGGTCGTCCAAAGCCACGTCACCCGCCCAGTCGAACTGACCAGTTTCTTCAACGACCTCAAAAACGCCAACCTGGACCCCAAAACCCGAGTCCTCGAGCACCGCCTCCTTGCAGCAAGTTCCGCCATCGCAGAAAAACTCGGA…	0.58399	108	55	1.96364
Cgl2437	885	ATGAGTAATCCTCCTATTTCACCCAAAAAACCGGTATCCGCTAATCCTCGAACTGGATCCGCTGACCCGGCACGCAAGCGTAAAGCGTTGGGCAATCCTTGGACGAGGCCTGCTGCTGTTATTTCCATCGTGGTACTCGCCGTTGCGGTGCTGATGGCACTTGTTCCTGGACTGTTTACCTCCCAGGATCCGTTCACTGGCGATGATGTGGCGCTGCTTGGGCCAAGTGGCACCCACTGGTTTGGTACCGATTCCGTGGGACGCGATCTCTACAGTCGTGTTGTTTACGGCGCGAGGGAAACCCTGCTCGGTGCACTGATCGCAGTGCTGGTTGGTCTGATCGTGGGAACCCTGATCGGACTGCTCGCAGGTGCACAGCGCGGTTGGGTTGACACTGTA…	0.566102	106	54	1.96296
Cgl2169	426	ATGGGTGACGTAATTTCAGCAACAACGAGGTTTGAGAGAGTGGGAGGAAAAAGGGCCCAGTTTTTCTCCAAGGCGCACATCCTTTTAGAGCAGGCACATACCTACCGCGGCGAAGGTGATCTTCTGCTGGCTCTAGAGATGTCCTATCAATCCGCTCTCCGAACGGCCGGTGCGGTGGTGGCGGGAAGCGACGTAGCTGCCAGAAAGCGGAAGCCTAAGAGTGCTTGGGATCAGCTCCAATTGGTGGGAGATGAGGCAGCGGAGTGGGCGGCTGAACTTTCCCAATTCTCCACCATTAGATCAAGAGCAAGCAGTGGGCTGGATATCACCCTTTCTGCGGCGGACTTAGATCGCTTTATGGCTCGAGTTGCCCTGTTCCTGGAGGAGGCGCAACACGGC…	0.551643	53	27	1.96296
Cgl0616	828	TTGCACACCGTTGAAAATGAGTGTTTACTGGAACTCATGAGTGGAACAGGTGTTCGAAAGTTGTGGGGAGATGGCACTCCGGTGTCGCTCCCTGACCTTTCAGGATTAAGTAGAGCGGAGCGCATTGATGCGTTGCGTTCACGCATGTCCACCATGGGTGCTGCGGTGCCAAAGTTTGAGCCGTCGGTGGAAGAAAGTGCTGAACAAAAGCAGGATTCTCTCGCCGAAAAACAGGACATAGTTGCAGTTCCTTCCGCTTTTTCTGATCTTTTCCCTGGGGATGGTTTGCCGCGTCGTGCGGTTACTCAATTGGTTGAACAGCCACTTGTGGTGGTGGACTTCCTGGCTCATATTACTGCCCAGGGTGGACACGCTGCGGTGATTGGGTGGAAGGATTTA…	0.547101	102	52	1.96154
Cgl1609	3342	ATGCCAAAGCGTTCAGATATTAACCACGTCCTCGTCATCGGTTCCGGCCCCATCGTCATTGGCCAGGCATGTGAATTCGACTACTCCGGCACCCAGGCTTGCCGCGTGCTGAAGGAAGAGGGACTGCGCGTCACCCTCATCAACTCCAACCCAGCAACGATCATGACCGACCCAGAAATGGCTGACCACACCTACGTGGAGCCAATCGAGCCGGAATACATCGACAAGATTTTCGCTAAGGAAATCGAGCAGGGCCACCCAATCGACGCCGTCCTGGCAACCCTTGGTGGCCAGACTGCACTTAACGCAGCTATCCAGCTGGATCGCCTCGGCATCCTGGAAAAGTACGGCGTTGAACTCATCGGTGCAGACATCGATGCCATTGAGCGCGGCGAAGAT…	0.581987	406	207	1.96135
Cgl0883	1260	GTGCGATCAGTCGAGCAACAGCTATCCATTGTCACCGAGGCAGCGGTAGCTCCAGAGCCAGTGCGTATTGCTATTGCAGAGGCACTGGGTTTGATGTGCGCGGAAGAGGTTCAAGCTAGTCGTGCTTTGCCGGGTTTCGCGCAAGCAGCGATTGATGGTTATGCGGTTCGAGCAGTCGATGTCGGCGGCGAGAAGTCGCTTAGCCAGCAACTGCCGGTTGCTCCTCCGGAAAAATCCCTGCCCGTGGTGGGTGAAGTAGCTGCGGGTTCTCAGCAGCCGTTGCGCCTGCAGCCTAAACAAGCAGTCATGGTCCACACCGGTGCGCCACTGCCGATGCTTGCGGATGCGGTGCTGCCCATGGCGTGGTCAGATCGTGGCCGCAAACGAGTAACCGCGCAG…	0.584127	149	76	1.96053
Cgl1244	2043	GTGACTGAAGATAATGCTCAACTGCGTAGAACGTGGAACGACTTAGCCGAGAAGGTTCGTTATCACCGAGATCGTTATTACAACGAACAGCCAGAGATCCCTGATGCTGATTTTGATGCGCTTTTTAAGCAGCTTCAGCAGTTGGAAGAAGACCACCCGGAGCTCGCCGTCCCTGATAGCCCCACCATGGTTGTGGGCGCTCCGGTGGCAGAGCAATCAAGCTTTGACAATGTTGAGCACTTGGAGCGAATGCTCAGCTTGGACAATGTTTTTGATGAGCAGGAGTTGCGTGATTGGTTGGGCAGGACGCCAGCCAAGCAGTATTTGACGGAGTTGAAAATTGATGGCTTGTCCATCGACTTGGTGTATCGCAATGGCCAGTTAGAGCGTGCCGCTACT…	0.559471	247	126	1.96032
Cgl0908	834	ATGTCTAAGAAGAAGCCTCGCCCCATTCCGGTTCCTGCCCAATTTATCCCTGGTCTCATTGATGCGCATACACATTTGGCATCGTGTGGAGGAGATCTTGCAGGGTTGGTGGAAAGGGCCAAGGAGGCGGGCGTCGAAAAGCTTTGTACCGTCGGTGATGGTTTGGCTGAGGCCGAGCTTGCGCTGGAGGCCGCGCAACAGTTTGGCAATGTGTTTGCTGCGTGTGCGATTCATCCGACGAAGGCTGATCAGTTGGATGGGGCTGCGCGTGCGCGGCTGACGCAGATGGCGGCGGATCCGAATTGTGTGGCCATTGGTGAGACTGGTTTGGATTCGTATTGGATCAAGCACGATCCAGAGGACACGGCGGCGTTGGATGTGCAAGAGGAGGCGCTGCGC…	0.538369	98	50	1.96
Cgl0409	816	TTGGCGAAAATGAGTGAAGAGAAACTCACAGTCGCTGAGCTGATGGCGCGTGCCGCGAAAGAGGGACGCTCCACCGATGCTCCCCGACGACGCAGGCGCCGCAGCATCGAAGACGGTGGCGTATCCGTTGCTGAGCTGACCGGCTCCATTCCTGCCGTTAAGGAAAAGCCCGCGGAGTCCAAGCACTCCAGCGTGCCCATCGATGCACCAGCAGAACCTGAGGTTGTTGAGGCCCCCAAGCCTGAGCCCGCCGAAGAAGTAGAAGTGGCTTCGGTGGAGGGCGACGTCGATAAGCAGGAAACCCCTGAGCGTCCGGCGCCGAGCAACGAAGAAACCATGGTGCTGCGCATCGTGGATGAAAAAGATCCAATTAGCTTGACGACGGGCGCGTTCCCCGTG…	0.585784	98	50	1.96
Cgl0750	363	GTGGTAGTTGGAGAACTGCCAGAAGGGGTTAAACCGGAGCTTCGGCCATTGTCTGGACGCACAAAAGCATTCGGTGGAAGATATGGATCTTCGGTGTTGATGGGCGCCAAAGTTTGGTTTTCTAGGTCAGGTTCCGCCTCTTTGGTCTCTGTATTACCTGGGGAATCGTACCTAGCCTGGGTTTGGGTGGTAGACGTAGTAGTAGACGTGGCAATATCAGAGGTGGGTCGGCTTGGGCTGGACATCTGCCAGACCATAAAACCCAGGGCGGTGGCGGCTAAACAGCCGGCGACGATGAAGACGAGGGCTCGTCGAGTTTCTGTTTTCATCGTGGTTCACCTCCGAAGTGCAGTAGTTGTCTGA	0.534435	49	25	1.96
Cgl2638	429	ATGGAAACCGTGAGGACCGCAACCGCCGCTCCTGAAACTGCATCTTTGAAGCTGCGTGAGGCAGAAAGCCCAGCAAAGTCCCCAAAGAAAGCCGCCTTGGCGTCACTTTTGGGTTCGACTCTGGAGTACTACGACTTTGTCATTTACGGCACCGCCTCCGCGCTGCTGTTCAATCACCTCTTCTTCCCACAGGGCGACCCAGTCGTCGCGACGATCGGCTCTCTCGCCTCATTCGGTGTTGCGTACATTGCGCGCCCCATCGGTGGTCTGGTGATGGGACATGTTGGCGATAAGATCAGTCGCAAAACCGCCCTCATGGTGACGTTGATGATCATGGGTATCGCCTCCATTTCCATCGGACTTCTGCCCACCTACGGACAGATCGGCATTTGGGCGACC…	0.568765	49	25	1.96
Cgl0032	762	ATGACAGACCTCATTCAACTCCGCGAAGTATCCAAAAAATACGGTGCTTTCCAGGCCCTCAACGACATCAATTTGAACGTCCGCGCAGGCGAAGTCACCTGTGTTCTGGGTGACAACGGCGCCGGAAAATCCACCCTCATCAAGATTCTCTCCGGCCTGCATCCCGCCACCTCCGGCGAAGTAATCGTGGCCGGCGATGTAGTGAATTTTGGATCCCCCCGCGACGCCCTCGACGCCGGAATCGCCACCGTCTACCAAGACCTAGCAGTGGTCGGGCAGATGAGTGTGTGGCGCAACTTCTTCCTCGGCCAGGAACTCACCGGCCGATTTGGCGTTCTGAAACAAGAAGAAATGCGCCGCATCACCGACGAACAACTCCGCGAAATGGGCATCGAACTC…	0.586614	96	49	1.95918
Cgl2759	1197	TTGACCCCCAATGCCACGAAAGTGATGCTGCTGGGATCAGGAGAATTAGGCAAAGAAGTAGCCATCGCTTTCCAGCGTCTCGGCCTGGAAGTCCATGCAGTTGATCGCTACGAACATGCCCCAGCCCACCAGGTCGCTCACTTCTCCTATGTCATCGACATGACAGATGCAGCCCAGGTGCGGGAATTGGTGGAGCGTGTGCGCCCAGATTTTGTCATTCCTGAAATCGAAGCACTGGCAACCGATGAACTGGTGAAGATCGAAGAAGAGGGGCTAGCTACCATCGTGCCCACTGCACGTGCAGCCAAGCTGACCATGAACCGCGAAGGCATCCGCAAGCTGGCGGCAGAGGAACTGGGTCTTCCAACCTCCAACTATGAGTTCTGCTCCACTTTCGAG…	0.564745	143	73	1.9589
Cgl0943	1458	TTGAGCGCAAGCGATTTCTCGAGCGCAGTTGTCGTTTTGGCAGCTGGTGCCGGAACCCGAATGAAATCAGACTTACAAAAAACGTTGCATAGCATCGGTGGACGCAGTCTCATTTCACATAGCTTGCATGCAGCTGCCGGGCTTAATCCCGAGCACATTGTTGCAGTAATTGGACATGGACGCGACCAGGTGGGTCCAGCCGTTGCCCAGGTTGCAGAAGAACTGGACCGGGAAGTCCTCATCGCTATCCAAGAGGAACAAAATGGCACGGGACACGCTGTGCAGTGCGCCATGGATCAGCTCGAGGGCTTTGAAGGCACGATCATTGTCACCAACGGCGATGTTCCCCTGCTCACCGACCACACTCTGTCTGCACTGCTGGATGCACACGTGGAAGTT…	0.583676	188	96	1.95833
Cgl2368	381	TTGCTTGTCGATTCCGGCGACGTCCAACTAGAAGGCGTCACCGTCGAGCCCACCCAGCTGGCCTACACCGGCATCAATGAAACCCAACTCCGAATCCGTAACATCGGCACCACACCGGCGCGTACTGTACTGCTAGGTGGCGAACCATTTACCGAAGACATCGTGATGTGGTGGAACTTCATTGGCCGCAGCCATGAAGAAATTGCCGAGTACCGTAAACAGTGGCAGGCCGAAGCTGATCGTTTTGGTATCACCCACGGATATATCAGCCACCACAAAGATGGGCTCACCAGGCTTCCAGCACCCGAGCTTCCCAACGCTGCTATCAAGGCACGTAAAAACCCAGCACCAACTGCACGACCAGAAACGAGAATTGATTAA	0.540682	47	24	1.95833
Cgl0306	348	GTGCGGTGTTCCCGGTGGAAAACTAGCTGTGCAAATGACGAAGGCTACATGACCATCGCCAGCGCTGGTGTCGCCTCCATCCTCATTAGCCTGCTGGTGGTGCTGGCCTGGCAGGCGGGAAACCTCGTGGCCAGGGAACAAGCACAGGTAGCGGCCGATGTTTCAGCTGTTGCCGGAGCCTACGCCTTTGCCCGCGGGGAACTACCCGACGCTGCCTGCGCCACCGCGAAACACACAGCCGAAGCAAACAACGCACAACTAGAAAACTGCGCAACAGAAGGGGAGGATCTCACGCTCACCGTCACCGTTCGTGGACAAGAAGCCCACGCAAAAGCAGGACCTTTATGA	0.594828	47	24	1.95833
Cgl0836	8910	GTGAGTATTTCTTCACTGACACCGCTGCACTCTTTCAAAGAGCCAGCAATTCTGTACGCCGGTCAGGCTTCTGCCTGGCAGCAGGTGATCGCTGATTCCAGCGAAGACCACATCACCGCAACGCACCTGCGCGAGCTCCTGTCTCGCTCCCGTGCAAAGACTGCACCTTTCGCTCGCCAAATCACCGCCATCGTGCCTGGCTCACTTGCTCGTCTTGAGGAACTGACCCGCGAAGACGCACAAATCGGTGCAGACATCGACGCACAGCCTGCCGTTTCCATTCCAGGCATTCTGCTGGGACAGATCGCTGCAACCCGTCAGCTGCGTGACCTCGGACTCGATGTCGCAGCAGCTTCCCGCCTTGGACACTCCCAGGGCATTTTGGGCGTTGAAGCAGTA…	0.593603	1079	551	1.95826
Cgl2388	1089	ATGAATCCCGAATTTATTCACGGCGCAACCGAAATTGAAACCACAAACAGGGGCCTTCGCCCGCATCGACTCAGCAAAGAAATAGTAGAACGCTACTGTGATCCCCAGTTTAGCGCGATGGAACGCCAACCATCGGGCGTGCGCGTTGTGTGTCGCACCACCGCCACCTCCGTCACGCTGACCACGTATTCCACGCGGGTGGTGTACCTCGATTCCGGCCGGCCGGGCGGCAAGATTGATGTGCTTATCGACGGCGCCCCCACATCTTCCACGCCAACTTCCGGGGGCGAGACCACGGAAGTCAATTTCATCACCGGCGCCACGGAACGGCGCCTGAAAGATCCGCAGGTGCTCACAGTGGATGGACTTTCAGAGCAGGAAAAGGTGGTGGAGTTCTGG…	0.548209	137	70	1.95714
Cgl3036	1542	ATGGACTGGTTAACCATTCCTCTTTTCCTCGTTAATGAAATCCTTGCGGTTCCGGCTTTCCTCATCGGTATCATCACCGCCGTGGGATTGGGTGCCATGGGGCGTTCCGTCGGTCAGGTTATCGGTGGAGCAATCAAAGCAACGTTGGGCTTTTTGCTCATTGGTGCGGGTGCCACGTTGGTCACTGCCTCCCTGGAGCCACTGGGTGCGATGATCATGGGTGCCACAGGCATGCGTGGTGTTGTCCCAACGAATGAAGCCATCGCCGGAATCGCACAGGCTGAATACGGCGCGCAGGTGGCGTGGCTGATGATTCTGGGCTTCGCCATCTCTTTGGTGTTGGCTCGTTTCACCAACCTGCGTTATGTCTTCCTCACCGGACACCACGTGCTGTTCATG…	0.570039	217	111	1.95495
Cgl1529	2214	ATGACGTCGATCCCTAATTTTTCAGACATCCCATTGACTGCTGAGACACGTGCATCGGAGTCACACAACGTTGACGCCGGCAAGGTGTGGAACACTCCCGAAGGCATTGATGTCAAGCGCGTATTCACGCAGGCTGACCGCGACGAGGCGCAAGCGGCGGGACATCCGGTGGATTCTTTGCCAGGTCAAAAGCCATTTATGCGCGGGCCGTACCCAACTATGTACACCAATCAGCCGTGGACGATTCGCCAGTACGCAGGCTTTTCAACCGCCGCGGAATCCAATGCGTTTTATCGGAGGAACCTTGCTGCGGGTCAAAAAGGTTTGTCGGTTGCGTTCGATCTAGCGACCCACCGCGGTTATGACTCGGATAATGAGCGCGTGGTCGGCGATGTGGGT…	0.568202	258	132	1.95455
Cgl2928	927	ATGGGCAACGACGGCGGAGACCTGCGAATCGACGACCTACGCAGCTTCATTTCAGTCGCTCAATCAGGCCACCTCACCGAAACTGCCGAAAGATTAGGCATCCCGCAGCCCACACTTTCCAGACGAATCAGCCGAGTGGAAAAACACGCAGGCACCCCACTTTTCGACCGCGCCGGCCGCAAACTCGTCCTCAACCAACGAGGCCACGCCTTCCTCAACCACGCCAGCGCCATCGTCGCAGAATTCAACTCCGCCGCAACTGAAATCAAACGCCTCATGGACCCAGAAAAAGGCACAATCCGACTGGACTTCATGCATTCCTTGGGCACTTGGATGGTCCCCGAACTTATCCGAACATTCCGCGCCGAACACCCCAACGTAGAATTCCAACTCCACCAA…	0.567422	129	66	1.95455
Cgl1861	399	ATGACCACCTTCGCCCTTATTGCTAGCCCCAACAATGTTGATCCCACTGCTGAGTCCCCACTCGCCATTGAAATCCATACCGATGAGGACAGCAGCTATCCACTAGGGCTTATTGACTCAGACCACCTGGTTCCTGCTGTGATTTACGGCGATATGGTGATCTACACCAAAACACTGCTCGCACAGACCCCACCAGATGATGTGTCCACTGCTAGCGCCTTCTTCGACAAACTCACCGCACTTGACGCTCAGGGTCGCACCCGTGATCTGGTCTACAGCGCCACCTACAGCCAACTTGTTATTGCCGGCCACAACCGCACTGTATTAACTGACGACTCAGAGTTCTACGATGAGTTTTACCAGGTTATTGAGGCTGCTCCTGGGGTGATCTTGAAATGA	0.518797	43	22	1.95455
Cgl0458	381	ATGGTGATGGCGTGTACTCGACAAGCGGAGAGAAAATCCTCTCCGAAGCCACTCGGCTGTTCTACGCCGAAGGACTCTGCGCGATCTGAGTCGACCGGGTCGTGGCTGAATCCGGCCTGGTCGCCGCAGTTCTTTAACGCCGTAGTGATACCAGAAAATGGGACATCACCGAATACCTGGATTCGCCACACGCTCACCGAGCTTTCCGCTCAAGATGGCCTGGCGAACCCAGCAAAGTGCGGGTCATTCTTTTCATTGCTTATCGACGGCGCCAGCGTCCGTGCCATCACCACCGGCGAGATCACTGGCATCGTGGACGCAAAACAAACAGCAACAGAAATTATTAACATCCGACGCAACGCTTCAGGAGAGTCCTCATGA	0.553806	43	22	1.95455
Cgl2975	312	ATGAGTGCATCGCCTCCATCCCTTTCAACGTCCGATATGCAGATGTCTAAGTTCTTAAACGCGCCTTTCGGCCCGAGGATCCGTTTCAGCCGACCATGGTCGCCTTCCAGGATGTTGTTGAGGTATTTCACCTACCGGTGTTCCACTGTTGGCGGGCAGATTCCCTCTGACTTCAACTCGGTGATTGCCCTGGCTAGGGAGGGTGCTTTATCGGTGTTGATCACTCTGGGATACCCGGCTGACGCATTGGATCTGAGGGCCTTGGCCAGGAAACGCTTCGCTGCGGCCACGTTCCGCTTCGGAGAGAGGTAA	0.557692	43	22	1.95455
Cgl2726	1374	ATGACCCAATTCGAAAACGCGCAAGTACTTAAAGAGAACATCGAAAACCAACGCGAGCAGATCTTTACCCAGTTGAAAGAAATTGTGTCTTTCAACTCCGTGCACAGCGATCCAAACCTACTGGAGGACTACGCCGGCGCGAAAGAATGGGTAAAAGAAACACTGACCAACGCAGGTCTCACCGTCAGCGAATTCGCTGCCGAAGATGGAACCACCAACTTCATCGGCACCCGCAAGGGCTCCGAAGGTGCACCAAAGGTACTGCTGTACAGCCACTTCGACGTTGTCCCATCCGGCCCTTTGGATCTCTGGGACACCAATCCTTTTGAACTCACCGAGCGCGACGCTGGCCACGGCACCCGCTGGTACGGCCGCGGCGCCGCTGACTGCAAGGGCAAC…	0.578603	170	87	1.95402
Cgl1108	951	ATGAGTGAAAACATTCGCGGAGCCCAAGCAGTTGGAATCGCAAATATCGCCATGGACGGGACCATCCTGGACACGTGGTACCCAGAACCCCAAATTTTCAACCCGGATCAGTGGGCTGAACGCTACCCATTGGAAGTGGGCACCACACGCCTCGGAGCAAACGAACTCACCCCACGGATGCTGCAGTTGGTAAAACTGGACCAAGATCGCCTCGTCGAACAGGTAGCAGTCCGCACCGTTATCCCCGATCTGTCTCAACCTCCAGTAGACGCGCACGATGTTTACCTGCGCCTCCACCTGCTTTCCCACCGCCTGGTCCGCCCCCACGAAATGCACATGCAAAACACCTTGGAGCTGCTGTCCGACGTGGTGTGGACAAACAAGGGCCCTTGCCTTCCT…	0.562566	127	65	1.95385
Cgl2459	915	ATGACTACCAGCACTTCAGCGCAGGCCGCTCCGGCCTCGAAGAAGAAGGATCACCAGCTTCCCTCGGATAATAAGACCCACATGTCTGGCAGCGCCAAGTTCGTGGTCTACGCCATTCTGGCGTTCTTCACCATCGTCTTCTTGGGGCCGATCCTCTTCATCTTCATCAACTCCTTTAAGTCCAAGTTCGCCATCTCCTCCGATCCTTTCTCCCTTCCCATCGGTGAAACCTGGGTCGGCTTCGAGAACTTCATGGTGGGCTTGACCAAGCAGGGCTTCTTGGAGGCCACATTGTGGTCCTTCATCATCACGATCCTCTCCGTCATCGTCATCGTGTTCTTCTCCGCGATGACCGCCTACTACATCACGCGCGTCAAGACCTGGTGGACAAACCTTCTG…	0.553005	125	64	1.95312
Cgl0963	3630	TTGAAGGTCGCTGCAACCGACCCCAAGTTGAAGGGGTTGATGTCGAATGTGGGGCAGCAGCATCTGCATATCACTGGCATTGATCAGGCTCGTCCGTGGGCGATTGGTGCGTTGGCGCATCATGCTCCGGTGTTGGTGGTGACTGCTACTGGCCGTGAGGCTGAGGATCTCACGGCTGAGTTGAAGGCGATGATGGGCGATAAGGTGGCGTGGCTTCCGTCGTGGGAGACTCTGCCACATGAGCGATTGAGTCCGGGTGTGGACATTGTGGGCAAGCGTGCTCAGGTGCTCAATCATCTAGGCGACCTCAAAGTCGTGGTGGCTGCTGCGCGTGCGTTTTGCCAGCCGGTACTCAAAGATGCTGAAGGTCGTGCACCCCTCACTCTTAAAGAAGGCGCG…	0.572452	451	231	1.95238
Cgl1668	966	ATGAAGCCGAAGGATTTCTGCACAGCGGAAAATTGGGCGGAGAATTTAAGCGCACTGGGCTATCTAGCTGGTTGGCGTTTTGTCCGGATGCTCCCTTTGCCTATTGCTCGCCGGGTGTTTGACCTTGGGGCGGATCTGGCGTCGAAAAGCGGAAAAGGCATGGGGCAGCTACGCGCTAATCTGGCGCGGGTGGTCGGTGCGGAAAACGTTACGCAGGCGCTGGTGAAGCAAGCAACGCGCAGCTATGCGCGGTATTGGCTGGAAGCGTTCCGGCTACCGGCGATCGCGCGAGATCCTGAGCTGCTTGCGCGGTTGCGTAAGGGAACTGTTGGCCTAGATTTGTTGGATGAATCTTTGGCTGCCGGCAAGGGCGTAGTTTTGACGCTCCCACACAGCGGC…	0.564182	123	63	1.95238
Cgl0378	306	ATGGATATTTCCATGCTCAACGTAATAACGAGCTACACCATTTGGGCCATTTTTGCCATCATCGGCATCTGCGGATTCGTTGGTGCCTTCTTGGCAGCCACCACCAGAGAAGATGCCTTTGAGGTTGCTGATCGCCAAAAGAAAATGGTGTGGGTAGCAATCCTTATCGCATCCGGATTTGTCCTCACCGCGCTAGGTCCATCGATTCCGATCCTGCCATGGGTCGCCATCATCATGATCGGCCTGTACTGGTTTGATGTTCGCCCGCAAATCAAGAGCATCCTTGAAGGTGCCGGCGGCTGGTAA	0.51634	41	21	1.95238
Cgl0637	900	ATGAAACTTCGTCGCATCACAACCACCGCCATCGCTGGCCTCTTCGCCGCAACCGCACTTGTTGCCTGTGGCTCCGATTCCGATGGAAGCAGCACCACTGTTGCTGAAGGCACCGAAGGCGTGACCATCCGCATCGGCACCACCGACGCTGCGAAGGAAGCATGGACCGTATTCGAAGACAAGGCAGCTGAAGAGGGCATCACCCTCGACATCGTTCCTTTCTCTGACTACTCCACCCCAAATGAGGCTCTTGCCCAGGATCAGCTGGACGTTAACCTCTTCCAGCACCTGAAGTTCCTGGCTGAGTACAACGTCGGCTCCGGCGCAGACCTCACCCCAGTTGGCTCCAGCGAAATCGTGCCACTGGCACTATTCTGGAAGGACCACGACTCCATCGAC…	0.581111	121	62	1.95161
Cgl0654	2205	GTGAAGAAGTCCCCTAAAATGTCACCGACCGCCCGCGTTGGTCTCCTTGTCTTTGGGGTTATCGCGGCGGTGGGTTGGGGAGCAATCGCTTTCTCCCGTGGCGAAACAATCAACTCTGTGTGGCTGGTTTTGGCGGCAGTTGGTTCCTATATCATTGCGTTTTCTTTCTATGCCCGACTGATTGAATACAAAGTTGTTAAGCCGAAAGATCAGCGAGCAACCCCGGCGGAATACGTTAATGACGGCAAGGACTATGTCCCAACGGATCGTCGTGTGCTTTTTGGCCACCACTTTGCAGCTATTGCAGGTGCCGGTCCATTGGTTGGACCTGTCATGGCCGCGCAGATGGGCTACCTGCCAGGCACCTTGTGGATTATCCTCGGTGTGATTTTCGCCGGT…	0.542404	273	140	1.95
Cgl0478	1515	ATGGAAACCCCAACCCAAGACATGGATGTCCGCTGGTTATACACCCAAAGCCAGCTCAAACTCCGCGAAATTCTCCCCACAAACAAAACCTTCGATGTCATCCAAATCAGCGAACTCGTTGACCCCACCGACTTCATCAGCCCCAACAGCGTGGTCTTATCCGTTGGCATCGCCTTCGCAGAAACGCCCGACGGGCTTCGCGATTGGGCACACCGACTCGCCGACGCAGGGGTCATCGCGATCGGGTTCGGCTCCGGCCTCACCTTCCCACAGGTTCCGCAGGCGCTTATCGACGCCTCCCTCCACCTTGGCCTCGGCCTCTTTGAAGTCCCCCGTGAAATTCCATTTATCTCGATCACCTCCAGCGTGCGTGATGAGCAAACCCGCCGTGCCGGCCGC…	0.580858	195	100	1.95
Cgl2735	597	GTGGAATCCCAACACATCATTTTCATCCCGGAATCCCAACAAACACCCGACGAGTTTACCGAGGTAGTCAACGAGATTCCCGCCGGAATCAAACCACGGATCGTACCGTGGAGCGGTAGTGTTTCCGCAGGTGTGCAGGCTGTGGAATCCATCCTCGACCGTGAAGAAATCCGGCGCGTCATCCTGGTCGGCGCTGGAACCGGAGCTGGAGTGGCGTTGGAAATTGCCAAGAACCAACCCCGCCGCGTGGAACGCCTCGTGCTGGATTCACCGTTGGTGACCTTTGATGAGAAACAACTCAAAGGCATGAGCACCGCACTGAAAATGATGCCAGGATTCTTCTTCCGAAAGAAGAACAAGAAAGACCTCCTGCAGCAGGTAGAAGAAGCCCGTACTGCA…	0.536013	78	40	1.95
Cgl1680	2583	TTGTCTCTTAATTTGAAGAAGAATTCTGCGCGTTCTATTACCGCGCTGACTGTTGCTGGTCTGGGTCTGTCTATTGTTCCTGCGGCATCTGCACAGGATGTTGCGGATGACACTACCAACTCCGATTCCACCCGTGATGCCATTTGTGCTGCTGCACCGCTTGTTGCAGGCGCAGCAGTGGGTGTTGGTCTGCTGTCTCAGCAGCCAGAATTCCAGCATATGGTGTCCCAGATTCAGTCTGACGCACAGCGCATTGGGCAGGATCTCAGCAATCAGTTCAACAACTCTCTTGAATCGCTCAACATTGGCCTCGGTAACGGCGTGCACGGCCCACAGCAGAACGCTGTGCAGGGTATTGATCTCACTGAAGCAGCACGAACCATGGCTGGATGGAATGAC…	0.522261	306	157	1.94904
Cgl1670	663	TTGCAGCTCGCAGGTAGCCCTGAGATGGACTCATCTGACAGCCACGTTGGTCAGGATGTATATGTTGATCAAGGTCTAGGGGAGCCCGACAGACTGGAACGTCTGTGGGCGCCCTACCGGATGAGCTACATCAACACTCGATCTGGCGGTAAGCAATCAACTACCGCCAAGCGGGACCCCTTCATTGAGGTTCCCAAAATGAGTGATGAGGACGGCCTGATCGTTGCGCGGGGTGAGCTGGTGTATTGCGTACTCAACTTGTATCCCTACAACGCTGGACACATGATGGTGATCCCATTCCGTAAGGAAAAGAATCTAGAGGATTTGAGCTTGGCAGAATCTGCGGAGTTGATGCTCTTTACCCAAACGGCCATCAAGGCGCTGAAGCAGGTGTCAAAC…	0.53997	76	39	1.94872
Cgl2348	585	GTGAACTATCCCACGCCTCGGTTTCAGATTTCCATCAAGCATGCGTTGATCGTGTGCATCGTTCTCGTTGTGGCTTTTGTCGGTTGGTTTTTCACCCGTGAGAAACCCGTGAATCCACCCACCATGGCGGCGTTGGCGGAAACCTATCAAACACCGGCGCCGAGTTCGCAGGTGGTGGTGTCTGTGGTGGGGCACGTGGCTAAACCCGGCCTGGTCACGCTCGCTGAGGGCTCGCGGGTGGCTGATGCCCTGGCCATTGCAGGTGCCTTGCCAGACGCCGATCTGACGGCGCTCAACTTGGCGCAATTGCTTGTCGACGGCACCCAGATCCATGTTTTAGCTATCGGCGAGGTACAACCTATTTCGGTTGATGCTGCTGCGACTTCTGCTTCTGGGTTG…	0.567521	76	39	1.94872
Cgl0686	1185	ATGGAAATTGGTGTGCAGGTTGCCTCATGGATGGACCGCCACCATGACGAGGTCATAAAGTGGCGCAGGCATTTGCACAGCCATCCTGAGCTCTCCCACATGGAATACCGCACGACTGAGTATTTGGCCTCGGTTCTGAAAGATCACGGCATGGAACCACACCTGTTCCCAGGAACCGGTTTGATGGTGGATATCGGACCAGAAGGGGACTCCCGCCTGGCGTTTCGCGCTGATATCGATGCCCTTCCGCTGCTTGAATCAACCGGCTTAGAGTTCTCTTCCACAGCCACTGGCGTTGCGCATGCCTGCGGACATGACGTGCACACGGTGATCGCTTTGGCACTTGCCTGTGCACTGAACACCATCGAACTGCCCATCGGCATTCGGGTGATTTTCCAG…	0.566245	150	77	1.94805
Cgl3007	1179	ATGACCATCGACCTGCAGCGTTCCACCCAAAACCTCACCCATGAGGAAATCTTCGAGGCACACGAGGGCGGAAAGCTCTCCATTAGTTCCACTCGTCCGCTCCGCGACATGCGCGATCTTTCCCTTGCTTACACCCCTGGTGTTGCTCAGGTTTGTGAAGCAATCAAGGAAGATCCAGAGGTTGCGCGCACCCACACGGGCATTGGAAACACCGTCGCGGTTATTTCCGACGGCACCGCTGTTCTTGGCCTTGGCGATATCGGACCTCAGGCCTCCCTTCCCGTCATGGAGGGCAAGGCTCAGCTGTTTAGCTCTTTCGCTGGCCTGAAGGCTATCCCTATCGTTTTGGACGTTCACGATGTTGACGCTTTGGTTGAGACCATCGCAGCCATCGCGCCT…	0.590331	150	77	1.94805
Cgl0149	345	ATGGAGGAATTAGAATTTGATGAGCTCACCTCCATGGTGCTCGACTGCGCAGACCTCATTCCGCAGGGAAAAGTAGCAACCTACGGGGACATTGCCAAAATAGTAGGAACTGGTCCGCGTCAGGTCGGCCGGATCATGGCGACCGCTGGGCAATTCACATCTTGGTGGAGGGTGGTTCGCTCTGATGGTGGCTCCCAGGTAGCGGGCACCGCGCGGTCTAAATGGGCAGAGGAAAATATTGCGTTTTCAGAGCTCAGCGCACCAAAAGTGAGAATGCAGCAGCATCGTCTTTCTGAAGAAGAACTAGAAACTATCGCAGGGAAGCTTCAACAAATAGCTGACTAG	0.524638	37	19	1.94737
Cgl0770	1203	ATGGCAGCAAAGCTTCAACCACTCAAACGCACCAAAAAAGACCTCATCGCAACCGGTGTCATCACAGCACTAGCAGTCATTGGCGTCGGCACGGTCTGGGCAACCGCACCAATACGAGGATCTGAACTCACCCCCGCCGACGAACCATTCATCGCCTCAACCACACTGGACGCCATCCCCGAAACACTCAGCGAACATTGGCGAGCCACCGACACCTCAACAAACCACAAACCCCTCATCACCGGCGGAGTCATCTCCACCGCCGACGGCAACACCATCAAGACCTACACCCCCGACGGCGCCCTCCTGTGGAGCTACGAACGCGACAAAGAACTCTGCAGCCTCTCCGTAGGATTCGACGCCGCCGTCGCCACCTACAAAACCGGAATCGGATGTGGC…	0.557772	144	74	1.94595
Cgl2846	1260	GTGGGAAAACATGCAGCTGAAACATCGGAACCGAAGAAAAATTCACCGTGGCGCATTGGTTTGTTGACGTTTTTGATTTCTTCAGTTGTCGTGACGCTGGTGGGCATGGTGATGCTGTGGCCGGATTCTGATGATGTGGTGTTGGCGGATAACTTTTCGCAGACGTTTGCGGGAAATCATGAGCAGGTGGATGGAACGATCACGCTCGTTGATAATTCTGCGTGTAATTCGCCAGACACCGGCCGAGTTTTTGCGGAAAGCCCCACGATTTCTGCGGAGCCGGCAACGTTGGAGTGCGTGCGTGCACTCGTAGACATCACATCGGGTGCCAATGAGGGGCAGAAAACTCAGCTGATCACTTACGCGCAACCTGGTGATCCGGAGTTTTCCGAGGGCGAC…	0.560317	144	74	1.94595
Cgl1649	510	GTGCCAGCAACCGGCACCGTGACCGTCAACCTGACCACCGCCCAGGGCAACATCGGCATGGAACTTGATCGCTCCGTATCCCCTTGTACCGTCAACGCTGTTGAGCACATGGCTTCCGAGGGCTACTACAACGATACTGTCTGCCACCGCATCACCACCTCTGGCATTTACGTTCTCCAGTGCGGCGATCCAAGCAGCACCGGCGCAGGCGGCCCAGGGTTCAGCTTCGCCAACGAATACCCAACCGACGAAGCAACTGACCTAACCACCCCAGTCATCTACGAGCGCGGCACCATCGCCATGGCCAACGCTGGCGCTGACACCAACGGCTCCCAGTTCTTCCTCAACTACGAGGATTCCCCACTGGCACCGAACTACACCTACTTCGGCCAGATCACC…	0.598039	72	37	1.94595
Cgl2696	2583	TTGAGCCGGTTGCCACTGCGTATGAAAAACAAGAAATACCTGCAGTTCGGCGGTATCGCAGCCGTAATCCTCATCGTTCTGTTCTTGGTGTCCCTGTTTAGCAGTGACACCAGGAACTTCCAGGAGGTCGATACCTCTGTTGCGATGGCACAGCTTGACGCCGGAAACGTCGCCGAAGCTCAAATCGATGACAGGGAACAGCGCGTCCGACTGACCTTGCGTGAACCCATCACGGTGGATGAACGCGAAGGCGTTGAAGAGATCCTCGCGCAGTACCCAGCTCGTACCGCGCCAGCGATCTTTGAGAAGGTGGAAGCATCCAACACTGATTCCTATACCACCAATGTGACGCAGGAGAGCTTCCTGATGTCCATGCTGAGCTTCATCCTGCCGATGGTG…	0.581107	358	184	1.94565
Cgl2875	1974	ATGCGCGACACCGCATTTCGTTCCATCAAGGCTAAAGCTCAGGCTAAGCGCCGTTCCCTCTGGATTGCAGCAGGCGCTGTCCCAACCGCAATTGCGTTGACTATGTCCCTGGCACCTATGGCTTCGGCTCAGTCCAGCAACCTTTCCTCTGATGCCGTTATTGGCAGCATCGCGCAGGGCGTCACCGATGGCCTGACTGACTACCTGAAGCCTCGCGTCGAAGAGCTTCCTGCTGGTGAAGTCACCTACCCAGAGATCGCCGGGCTGCCTGATGGTGTGCGCGTGATCAGCGCTGAGTGGGCAACCTCCAAGCATGTCATTTTGACTATTCAGTCTGCAGCAATGCCAGAGCGCCCAATCAAGGTGCAGCTGCTGCTTCCGCGTGACTGGTACTCTTCC…	0.574468	249	128	1.94531
Cgl1238	1152	GTGTCTTCTATGTCAGCTCGCAATCCGTTCCGCCCCACTTTCGGAGTTTCCCCCACCGTACTTGCAGGCCGAGACTCACTTCTACAGTCTTTCAAACTTGGTCTCGCGGAAGGCCCCGGAAGCCCCTTTAGAGCATTGCTGATTTCGGGATCTCGTGGCATGGGTAAAACTGTGTTGCTCAATGAATTTGAAGATGCAGCTGCGTCTCAAGGGTGGATCACGCTGCGCGCCTATCCGGATAATTCCATGGTGGATGGCTTAGTTAATTCCGCCATCCCGGAGGCGCTACAGAATCTTGACGGACCGCAGTCCAAAAGAATGCTCAGTGGTGTGGCCATTCCTGGTATCGCTACGGTGACGGCCATTGCTGATCCAACCAAGAAGGATCCCACTCCCACG…	0.547743	140	72	1.94444
Cgl1808	648	ATGAATCCCGAACGTCGGCTCACCTCACTCACTGCTTTCTATTTTGGAAGAAGGGTTGCCTCGGCGCCTCACAGTGACGAGACCATCAGATCTGTATGTTGGCCAGCTTATCGAGATGTGCAGCGGACCCTCTGGGGGATGGGGTCACACCCTAGAGCTAAGGAGCTGAAGGCCACGTCTTGCGACAAGATTGTCAGTTTTGTGCACTCTTTCGGTGGTATCAGGTCCCAAGACGAATTCGACCAGCAGCACCAGGTTTGGTGCGAGGATCTAGTTGCCTTTTTTGCGGAGAACCCTCACCCGGAGAGACCGACATTCCAGTTCCACTACGGGCATGCGCAGAAGTGGTTGAATATGACTCTCAAGTACCTATCTGTGCTGGGACATCCAGCTGTGGAA…	0.53858	70	36	1.94444
Cgl0525	810	ATGACTCTTTCCCTTCCTCCAATTGGTTTCGGCACCGTTCATCTTGATGGCGCACCTGGCGTTGAAGCCATCGCTACTGCCATTGATGCTGGTTACCGCCTCATCGACACCGCGTACAACTATGAAAATGAAGGTACCGTGGGCAAGGCTGTCCGCGAGTCGGGTGTCCCCCGCGAGGAATTGATTGTTACCAGTAAGCTCCCTGGCCGCTTCCATGCTCGCGATCTAGGACGCGTCCGCATTGAGGAAAGTCTATACCGCCTCAACTTAGATTACATCGATCTCCTCTTGATTCACTGGCCTAATCCCAGCAAGGATCTCTACGTCGAGGCGTGGGAAACGCTGATTGAAGTCCGCGATGCTGGCCTGGTCAAGCACATCGGAGTGTCTAACTTCCTT…	0.562963	103	53	1.9434
Cgl0825	831	ATGACAACGCGCACGGTAATTTCTGATCCCGCAGATCCTCGTCTGGATGATGTCCGCGATCTCAACCATTCCGATTCCCGGCCAGACCTACCCGGTGGCAAAGGCCTTGTTGTTGCCGAAGGTCCGTTGGTGGTTGGTCGGCTTCTGGAATCGCGTTACCCAGTGCGTGCGATCGTCGGGTTTAAAAACAAGCTGGATTCTTTCCTCGACAGCATCGATGCATCCCTTGTTGAAGGCATCCCAGTGTATGAGGTATCCCGCGAGCTCCTCGCAGAGGTCGCAGGTTTTGATATGCACCGCGGACTTCTGGCGACAGCCGATCGCACCGAGGAAGCAAGTGTTGCGCAGGTTCTAGAAAACGCCCGCACCGTGGTGGTGCTGGAAGGCGTAGGCGATCAC…	0.584838	103	53	1.9434
Cgl1667	1086	GTGCGAATTGGAATGGTCTGCCCGTACTCCTTCGATGAGCCGGGCGGTGTTCAAGCGCATATCCTTGACTTAGCGCGAACCTTCATTGCCCAAGGCCATGAGGTTCAGGTGCTTGGTCCGTGTAGTGCGGATACGCAGGTGCCCGATTTCGTGGTGCGCGGTGGTGGCAGCATCCCGATTCCGTACAATGGCTCGGTTGCCCGCTTGAGCTTTGGGCCGAAAATGTTCAAGGCCGTGCGCACGTTCCTCCGCGAAGGCAACTTCGATGTGCTGCATATCCATGAACCGAATTCACCAAGTTTTTCCATGGCGGCGCTACGCTTTGCGGAAGGCCCCATCGTTGCTACTTACCACGCCTCCAGTAGCGGATCGAAGCTGCTCAAGGCTTTCTTACCAGTG…	0.588398	136	70	1.94286
Cgl2628	945	ATGAAAAAGCTTCTTTGGACACTCCCCATCCTCCCACTGGTACTAGCTGGCTGCTCAACTGGATCAGCAGATTCCGCGGATTCCACCAACGCTGCCGGATCCAATTCCCTTAAAGTGGTCACCTCCACCCAGGTGTGGGCTGACGTCGCCGAAGCTGTCGCCCCAGATGTAGACATTGAAGCAATTATTACCGGTGGCGACATCGACCCTCATTCCTTCGAGCCTTCCGCTACCGATATGGCTAAAGTTTCCGAAGCTGACATCATTATCGTCGGTGGCGGCGGCTATGATTCCTGGCTCTACGGCACCTTGGAAGACGATGATCGCATCATCCACGCATTGGATCTCTCAGAGCATGACCACAGCGAGCATGATGATCACGAGCACGAAGCCGAAGAA…	0.537566	101	52	1.94231
Cgl1264	1080	GTGGCTAACACGTCATCCGATTGGGCAGGCGCCCCACAAAATGCATCAGCAGACGGCGAGTTCGTTCGCGATACCAACTACATCGATGACCGCATCGTCGCAGACGTTCCAGCGGGATCCGAACCAATTGCTCAGGAAGATGGCACTTTCCATTGGCCTGTCGAGGCTGGTCGCTACCGTTTAGTCGCTGCCCGCGCATGTCCATGGGCACACCGCACTGTTATCACCCGTCGTCTTCTCGGCCTGGAGAACGTGATCTCGCTTGGTCTGACCGGCCCGACTCACGACGTTCGTTCCTGGACTTTCGATTTAGATCCAAACCATCTTGATCCCGTGCTGCAGATTCCTCGTCTACAGGACGCGTATTTCAACCGCTTCCCCGATTACCCGCGCGGCATT…	0.565741	134	69	1.94203
Cgl1180	1338	ATGGCTACAGTTGAAAATTTCAATGAACTTCCCGCACACGTATGGCCACGCAATGCCGTGCGCCAAGAAGACGGCGTTGTCACCGTCGCTGGTGTGCCTCTGCCTGACCTCGCTGAAGAATACGGAACCCCACTGTTCGTAGTCGACGAGGACGATTTCCGTTCCCGCTGTCGCGACATGGCTACCGCATTCGGTGGACCAGGCAATGTGCACTACGCATCTAAAGCGTTCCTGACCAAGACCATTGCACGTTGGGTTGATGAAGAGGGGCTGGCACTGGACATTGCATCCATCAACGAACTGGGCATTGCCCTGGCCGCTGGTTTCCCCGCCAGCCGTATCACCGCGCACGGCAACAACAAAGGCGTAGAGTTCCTGCGCGCGTTGGTTCAAAACGGT…	0.588939	165	85	1.94118
Cgl0599	300	ATGACATTGCCTCACCAGCTTCCCGGGCCAAATGCAGACTTCTGGGACTGGCAGTTGCACGGAACGTGCCGCGGCGAGACCTCCGACGTGTTCTATCACCCGGACGGCGAGCGCGGTCGTGCTCGCCAGCGTCGGGAGCTGCGCGCAAAGGCCATCTGTGCAGCATGCCCAGTATTGGAATCCTGCCGCAAGCATGCACTAGCTGTAGCAGAGCCTTATGGAGTATGGGGCGGACTTTCAGAGTCCGAACGACTGGTTATCCTTCGCAACAACGAGCGCAAGCAACCAGTAGCAGTTTAA	0.59	33	17	1.94118
Cgl1457	876	GTGTCGTGGCACCAAGCAACTGACGCTCCACCAAGCATCCGCATCACCACGCTTGCGCCATCGCTGCAGCCTAATCAGCGCAAAGTCGCCGAAGTCATGCTTGTCGACGCCCCCAGCATCGTCGAACTGACCGCTCAGGGCCTTGCAGATCGCGTGGGGGTTGGGCGTGCCACCGTCATCCGCACCGCCCAGTCCTTAGGCTACGACGGATTCCCGCAGCTGCGCGTCGCCCTGGCGCAGGAACTGGCACTGGCGCAGGGCGCGTCGAGAAGCATGGTTGAAGGAGCGTTAAGCTCCTCGTTGCTTGGTCATTTGCAGGCGGGGATCTCTGATTTTCAAGCGTCGTTGGGCACGGTGGCCTCTGCGTTGACCGAAGATGATCTCACGCGCTGTATTGAG…	0.590183	95	49	1.93878
Cgl2288	1053	TTGAACATTCCGAAAGCAGGCCGAACTAGCACTGTGACTGCCCCGCGAAAAACCCGCACAGAAGTAATCACCACTGTCCTCAATCTAGAACGCACGCTCGCGCAAACCGTTTTAGGAATCAACGACGAAAACCTGCGTGTGTTGGACAATCAAATTGATTGCGATATTCACGTGCGTGGCACCCACGTGGAACTCACCGGGCCAGCCCACGAAGTCTCCCGCGCCTCGAAAATATTTGAGGAACTGCAGGCGATTGCCCGTCGAGGACATGTGATTAGCCCTGAGACAGTAAAAAATGTCATCAGCATGATTAACGTGGAGACGCCGCAAACCGTCTCTGAAATCTTGACCGGCGATATCCTTGCTCGCCGTGGCAAAGTGATCCGCCCTAAGACGCTT…	0.560304	126	65	1.93846
Cgl2035	939	ATGAAGATTAGCCGGCGCGCATTCCTCGGCACACTGCTCGGCGCCACCACCCTTGCTGTAACTGCCTGCGCGCAATCCTCTCAAAACCAAAACTCCTCCGCTTCCTCATCTTCTTCATCCTCAGCGGAATCAAGCACCTCTTCATCCTCCTCCGATGAACAGCGCATCGTCGCCCTCAACACCGGTCAGTTGGACAACCTCCTCCTTCTCGGCATCACCCCAGTGGGCGTCGCCGCTGCAAAAAACTCTGACCTGATCCCACAGTTCCTCAAGGATCGCTTCGGTGCAGACATGGACTTGGACAGCATCGCCGACTGCGGTCTCCGCCAATCTCCAGACATCGAAGCCATCGCGAACCTCAACCCCACCCTGATCTGCGCAAACTCCCGCGCCGACGAA…	0.571885	126	65	1.93846
Cgl1601	510	ATGGCAGTTCGTGAAGTCAGATTATTTGGAGATCCCGTACTTGTGAGTCGGGCAGATGAGGTCGTGGACTTCGATGAATCACTGTCCACCCTGATCGATGACATGTTTGACACCATGGAAGATGCCGGTGGCGTTGGTCTAGCAGCAAACCAGGTGGGTGTTTTAAGGCGCGTGTTCGTGTTTGATACCTCCCACCAGGAGGGTGGATTGCGCGGACATGTGATCAACCCGGTGTGGGAGCCTCTCACTGAGGACACCCAGACTGGCAAAGAGGGCTGTTTGTCCATCCCTGATGTCTCGGCTGAGACCACCCGCTATGAAACGGTTCGGCTGTCTGGCCAGGACCGCGACGGCAATCCAGTGGGGTTTGTGGCCAATGGATTGTTGGCCAGGTGCATC…	0.539216	62	32	1.9375
Cgl0843	459	ATGATCGGTGCGATTTGGGCACAAGGCCGCGACGGCATCATCGGCGACGGCACCGACATGCCCTGGCACATCCCGGAAGACCTCAAACACTTCAAGAAAACCACCATGGGCCAGCCGGTCATCATGGGTCGTCGCACGTGGGAGTCTTTGCCGTTCAAGCCGCTTCCCGGCCGCGAGAACTTCATTCTCTCCTCACGCGAGCCCGGCGACTGGTCCGCCGGCGGCACAGTGGTCACCGAAATCCCTAAAAGCGGCTGGATCATGGGCGGCGGCGAGGTCTACAAGGCCACCGTCGGCAGCGCCGACGTTTTAGAAATAACGCTTATCGACGCCACCTTCGATGTTTCCACTCCCGTCTACGCACCCGAAATCCCGGCGAACTTCAACCTCGATGACGAA…	0.588235	62	32	1.9375
Cgl1834	312	ATGAGCGCAAAATCCCCTACCCCACAGCCTCCGTACGAAATACCATCATTCCGGAAAAGACGCCTAATCACTACCGGATTATTAACAATCACAACATTGTGGTTCATCTACTTTTATGTGGATCTAGTAAGCGCCACTACGCTACTTACGCTGCCGGTGATTATCGCTGCACCATTGATCATGGTCTACATCTGGTACCACGAATTCACATACTATGCTCGTGTCCGCAAAAACAATAAGCTTTACAAGGCTCTCTATGGGCACCTCCAAAACCATCAACATCCTGAAAATACGGATACTCCACCCATGTAA	0.448718	31	16	1.9375
Cgl2765	228	ATGCGCTTGATTACTTCTCAGCCTCGCCCCGCCCGGCCAATCGGTCAACCTGGTATTTTCGGCAACCACGTCCACCGAAACCTAATTAATCTGTCCATCGTGGACTTTCCCATCAAACCGGAGCCATTAATGGACTTGCCAAAAGAAAAACTCCCCGACTGTTGGAATCTGATTTCTCAGGCCGACTTCCGGGGAGTGGAGAAACTCACTGATGTTTATCAGTACTAG	0.5	31	16	1.9375
Cgl0038	780	ATGCTGCAAGCGCATGATCTCACGCTGAGTTACGGCGGGCGAAATATTGTAGAAGGGCTCAGTCTGGACCTTCCGGAAAGAGGCCTCAGCATCATCATTGGCCCCAACGGATGCGGGAAATCAACCGTTTTGAAAGCGTTGGGCAGACTGCTGAAACCACAATTGGGGAAGATCACGCTAGGTGGGCGAGATATTTCCAGCATGGGCACCAAGCATGTGGCGAAACACATCGGGGTGCTTCCGCAACCCCCATATGCGCCCGATGGGGTGAGCGTCACGGAGCTGGTCAGCCGCGGGCGGTATCCGCACCAACATCTGCTGTCGCAATGGTCAAAAGACGATGAAGCCATTGTGGCGCGCTCGCTGGCGGAAGTCGGCATGCACACCCATGCTGAGCAT…	0.564103	91	47	1.93617
Cgl0137	1140	TTGAGCGATAAAGAACCAGACCCCCACGAACAAATTCCAGAGAAGCCATCCCGCAAGGTTATTGCACTTCGTTGGTGCATCGTAGCGCCGCTGTCGCTAGCCGTGGGGTGGCTTTTTACTATGTGGGGTGTGCCAGCCGCATGGATCCTCGGGGCGATCCTTGTTGCCGGTGTATGTGCGCTGACCACAGGGCAAGATCTTCCGATGGCCAAGGGGGTGCATGTTTTTGGTCGCTCAATCGTGGCGATGCTGGCGGCGCTGCCTTTGATTAGTTCTTCTGGTTCGGAACTTGTTCGTTTCCTCATCCCGGGTCTTGTGATTTCCTTTTTCACCATCGCGGTAGGCATCGTTGGTGGTTTGTTGCTGGCAAGATCCAGGCCGGAGATTTTGCCGGAAACT…	0.570175	151	78	1.9359
Cgl1321	1083	GTGAGCAACTCTAATTCTGGAAAAGTCCGCGTCGCAGTCGTTTATGGTGGTCGCAGTTCTGAGCACTCCGTCTCCTGCGTCTCCGCTGGTGCTATCATGGCCCATCTCGATCCTGAGAAGTACGATGTGATTCCCGTCGGCATTACTGTCGACGGCGCGTGGGTTGTTGGTGAAACCGATCCACAGAAGCTAACTCTCATCGATCGCACCATGCCTGAGGTGGAGCATCATGAAGAGGTTCGCCCAAGCCTGGATCCCGCACACCGTGGAGAGTTCCACTTTTCCGATGGCAGCTTGTATGCCACCGCTGATGTGATTTTCCCTGTGCTGCATGGTCGTTTTGGTGAAGACGGCACTGTGCAGGGTCTGTTTGCACTGTCTGATATTCCGGTCGTTGGC…	0.54109	120	62	1.93548
Cgl3027	1254	ATGGACATAAAGAGCATGAGCTCGTCGCTGCTGTTCCGAGTGATCGTTGCCATCATCCTCGGAATCATCTGCAGCCTCTTCTTCCCGGTGTGGCTCGCTGAGATCTTCACCACCTTCAACGGCCTATTCAGCAACTTTCTGGGCTTCTTCATCCCAGTGCTGATCTTCTCCCTCATCGCCCCCGCCATTGCAGGGCTCGGCCGAGGCGCTGGCAAATGGCTCGGCATTGTTGCAGCAATCGCCTACGCGTCCACCGTCTTCTCCGGTCTGATCGCCTACGGAGCATCCCAAGCGCTCTACCCATGGCTGCTGAAAGACCACCAAAGCGTCACCGAAATCGACCTTGATGCAGGTGCCCTCCAGCCCTACTTCAACATCGAGATGCCACCACCATTTGAA…	0.560606	149	77	1.93506
Cgl2102	1329	ATGTTGAATGTCACTGACCTGCGAGGTCAAACACCATCCAAGAGCGACATCCGACGTGCTTTGCCACGTGGTGGCACTGACGTGTGGTCTGTGCTTCCCATAGTGCAGCCTGTTGTAGAAGATGTCCAAAACCGCGGCGCTGAAGCTGCTTTGGATTACGGCGAGAAGTTCGACCATATTCGCCCCGCCTCGGTGCGGGTGCCAGCTGAGGTTATTGCTGCAGCAGAAAACACCTTAGATCCGTTGGTGCGTGAATCGATTGAAGAGTCGATTCGTCGCGTCCGCAAGGTTCACGCTGAGCAAAAGCCATCCGAGCACACCACTGAACTTTCACCAGGTGGCACCGTCACTGAGCGTTTCATGCCGATTGATCGCGTGGGACTGTACGTTCCAGGCGGC…	0.571106	149	77	1.93506
Cgl2521	726	ATGCCTAAAGATTCGCTTCTCGACGCCCACCTCCTCCTCAAGGCCCGGGCTAGCGACGGGCCACATAGCGAGGATCCTTCGGATCCTTCGACCGTTCAGGCAATGCAGATCGCGTTGCACATTCCGAAACAGAATCCGCCCCGGCGGACAGATGTGTTGGAAGCGGCGGCGAGGAGTGTGGTCAAGCTTTGCCTCGACGAACGAGTATCCACCGATCCTGATTTTCGGGCGGCCTTGGAACGTTGGTACGGACACTTGATTCGGAAGGTGTCACGTCGCGCTCGTAATGCGGCGTGGGATCGGGTGCAAGATTTACCCGGCGTGACTGTGGAAGATGATGCTGCAAAGGTTCGGGCATTTTTGCCCAGCGCAGTGGTGGATGTGCCTGCAGATATCAAA…	0.564738	89	46	1.93478
Cgl1400	1206	ATGACTAACCGCATCGTTCTTGCATACTCCGGCGGTCTGGACACCACTGTGGCAATTCCATACCTGAAGAAGATGATTGATGGTGAAGTCATCGCAGTTTCCCTCGACCTGGGCCAGGGTGGAGAGAACATGGACAACGTTCGCCAGCGTGCATTGGATGCCGGTGCAGCTGAGTCCATCGTTGTTGATGCAAAGGATGAGTTCGCTGAGGAGTACTGCCTGCCAACCATCAAGGCAAACGGCATGTACATGAAGCAGTACCCACTGGTTTCTGCAATCTCCCGCCCACTGATCGTCAAGCACCTCGTTGAGGCTGGCAAGCAGTTCAACGGTACCCACGTTGCACACGGCTGCACTGGTAAGGGCAACGACCAGGTTCGTTTCGAGGTCGGCTTCATG…	0.567993	147	76	1.93421
Cgl1432	1557	GTGCAACAAACGAAATCCACACCTTTAGATAGGTATAAAAACCTCCCCGGGCCCGGCGCGCGACCGTCCAAGATGCCGGCGTTGGATGCCAAATTATGGACTCTCAAAGTGGCGTTGTCGCAGCGGCCGTGGAGCTTTGTGGCGTCTGCTGGCATGGCGGCGTCTTTTATCTGCAATGGGTTAACGCCTGTGATTGTGGGTAAGGCGGTGGATGAGGCTATTGGCACGAGCGATCTGCAGCGATTGTGGTTCTGGATTGCCATGTTGGCGGTTCTTTTCTTAACGGCGATGACGGTGAACTGGATTGCTCGGTACATGTTGGTGCGGAGCCAGCAGTTGGTCAGCCATGATTTGCGCATGTTGGTGACTGATCGGATTCAAGATCCGCGTGGTTTTGCT…	0.549775	176	91	1.93407
Cgl1746	369	TTGGTTAGGACTATGGACATGGCCATTATTCAGTCGGTCGAATACACATCTGATGTCTCACATGAGCGCATCACCAATGTCGTCTCTGTAGGCGTGGTCTACGAGGGTAAACAGTATGTAGTGGACCTTAATGGTGACGACATTGATACTGAGCTCGATATGATCACGCTCAAAGAAGTCATCAAGATTGGTCGTGAGGAATCTGCACGCCAGATCCGTCGTGGATCTGTAGATGCAGAGCTGCACCGTAAGGCGCGTTTGTGGGCTATTGACAATGACATGGCCGTTGGTCAACGTGGTATCGTGCCACAGGAAATCATCGACGCGTACAAAGAGTACTGCGAAAAAGAAGGCATTCCTTTCGAATAA	0.479675	29	15	1.93333
Cgl2400	294	ATGCTGTTTCTAGCACGCATGGACGTCGTCTTCCCTGATTCCATGGACGCCGATGTGATGGCAGATTTCCAGGCTAAGGAAAAGGCCTACTCCGGAGACCTGCAATCCCGTGGAATCATGAAAGCAATCTGGCGAGTCGTCGGCGAGTATGCAAACTACTCCATTTTCGATGTCGATGACCACGACGAGCTGCATGCAATTCTTAGTGGCTTTCCGATGTTCAAATACATGAATGTCAAGATCACTCCACTGGCAAAACACCCCAATGCTCTGGAGTATTACCTCAAGGGATAG	0.493197	29	15	1.93333
Cgl1569	1002	TTGAAGCCCATTACTTTCTGGGCACCGACCATCAAAGTGCAGCGCATTCTCGCGCTCCTACTGTTGATTTTCCAGGGAGGCATCACCGTTACGGGCTCTATCGTCCGTGTCACAGGCTCCGGCCTCGGTTGTGATACCTGGCCACTATGCCACGAAGGTTCACTAGTCCCAGTCGCAGGCGCAGCACCATGGATCCACCAGGCAGTGGAATTTGGTAACCGCATGCTCACTTTCGTGCTTGCTGCCGCAGCGCTTGCGTTGTTCATTGCAGTTCTTGGCGCAAAACGCCGCCGCGAGATCCTGGTCCATTCCTTCATCCAGGGTTTGGGCATCATCTTGCAGGCTGTCATCGGTGGCATCACCGTGCTGGTTGATTTGCACTGGTACGCCGTTGCTTTG…	0.542914	114	59	1.9322
Cgl2898	672	ATGGCCGGCCGGATTATTTTGCTACGACACGGGCAGACTCACAACAACGTCAAACACCTCCTGGACACCCGCCCACCAGGAGCTGAACTCACCGACCTGGGCCGTAAACAAGCCCTTGAAGTTGGCCACGAACTAGCCACCTACTCCGGTGAGCGCCTCGCCCATGTGTACAGCTCCATCGTGTTGCGCGCCCAACAAACCGCCGTGCTTGCCACCTCTACCTTTGAAAAAGCTCGCGACATGCAGTCCGGTGCGATTCCACTCGACGTTGTGGAAGGCATTCAGGAAATCAACGTCGGCGACTTTGAAATGCGCGGCGATGAAGAAGCCCACATGAATTACTCCCGCGCACTCAACGGCTGGCTTCACGGGGATCCTGCCGCTGGTCTTCCCGGCGGT…	0.581845	85	44	1.93182
Cgl2646	939	ATGGCTTCCGCAACTTTCACCGGCGTGATCCCACCCGTAATGACCCCACTCCACGCCGACGGCAGTGTGGATGTAGAAAGCCTCCGCAAGCTCGTTGACCACCTCATCAATGGTGGCGTCGACGGACTTTTCGCACTGGGCTCCTCAGGCGAAGCGGCATTCCTCACCCGCGCCCAGCGCAAACTCGCACTGACCACCATCATCGAGCACACCGCAGGCCGCGTTCCCGTAACTGCTGGTGTCATTGAAACCACCACTGCTCGCGTGATTGAGCTCGTGGAAGATGCCCTGGAGGCTGGTGCCGAAGGCCTCGTTGCCACTGCACCTTTCTACACCCGCACCCACGATGTGGAAATTGAAGAACACTTCCGCAAGATCCACGCCGCCGCTCCAGAGCTT…	0.56656	112	58	1.93103
Cgl1947	1026	ATGAAGTTCTCCAAATTAGCGGACCAGGTCTGGGGCGAAGAACCCGATGATCAGGTCCGCTCCTTTGTGTTCATGTCCAACCTGGATGCCCAAGAAACCGCCAACACCATGGACGTGTCCGTCTCCGTGGAGCGCATCCACGCCGATCTTTGCGGCAACACTGAGCTCGCCTCCGAACTGCACTACACGCCCGATGAATGGGACGAGGCCCAAGGCTGGGTAAAAATCAACTACCCGCTTATCGACGACACCGCCTCAGCCAGCCTCGACGTCGTCCTCGACGCCACCTTCCAGCCCCTACCGGGCCAGCCCTTTGAGGGCGAGGCTTTAACGCTTATCGACGCCCTCCTCCACCACGCCGAAAACGTCGCAGCCTCCAACCCCTGGAAGCGCACCACC…	0.576998	139	72	1.93056
Cgl2112	801	GTGGCGATCATTGAATGCGAAGACATCACGGTTCGCCACCCACATGCGCCCACACCTGCGGTTTCTGGGTTGAGCACCTTTGTAGAACAAGGGGAATGGCTTAATATCGTAGGTCCCAACGGCTGCGGAAAGAGTACGTTGCTGCACGCTTTTGCTCAGGTACTGTCACTGGAATCGGGAAGGCTGAAAATGGGGGAGGGGGACGTCGAAAAGCATTTTGCTTTTGGTCTTAAAGCTGCGAAGCAGCGTCGCTTTTTCGCGCGTACCGTGGCCCTCATGCCACAGAATCCTACTATTCCTGCAGGTCTGAGCGTTTTTGATTATGTGCTGCTGGGGCGTCATCCGCACAGTTACGCGCCGGGGCGTGCTGATGATGAGATCGTGAAGCGGTGCCTCGCT…	0.576779	83	43	1.93023
Cgl0068	1656	ATGTCTGTTGGTGGATCCGACTGGAAAAACTTCAAGGAGGTGGACATCATTCGCTTTGCTACCCGAATACTGGTGATTCAAGTGGCTACCGTCGCGTTGGTGGTAGCTATTTGCACCGGAATTTTCGCAGTTTTGATGATGGATCAGATGAAAACTGAGGCCGAGCACACAGCGCTGTCCATCGGACGTTCGGTGGCATCCAACCCGCAGATCCGCGAGGAAGTAGCGCTTGATACTCAAACAGGAGCAAACCCATCGGCCGAAGAATTAGCCGATGGAGATATCCAAGCGGTTGCACAGGCGGCCAATGAACGCACTGGAGCTTTGTTTGTCGTTATCACTGACGGTTTAGGTATCCGCCTGTCCCACCCAGATGAGGAACGTCTGGGGGAGCAGGTG…	0.539855	193	100	1.93
Cgl2254	1017	ATGGATACACAACGCGGCTCATTGCGGGGAAAAGCTCATAAAGCAAGGCTAAAGATGACGCCAAATGGTCGCAGGCAACTCCTCCTGGAGCGTGGCGCAGCATTTAGCAAAAACCGTACCCCGGGTCTAAAACACGTCGACCGCCACACCATCGTGGACTCCGACGGCCTCAGCATCCACACGTACATGGTTGGCCATGCCGAAAATGCCACGGCAACGGTCGTGTTCATCCACGGCTTCACCCTCGCCGCCGAAGTGTATTACATGCAGGTCGACTACCTACAAACCTTTTACCCAAATATTAAAAGCGTGCTTATCGACGCCCGCGGCCACGGCGCCACCGGCCAGATCCGCCCAGAGCTCTGCACCATCGAAGGAACAGCGAACGATGTTCTCGCA…	0.561455	135	70	1.92857
Cgl0695	891	GTGGGGAGGCGTCGACAAGCATTTAAAGCGGCACTCGCCGCACCCCACATCGCCCGGCTGCCCGGCGCATTCTCCCCTCTGATTGCGCGCTCCATCGAAGAAGCCGGCTTCGAAGGCGTCTACGTTTCCGGCGCCGTCATAGCTGCTGACCTGGCACTACCCGATATCGGCTTGACGACGCTGACCGAAGTCGCCCACCGCGCGCGGCAAATTGCGCGCGTCACAGACCTAGGAGTGCTTGTCGACGCCGACACCGGCTTTGGCGAACCCATGTCGGCCGCACGCACCGTCGCCGAATTGGAGGACGCCGGTGTGGCCGGATGCCACCTTGAAGACCAAGTCAACCCCAAACGTTGCGGGCACTTGGACGGCAAAGAAGTCGTGCGCACAGACGTGATG…	0.594837	106	55	1.92727
Cgl1192	1869	ATGCGCCCCTCTTCCCGGCCACTTGGCCTCGTCCTATGCACCGCACTGGCATCAACGATCATCACCGTTCCCGCAGCGTCCGCCCAGGAGCCAGCGCTTCTCGATGCCTCCGCCATCGCCCCACATACCGCCAGCTACGGCTACTACGTTGATGCATGGGACACCAACGTTTCCACTGATCTGAATCCATCAAGTAATGCAGCTGTTGGCGTACTGGAGGAAATGCTTGAGCTGTGGACCCCAGGCGAAGAATGGAACACCGGCGTCAAGGTTGACCCCACCGTGCTGGATTCCAACATCGCACAGTCTGTGGCAATCTCCCAGCAGGCGACCGATGCTCAGCAAGAACGTGCTTGGGTTATTGATCGCCGCAACCAGAACTACACCGCAACCGACGGT…	0.563938	237	123	1.92683
Cgl1631	549	ATGAAGGTTTCCGCCGATACACCCGGTCACGATGATCCAGGCCCAGGCCGGCGCCTTGGCTTAGATGTCGGCACCGTGCGCATCGGAGTGGCAGCCTCTGACCGCGATGCCAAGCTTGCCATGCCTGTGGAAACCGTTCCGCGGGAAACTGGATTCAAAGGGCCAGACCTGGCCGATATTGATCGGTTGGTCGCCATCGTTGAGGAATACAACGCCGTGGAAGTCATTGTTGGTCTACCCACAGATCTGCAGGGAAATGGCTCCGCCAGTGTGAAGCATGCAAAGGAAATTGCTTTCCGCGTCCGTCGGCGCCTCACCAATGCTGGAAAGAACATTCCGGTACGGCTTGGCGACGAACGCCTCACCACCGTCGTGGCCACCCAAGCCTTGCGGGCCTCA…	0.568306	79	41	1.92683
Cgl1886	831	GTGCCTGCCCTTCCATCATCTATCATCGACCCCCTCTGGCGCCAGTTCTCCGCCTTAATCCCACCGGTTATCATCACCCACCCACTAGGGTGCCACCGTGCACGCATTGCTGACCGGATCATCGTCGACAAACTCATCGCAGTGCTTGTCCTCGGTGTCTCCTATATCAAGATTTCCGATTCCACCTGCTCAGCCACCACGATACGCACCCGCCGAGACGAGTGGATCACTGCCGGGATTTTCAAGAATTTAGAACAGATCTGTCTGGAGTCCTACGACCGTTTCATCGGGTTAGACCTAGAAAACTTAAATGTTGATGGCTGCATTGTTAAAGCTCCCTGCGGCGGAGAGGTAGCCGGCAGATTCCCGGTTGACCGGGAAAAAGGCACCAAACGCTCG…	0.543923	104	54	1.92593
Cgl0698	1326	ATGTCGAAGCTTTACGCGGGGGCAAGGATCAATGCACTGCGCCGAACCCATCAGCTCACCCAATCAGCATTGGCCGACAAGCTTGATCTCTCCACCAGCTATCTCAACCAGTTGGAAAATGACGGACGGCCACTCACTGCCACGGTGCTTCTGCAGCTGATGAAAGTGTTCGATGTTGAGGCCAGTTACTTCTCCCCTGACCGGGGTACGGCCACTGCTACCCGACTGGCTGAAACCTTGGCGATGAATCAGGGTCCGACGATGTCGATGGATGATCTTTTAGATTTCGCGGATCGTTTCCCTCAGTTAGCGCAGCATATTATCCAGCCTGCTGAGGTTGATCCCACGCATAGTTCTGCGCATGATTTTGTTCGGGATTATTTTGCCACCCACAAAAAC…	0.555053	154	80	1.925
Cgl2900	1146	GTGTCCATGTCTGTTGCTCAATTAGCGAACCGCTTGGCCCAACTCTCCCCCGCCGAGCATGGTTTTGCATGGTTCGACCCTGAAATCACCGCTGGCCATGGCGTTGGCCCGTTGCATGGCATGGTGATTCCAGCCAAGGACCTCAACGATGTCGCAGGCATGCCCACCGCGTTCGGAAATGCATCTCGGCGAAAGGTAGCAACAGATACCGATCCGTTCATCCAAAATCTCATCGACCGCGGCGCGATCATCGCTGGCAAAACCCAAACCAGCGAGCTCGGCATGACGGCGTATTGCGAACCCATCGACATGGACGCACCCAGCAACCCGGTTTTGCCTGGTCACACGCCCGGCGGTTCGTCGGGTGGTGCGGCGGTTGCCGTTGCCAGGTCGCTTGTC…	0.571553	152	79	1.92405
Cgl0681	1230	ATGGCTGAAAAAGGAATCGTTCCCGTTAAACTCTCCCTCACAGAAGGTGACTTCTATACCCTGTGGGCACCAAACTGGCGCGAAGGCGGCAATGAATGGCAAGCGTTTCTCGGTGCGAACGATGACCTTTATGTATTCAACTCCCCGGAAGAGCTCCTCGTCTTCTTAGAATCCGACGACAAGCATGATCTGACCTCCCACCCAGAGTGGAAGAAATTCAACTCCGGCGACGCAGCCCGCGTTGTCCCAGACGCCAACGCAGAGCTCGACATCATCGGCGCACCAGCACTTCTTGCCGATCGCCCCTCCTACGCAAACGTCAAAACCCTCTCCCGCATCTTCGCTGTCATGCGCAGCCTCGGCCACGTCACCGCTGCCTCCCCAGTCACCGTGTTCTTC…	0.58374	152	79	1.92405
Cgl1415	1194	ATGGGCTGCATGAGTCTGTTCAACCGCAAAGCCGACCTGCCCGGCCTGCAAGGTGCCACCCGAATCTGCACCCCGCAGGGCAAAGGGCTAAAGCGCCTGTCCGAAGGCGATCTCGCAATCATTGATGCACCAGATCTATCCAGGACCTTCGCCCAACGATTGCTAGCAGCAAAACCCGCCGCAGTCCTCAACGTTTCCCGGTTCACCACCGGATCGGTGCCCAACTTTGGACCGCAAATGCTTATCGACGGCGGCATCCAGCTCGTGGAAGGCTTTGGCCAGGAGCTGCTCGACGGCACCAAAGACGGTAAGAAAGGTCGCCTGACAGAAGATGGACAGCTCTTCTACGGCGAACGACTGATCTCTAACGGCAGTGTTCTCAGTGGACCTGCGGCTGAA…	0.566164	150	78	1.92308
Cgl0895	636	ATGCAGATCATTGATCTCTCTCATGCGTTCGCGCCCGGACAACCCCACTACCCTGGGGATCCAGATCAAGAAATTAAGACGGTCTCCACGATTGAAAACGATGGCTTTTTAATGCATCAATACAGACTTGTTGGTCCCTGGGGAACGCATGTAGATGCACCTGCACATTTCGATCCACAAGGTCGGACGCTTGATCAGATCCCTGTGGAGGAAACGCATTTACCCCTTTATTGCCTGAGGTTTTCTCGCCCCGATCTATGTACTGCTGCTGATATAGAAGCGTTTGAACATACACACGGGAAAATCGAACCAGGATCCTTCGTCGCACTCCACACTGGATGGGAATGGGGTAAACAAGGGATCGCACCCGGCTGGTCTATCGAGGCTTTAGAAATCCTC…	0.514151	75	39	1.92308
Cgl2269	465	GTGCTCGGAGTCATCGTTGTCCTCGCTGCTGCATGGTTTGGAATTGATCTGTCCACTTCAGGTGAAGCCACCAGCCAAGCATCAAGCTCAGCAACTACTACCACTATTACTAGCTCTAACACTCCAACATCTGAGTCCATCTCCAGCAACAGCGACTTAGACGGTGACAGCTGCTCCATGAGTGAGCTGCCACAAGAAGCTGATGAGGTGGTCGACGATATCCTCGCCGGTGGTCCTTTTGATTACCCAGACAATGACGGCGTGCGCTTTGGAAACTACGAAGGCGTACTACCGAAAGAGTCCAGCAACTACTACCGCGAATACACCGTGGAAACCCCAGGACTTAGCCACCGCGGTCCACTGCGCATTGTCACCGGTGGATCAAACCCAACTGATCCA…	0.522581	50	26	1.92308
Cgl2924	405	GTGATCAGCAATGGGGAAGGTCCGGTTGTTGCGCTTCGTGGCGACATTGATGCGTTGCCCATGGCGGAGCGATCCGGCAAAGAATACGCAGCAACCGGAGTGACACAGGTGGATAACACCACCGGTCAAGAAACTCCGGTGGCGCATACCTGTGGCCACGATGTGCATATTTCATCACTGTTGGGTGCGGTGCAGGCGTTCAATTCTCATCGGGAATTGTGGAACGGAACGTTGATGGCCGTTTTCCAGCCAGCGGAAGAGACGGCAGCTGGTGCGAGGATGATGGCGGATCAGGACAACGCGCCGGGAAATCACTCTCCAGCGTTCGCGCCAGATATGCAGCCAACTCTTGATCGTGGTGTGGAAGCGCTGGTTGTAGCTGCTTCTGCGTGGCTAGTA…	0.560494	50	26	1.92308
Cgl2633	1692	ATGAAACACCAATATGATGTCATCGTTGTCGGTTCCGGCGCTGGCGGATTATCAGCTGCAGTCAGTGCAGCTTACGGCGGTAAGAAAGTCGCTGTAATTGAAAAGGCCTCAGTACTCGGTGGAGCCACCACCTGGTCCGGCGGTTGGGCTTGGACTCCTGGAACCAGCCTTGCGCGCAAAGACGGAGTAGTGGAATCCAAAGAAGAATTCCAAACCTACCTGCAAGCGGTAGTGGGGGAGTACTACCAAGAAGACAACATCTCCGCCTTCTTGGACGCAGCCCCTGAAATGGTCGATTTCTTTGAAAAAAACACCGACCTGCAGTGGACCCCCGGCGCGAAAATCAACGACATCTACGGCAACCTCCCCGGTGCTGGCACTGGACACCGCTCCGTTGGG…	0.556147	223	116	1.92241
Cgl3058	1527	ATGACGGACATCAAGGCCACATCAAGTACATCGGCCACTACAGCACCAACAGCAGGCCGACCAGCGCGTCGACTTGGACAAATTTCCCTCGTCGCCTGTCTCGGCGGACTTCTCTTCGGCTATGACACCGGTGTCGCCAACGGCGCCGAAGGCCACATGGCACAAGAACTCGGACTCAACGTGCTGCAGCTCGGCGTTGTCATCAGTTCACTGGTTTTCGCTGCAGCCTTTGGCGCGCTGTTCGCTGGGCGTATCTCGGACGAAATCGGGCGTCGAAAAGCAATTATCACTTTGTCCGTGCTGTTCTTCCTCGGATCAATCCTCGTCGTATTCTCCCCCGCCGGTGAGCTGGGGCAGTTCTACGGACCAGGATTTGCCACCTTGGTCACCGGGCGCATC…	0.580223	198	103	1.92233
Cgl2905	1317	TTGAGAAGTTTTACTTTTATATTAGTTCTCATGCGCCTCAACAAACGACTCCCAGCGGCACTCTCCGGACTGCTGCTCTCTGCTGCCCTTCTTGCCGGATGCTCCACTTCTGGAACCGCCGAGACCACGACAACAACCGTTTCATCTGCTGCGGCATCAACAACCACTTCCACCTCCTCTGCTTCGTCTTCCTCTTCCTCCTCCTCTTCCTCCTCTTCCTCCGACTCAAGCACCACCGCCGAAACCATCTCCAACACCGCGGAAGCTGCCCAAGCTTTCTTGTCCACCCTGTCCACCGAAGAACAAGACGCCGTACTCTACGACTACGACGCCGAAGAAAAGTCCACCGGCTGGTCTAACTTCCCAGTCACCTTCGTGCAGCGTTCCGGCGTGAACCTC…	0.567957	173	90	1.92222
Cgl1452	1479	ATGCCGTCAAGTACGATCAATAACATGACTAATGGAGATAATCTCGCACAGATCGGCGTTGTAGGCCTAGCAGTAATGGGCTCAAACCTCGCCCGCAACTTCGCCCGCAACGGCAACACTGTCGCTGTCTACAACCGCAGCACTGACAAAACCGACAAGCTCATCGCCGATCACGGCTCCGAAGGCAACTTCATCCCTTCTGCAACCGTCGAAGAGTTCGTAGCATCCCTGGAAAAGCCACGCCGCGCCATCATCATGGTTCAGGCTGGTAACGCCACCGACGCAGTCATCAACCAGCTGGCAGATGCCATGGACGAAGGCGACATCATCATCGACGGCGGCAACGCCCTCTACACCGACACCATTCGTCGCGAGAAGGAAATCTCCGCACGCGGTCTC…	0.588911	173	90	1.92222
Cgl2889	2052	TTGGGCGCATCTGGCCTTGCAGCCGCTGGCACTCAGTACCTCAATACTCAGGGCGAAGGCATCGGTCCGGTCGCCGTCCAAAACGACAGTGAATCGTTTAATTCCGGCACCAACGTGGTTGTTGAAGACGCAGCAGTCACCGCCCAGGGTGAAGGCGGAGGCGCTCGCACCGTCAAGGAATTCCAGCGTGACCAGCAATTCTCTAGTTTTGCTCTTACCTGGACCGGTAAAAAAGACATCACTGCTTTTGTTCGCGCAGAACAGGAAGACGGCACCTGGTCACAGTGGTACGACTTGGAGCCAATGGTCAATGAAGATCAAGGCACCAACGGAACTGAGCTGATCTGGCACGGCCCTACCAACAAGATCCAGGTTTCCACCCTCAACGTGGATCTCTTT…	0.557992	242	126	1.92063
Cgl0604	1125	ATGCGTGACCACGTTGAAATCGGTATCGGCCGTGAGGCACGACGCACCTACAGCTTGGACGATATTTCTGTCGTTTCTAGCCGCCGCACCCGTTCATCCAAAGATGTCGACACCACTTGGCATATTGACGCCTACAAGTTTGATCTGCCGTTCATGAATCACCCAAGTGATGCATTGGCAAGCCCTGAGTTTGTCATTGAAATGGGCAAGCAGGGTGGCCTTGGCGTGATCAACGCTGAGGGTCTGTGGGGTCGCCATGCTGATCTCGATGAGGCGATCGCAAAGGTGATTGCTGCGTATGAGGAAGGCGACCAGGCTGCAGCCACTCGCACTCTTCAGGAGCTGCACGCAGCGCCACTGGATACTGAGCTGCTGAGTGAGCGCATTGCGCAGGTTCGT…	0.554667	121	63	1.92063
Cgl0051	1473	ATGACTATTAATGTCTCCGAACTACTTGCCAAAGTCCCCACGGGTCTACTGATTGGTGATTCCTGGGTGGAAGCATCCGACGGCGGTACTTTCGATGTGGAAAACCCAGCGACGGGTGAAACAATCGCAACGCTCGCGTCTGCTACTTCCGAGGATGCACTGGCTGCTCTTGATGCTGCATGCGCTGTTCAGGCCGAGTGGGCTAGGATGCCAGCGCGCGAGCGTTCTAATATTTTACGCCGCGGTTTTGAGCTCGTAGCAGAACGTGCAGAAGAGTTCGCCACCCTCATGACCTTGGAAATGGGCAAGCCTTTGGCTGAAGCTCGCGGCGAAGTCACCTACGGCAACGAATTCCTGCGCTGGTTCTCTGAGGAAGCAGTTCGTCTGTATGGCCGTTAC…	0.576375	192	100	1.92
Cgl2519	1743	GTGTCTACTGCGACGATCGCGTTGCAGCGCCAGTTGGTCAATAGGGATCTCCCCCGCTTGGTGGATGCGTTGGAACCCTTGATGGAACGTCGCCCGACTTTTGCGATTATGAAGGGCCGTTCCAATTATTTGTGCATGAATAAGGTTGCCCGCCAGGAAGAGCTGAATCAGGAAGATGCCCTGATTGAGCAGGAGGATATCTCGTGGTTAGGTAAGCACATTGTGCGCCTTAATGAGTGGGCCAATGAGACTGAGACTGGCGATCGTGATGATTTGGATCCGGGTGTTCCTGATCTTGCGTGGAAGCAGGTAAGTGTTACTGCCCGTGAGTGCATTGGCGCGTCAAGGTGCCCGCATGGCGAGGATTGTTTCGCTGAGATTGCCCGCGGGAAGGCAAAG…	0.574297	215	112	1.91964
Cgl2537	1023	ATGACTCCAGCTCACATATTTTCTGAAGGTCCAATCAATAGTGTTGTTCTCAGCCAGGATGAGGATGGAAATTTCACCACCTCCTACCAGGACACGTTCTCTGATCCATCATTTTTGGGGGAAGGTGACGTTCTAATTGAGGTTGGTTGGTCCAGCTTGAATTACAAGGACGCAATGGCTCTGAAGGGTGATAAGGGAGTGGTGCGTACTGTGCCACTGATTCCAGGTATCGATGTGGTGGGCACTGTGATCGAGAGCGCTGATCCTCGCTTTGGTCGTGGTGATGAAGTGGTGCTGAATGGCGCTGGTTTGGGGGAGAACCGGCATGGAGGTTTCACGCAGCGGCTGAAAGTGCCGTCTGAACCGTTGCTGCATATTCCATTTAACTTCTCCGCGCAG…	0.545455	119	62	1.91935
Cgl1164	3105	ATGACTTCTCACTTGCTTCACGGTCTCTGGATCAAAGATCGCGGTCTGCAACTGTGGATTGAGCAGGTCGAAGGGCACCGAATTGTGCTTCCAGAGGCGGTGGAAAAAGGCACGTTCCCGCCGGTAGTGGAGCAAATCCTCGACGGGAAAACCTTCCGCGCGCGCATGAATGTGCATCTGCGCACTCCGAAAGGGCGCCATGTTGAGCTGCCCACGCCAACAGCAGCTTTTACCCCTGAAGAAGCAGTCACGGTTTTCTCACAATTAAGTTTTTTGAAAGCAGAAACCCCTGCCGCCACCCGAGCGCAACGTGACTCCATTGCGCCCGATCTGTGGTGGCTGATTGTCATGTATCAAGGCCTGGCGCGTTTTGTGCAGGCCGGCCGCGTCACGCTTCGC…	0.55942	376	196	1.91837
Cgl0030	984	ATGAAGCTACCAAGACTCGCCGCAGCGCTCATTGGTGCTGCGCTGTTAATCACGGGTTGTTCAGCTACCGGGGGAGCACCACGGGCAACAGATGGGGCATCAGGCGGAGGAACCGTCGATACGCCTCGGTTGGTTGTCGCGATGGTGAGCCACGGCGCGCCGGGCGATACTTTTTGGGATTTGGTCCGAAAAGGTGCTGAAGACGCCGCCCAAAAAGACAACGTTGAACTCCGCTATTCCTCTAATCCGGAAATCCCTGAACAATCCAACCTCGTGCAAAATGCCATCGATTCACGCGTCGACGGCATCGCCATGACCATGCCTAATGCTCAATCACTAGGACCGGTCGCTCAAAAGGCCGTGGATGCGGGCATTCCTGTGGTTGGTCTCAACGCTGGA…	0.543699	117	61	1.91803
Cgl2596	2121	ATGTCTGAACGCCTAAACGCTCCGCAAGCACCAATCCATCCCATCACCCGAACCCACCACGGTATTGATTTCGTAGACAACTATGAATGGCTGAGGGATAAAGAATCCCAAGAAACCTTGGACTACCTGGAGGCGGAGAATGCGTTCACCAAGCAGGAGACTGAACAGCTAGCCACACTGCGGGACAACATCTATGAAGAGATTAAGTCACGCGTTAAAGAAACCGACATGTCCATCCCAGTGCGTGCCGGAAAGCACTGGTATTACTCTCGCACTGAAGAAGGCAAGAGCTACGGCTATTCCTGCCGCATTCCAGTGACTGAAGGGTCGGATGCATGGACCCCTCCTGTTATCCCTGAGGGTGAGCCAGCGCAGGGTGAAACCATCATCATGGATGCC…	0.551627	255	133	1.91729
Cgl0050	957	GTGGGGACTTTGGCAAGTAGTTCGGAGACATTAATAGTCATGATGCGTTATTTTCCTTCACTTTTCGTATCCAGCAGCGTTGAGTTGCTGGACATCGGCACCGACTCGGACAAAGTTGGCGCCGGCGTCGAGGTAGTCCTGTGCTTAGTTCAAATCAAAGGCATTGACACCCACAGGTTTACCAGCATCACGGAAAGTTTGGATGGATTTTTACTCCGGCCACAACGTCTGGCTGGAAGCTCAGCCACGTGCTTTCTGGTCGTGCGCCACGACGAGCACTACCCAGCTGCGGCAAACCTCATTGCTTTCGATAAGGGATGGTCCACCCTCATCGCCCCTCAGCTGGAAGATCCAGAGGCGGAGGAGTTCACCGCCGGATTCCTCACCGAATACCAGGAC…	0.557994	115	60	1.91667
Cgl0286	936	ATGTCTCTCAATGGAAAAGTCGCCATCGTTACCGGATCTGGTGCAGGACTTGGTCGTTCCTTCGCTCAGGAGCTTGCCCGTCAGGGTGCATCTGTCATCGTCAATGACGTAAACCAGGCAGCCGCAGATGAGACTGTCGCAGCAATCACCGAAGCCGGCGGCAAAGCCGCCGCCGTTATCGCCCCCGTTGGACCCTCTGAAAGCGCCGCATTGCTGGTGCGGGAGGCCGTCGACAAGTTCGGTTCTTTGGACATTCTTGTCACAAACGCGGGCATCCTTCGTGATAGGTCCCTGCTGAAGATGACGGACGATGATTTCGATGCAGTCATTAACGTGCACCTCAAGGGCACTTTCACCTGTGTTCGCGAGGCATTTGGATACTTCAAGGAGAATGGAATC…	0.566239	115	60	1.91667
Cgl2524	309	ATGCCCAAAAAAAATGTTTTTCAAACAATTCATGAGGTCGCTGCCAGGTTCAGTCACTTGTGGGCAGTGACTTTTAACCAAAGGTGTGAAGGGGTTCACAATTTGACGGACATTTCGCCAGGAAGCCCTACCCCCACGGTTAACCCCTGCCACAGATTTCACAATTCCCCCCGCCGGGGTTCAATCGAATGGTTGAGACGCCCATTCCAGGGGCGTTTTCTTCTAAAGCGTGATGTGCCGCCGAGGGGTCCACGGGGCGCCTGGCGCTCCCCTACCCCGATATGCGCTTCGGAAAAACCCGCACCTTAA	0.540453	46	24	1.91667
Cgl1331	951	ATGTCAGATCTTAATCAAGGGCCTGGAGCTTCAACGGCCCAACCGAAACCGATTGAAGCCAAGCCACTACGCCACCCTGGCCGGTGGGTCGCAGCCGCTATCATCGTGGCACTGCTCGCATGGTTTATCATCAGCGCGCTCAACAATGAGGCCTACGGTTGGGATACCTACCGCTCGTATCTTTTTGACACCCGCATTGCCACCGCGGCACTTCACACCATTGCGCTGACCTTGCTGTCCATGATCTTGGGTGTGGTTCTCGGCGCAATCTTGGCCGTCATGCGTATGTCCGGCAACCCTGTCATGCAGGGCGTAGCGTGGCTGTACCTGTGGATTTTCCGCGGCACCCCAATTTATGTGCAGTTGGTGTTCTGGGGCCTGCTGGGTTCCTTGTACCAG…	0.559411	113	59	1.91525
Cgl2347	1542	GTGTTTAAACACTGGGGTCAAGCTGTGGTGATAGCTGCACTGGGCGTTGGTGCCGTAGTGATGGCTGCGTTGAGAATCAGCAGCGCGAAGGCATTTGAAGCACCGCAAACCTGGGTGGGTACCGCAGAAACCATCAAGTTTTTAGACAGCGGTGATCAACTAATCGGTTTGAGAGTAGAAGGCTATCCAGCGCCGATTCCAGTGTTTTACTCTGGTAGCGACACCATTGAGAAAGCCTCTCTCATTGCAGTGTCCGGTCGGATTAAACCAGATAGTTTCCCTGGGGTGGGTGATCTGACCATTTCCACTGAAGACATTGATCAGTTGGAACCGACCACTGGTTATAGCGCATGGGTGAACCAGGTGCGTGACGGGTTTTCCCAAGCCGTGGAAGAAACC…	0.529831	180	94	1.91489
Cgl0112	1422	ATGAAATTTTGGATACCCCAACGGAAGAGGATTTTTAAGATGGCTTTGGTTCTTGGAATCGATAGTTCCACCCAATCCTGCAAGGCTTTGCTTGTCGACGCCGCCACCGGCCAGGTTATCGACGAAGGCCGCGCGAGTCACCCGAGCGGGTCGGAGGTAGATCCACGTGCGTGGATCGCTGCGCTGGATCAAGCTACCGAGGGGTTGTTAGAACGCGCGGACGCTGTATCTATTGCAGGCCAGCAGCACGGCATGGTGGCGTTGGATGAAAACGATGAAATCGTTCGCCCGGCGTTGTTATGGAATGACACTCGTTCTGCCCAGGCTGCGTTGGATCTCAATGAGGAGATCGGCGGCGATCAGGCTGCGGTAGATGCCACGGGAAGTGTGTATGTTGCT…	0.585091	178	93	1.91398
Cgl1951	888	ATGTCTGCAAAGCGTACTTTTACCCGTATCGGTGCGATTCTTGGAGCAACTGCACTTGCCGGAGTTACCCTCACCGCCTGTGGTGATTCAAGCGGTGGCGACGGATTCCTCGCAGCCATTGAAAATGGTTCTGTCAATGTCGGCACCAAATACGATCAGCCTGGTCTTGGCCTCCGCAACCCAGACAACTCCATGAGCGGTCTCGACGTGGATGTTGCTGAATACGTAGTCAACTCCATCGCTGATGACAAGGGCTGGGATCACCCCACCATCGAATGGCGTGAATCCCCTTCTGCGCAGCGTGAAACCCTCATTCAAAACGGTGAGGTAGACATGATCGCAGCAACCTACTCCATCAACGCTGGCCGTTCAGAGTCCGTCAACTTCGGTGGCCCATAC…	0.558559	111	58	1.91379
Cgl2734	381	ATGACCCTGCAACTATTCACCGACATCGTGTCTCTGGTGTTCATTCTCAGCGGCGCATTCTTGTCATTCTCCGCATCCATCGGCCTCATACGATTCAAAGACACCATGTCCAGAGTCCACGCCATGACCAAACCCCAAACAACCGGCCTTATCCTCACCGTTGTAGGCGCAATCATCCGCATCTTAGGCCACGAACACTTCGATCAATCACAACGCAGTGACCTCGGAGTCCTTGTTCTCCTCGTACTGTTTGCACTGCTCACCAGCCCAGTGACCGCGCAGCGTGTCGGCCGTGTGTCCAGGCGTGAAGGACTCTACGGTGCAAAGGACGATATGTCGGATAACCAGGCTCCTGCGGAGTTGAAGCCGAAGAAGTCTTGA	0.543307	44	23	1.91304
Cgl1632	2667	GTGCAGACCCATGAGATCAGGGAGCGTTTTACCAATCACTTCGTCAATGCCGGTCACCAGGCGGTACCTAGCGCGTCACTGATTCTCGACGACCCTAACCTGCTGTTCGTTAACGCAGGCATGGTTCCATTCAAGCCGTACTTCCTGGGCCAGCAGACCCCACCTTTTGAAAACGGCACTGCGACTTCCATTCAGAAGTGTGTTCGTACCCTGGATATCGAAGAAGTGGGTATCACCACTCGCCACAATACCTTCTTCCAGATGGCAGGTAACTTCTCCTTCGGCCAGTACTTCAAAGAAGGCGCAATTACCCACGCATGGGGCCTTCTGACTGGTTCCGTAGCAGACGGAGGCTTTGGCCTTGATCCAGAGCGCCTCTGGGTCACTGTGTACCTCGAT…	0.577428	350	183	1.91257
Cgl1535	846	ATGAGTTTTTCAGACCCCTATGCAGGCAATATTTTTGGTGGACACTCCCGCAACAAGCAGCCGGAGTATCCCGATGTGCCCGCAAAACCAGGCCTTGTGGTGGAAGTTCGTGGAGATGGCTTCGTCGGCGCTGTGACCGGTTTTGAACGCACCTACGATGGTGATTTTGTGCGTCTCGAGGACCGCCGCGGACGCGATGCGCTGTACAAGCTGCGCAAGGGTGCGTTCATGATTGATGGGCAGATCGTTAACCTCACCCGTTTCGTGGAAAAACAAGCACCACGTAAATCTAATTCTGGTTCCAGGCGTGTAGAAAACGCGCAAGCAAAGGTCGCGGCGCCGTCACGCATCTGGGTAGAAGGCATCCATGACGCCGCCATCGTGGAGAAAGTGTGGGGA…	0.553191	109	57	1.91228
Cgl1528	1092	ATGAGTGATCACGGTTTCCTAGAAGACAACCTAGGTACCCTCACCACCACCGGAGGCACTGATTTAGGGCGCAGCACCGCAGTGGCTCCGGAGGCGCTCAAGCGCGCCAGGCAGCGCATCGACGTCCAATTGCTTTACGACGCCGTCCTCCAACACGACCGCACCCTCATGGCGCGTGCCATAACCCTGTTGGAATCCACTGCGCCAGCCCATCGCGCCTTGGCCCAAGAACTCCTGGTCAAGCTGCTGCCGCATTCTGGAAACGCCCTGCGCATCGGCATCACAGGAGTCCCCGGTGTTGGTAAATCAACCTTCATCGAAGCCTTCGGCCTGCACCTGATTGAACAGGGACACAAGGTGGCAGTAGTAGCGATCGACCCGTCCTCGACCAAAACTCGC…	0.575092	151	79	1.91139
Cgl2609	1143	GTGGGAACAGGTCATGGGATTCAGCAAGGCGGCCACCCGAACCGTCTTTGGTGGAGGAGTAGGAGCGATGATCGATCTGGCCCGTTCGAACATAAGGAATATTCCTACTCCATGATGATTGATACACCTGCTGTTCTCATTGACCGCGAGCGCTTAACTGCCAACATTTCCAGGATGGCAGCTCACGCCGGTGCCCATGAGATTGCCCTGCGTCCGCATGTGAAAACGCACAAAATCATTGAAATTGCGCAGATGCAGGTCGACGCCGGTGCCCGAGGGATCACCTGCGCAACCATTGGCGAGGCGGAAATTTTTGCCGGCGCAGGTTTTACGGACATCTTTATTGCATATCCGCTGTATCTAACCGATCATGCAGTGCAACGCCTGAACGCGATCCCC…	0.534558	128	67	1.91045
Cgl0873	174	ATGGCAGTTCCAAAGCGCCGTATGTCCCGCGCAAACACCCGCATGCGCCGTTCCCAGTGGAAGGCCGACAATGTCGCCCTTCAGGAGGTCAAGATCGACGGTCAGACCGTTCGCATCCCACGCCGTCTGGTTAAGGCAGCACAGCTCGGTCTCGTGGACGTAGAGCAGTTCTAA	0.597701	21	11	1.90909
Cgl1147	1557	ATGAACACCCTGGTAAAACTTCGTTTCCGCGAGCTAATTCCCGCCGTTGTTGCAGGTAGCGTCACGATGATCGCCTCCATCACCCTGACGGTGGTGTCGGCCTGGCTGATCACCAAAGCTTGGGAAATGCCGCCAGTGATGGATCTGACCGTGGCGGTCACCGCTGTGCGAGCCCTGGGCATTAGCCGTGCGATGTTCCGTTATATAGAGAGAATCGTTTCACATGACTTGGCGTTGAAGGCAGCCAGCCGAGCCCGTTCGAGTGCATATCAACGCCTGGCTTCGTCGCCAAACTCTGCGTTGACGATGCGCCGCGGCGAACTGCTTAGCCGCCTTGGTGTGGATATCGATTCGGTTGCCGATGTCATCGTCCGCGCCGTCATTCCCGCCGGAGTTGCC…	0.565832	185	97	1.90722
Cgl2352	681	GTGCGAACACTATACTGTCCACTCATGACTACAACGGTGAAACGCCGCGCTCGCATTGGCATCATGGGTGGCACATTTGACCCCATTCATAATGGTCACCTTGTGGCGGGCTCAGAGGTAGCGGATCGATTCGATCTTGATCTGGTGGTGTACGTTCCCACCGGACAGCCATGGCAAAAGGCGAACAAGAAAGTCAGCCCAGCGGAAGATCGTTACCTGATGACGGTGATCGCCACTGCCTCTAATCCACGGTTTATGGTATCGCGGGTTGATATTGATCGGGGAGGGGATACTTACACGATCGATACCCTGCAAGATTTGAGCAAGCAATACCCGGACGCCCAGCTGTACTTCATCACCGGTGCCGATGCACTGGCACAGATCGTGACGTGGCGCGAT…	0.525698	82	43	1.90698
Cgl0004	1185	ATGCACATCCGTTCTTTGGAATTACGTGATTACCGTTCCTGGCCTGAACTCAAAGTGGATTTGGAACCTGGAATTACAGTTTTTATCGGCCGCAACGGTTTTGGTAAAACCAACATCGTCGAGGCCATCGGCTATCTTGCGCATTTGTCATCGCATCGGGTGTCCTCTGATGCGCCATTGGTGCGGGCGCACGCTGAAAACGCCCGAGTTTCGGCGGTTGCTGTTAATCAAGGCCGAGAATTGGCAGCTCACTTGCTGATCAAACCCCATGCTGCGAATCAGGCAAGTTTGAATCGCACAAAAGTCAGGACTCCCCGGGAGCTGCTTGGTGTGGTGAAAACGGTGCTGTTTGCGCCGGAAGATTTGGCATTAGTCAAAGGCGAGCCAGCAGAACGTCGC…	0.556962	143	75	1.90667
Cgl0122	1275	GTGAGTTTCCGAGATATTTTCGCTGACACCAGACCGCTGAAAGAACCGGCCTTCAAACGCCTCTGGCTTGGCAATGTTGCCACCGTCATTGGTGCCCAATTAACTGTTGTTGCCGTTCCGGTGCAGATTTACCAAATGACTGGGTCCTCCGGCTATGTGGGCTTGACCGGGCTTTTTGGCCTTATTCCTTTGGTTATTTTTGGCCTTTATGGTGGATCCATTGCGGATGCTTTTGATAAACGCATCGTGCTGATCTGCACCACGATCGGCATGTGTGTCACCACTGCCGGTTTTTGGGTGCTGACCATTTTAGGCAATGAGAATATTTGGCTCCTGTTAATAAACTTTTCTTTACAGCAGGCATTTTTCGCGGTGAATCAACCCACCCGAACGGCGATC…	0.534902	162	85	1.90588
Cgl0472	1275	ATGGGGTTTGTGTCTACAACTTTTGATGTGTTGATCATCGGCGCGGGCCCCTCAGGTGCCAGCGCCGCCGTCCATGCGGCCAGGACTGGGCTTCAAACATTGCTTATCGACGCCTCCTCCTTCCCGCGGGATAAAACGTGTGGCGATGGCCTTACTCCCCGTGCGATTCACCAGCTAGAACTTCTAGGTGTTGCTGATCAGGTTACCGGGGATTATTTCAACAAGGGCTTGAAACTGCATGGTTTTGGTGGCTCTGTTGAGGCGCCGTGGCCGGAGACATATTTCACGAATAAGGGTTCCGCGATGTCGCGGATGGAGTTCGATGATTTGTTATTCCGCTTGGCAAAATCTCATGAGGAAGTAACCACGTGGGAGAACGCGAGCGCCCAAGACCCCATT…	0.574902	162	85	1.90588
Cgl0391	816	ATGGCCATTGTTTCCCTCGACAACGTCACCGTATCCATTGAAGGAAAAAAGCTTCTCGACGCCGTCTCCCTCAAGGCCTACCCCGGGGAAGTGTTGGGACTCATCGGCCCAAACGGTGCCGGAAAATCCACTCTGCTGAGTGTCCTTTCAGGCGATCGGCTTCCCGATTCAGGCGAAGTCAACGTCGGTGGCTTAGATCCCGCAACAGCAGCGGCATCCGATATGGCCAGGGTGCGAGCAGTCATGCTTCAAGATGTCAGCGTGGCATTTTCCTTCCTCGTGTGGGACGTCGTAGAAATGGGCAGGCGGCCGTGGCAGAAGGCGTCAACCCCCGAAGAGGATCATGAAATCATCGAAGCAGCGCTTGCCGCCACCTCGGTATCGCACCTTGCCGAACGT…	0.5625	101	53	1.90566
Cgl1909	819	TTGCGTGCCATCGCCGCGGAAACTGCCACGCTTACCGCTGTACGTATCAGGGATAAGCGTGCTGAACTCACCAATTTGTGGGACTACACCAACACCAAAAGTTCGACAGTCGATCCGGTGACGATAGTAGATACTTTGGCTGAAGATTTTATCGCCAATAGGTTGCAGGAACTTCGGCCTAAAGACGGGCTGATAGGCGAGGAAGGGACGGGGACGGCGTCGATAAGCGGAGTTACCTGGATCGTCGACCCCATTGACGGCACCGTCAACTTCCTTTATGACCTGCCCCAATACGCCGTCTCGATCGCTGCGGCGATCGACGGCGAGGTCGTGGCAGGTGCTGTGATCAATGTGGTCACCGGGGTGCTGTACACCGCCGCGCGCCACGAAGGTGCCACC…	0.568987	101	53	1.90566
Cgl1540	2832	TTGGAGCTCACTGTGACTGAAAGCAAGAACTCCTTCAATGCTAAGAGCACCCTTGAAGTTGGCGACAAGTCCTATGACTACTTCGCCCTCTCTGCAGTGCCTGGCATGGAGAAGCTGCCGTACTCCCTCAAGGTTCTCGGAGAGAACCTTCTTCGTACCGAAGACGGCGCAAACATCACCAACGAGCACATTGAGGCTATCGCCAACTGGGATGCATCTTCCGATCCAAGCATCGAAATCCAGTTCACCCCAGCCCGTGTTCTCATGCAGGACTTCACCGGTGTCCCTTGTGTAGTTGACCTCGCAACCATGCGTGAGGCAGTTGCTGCACTCGGTGGCGACCCTAACGACGTCAACCCACTGAACCCAGCCGAGATGGTCATTGACCACTCCGTCATC…	0.582627	379	199	1.90452
Cgl1324	765	ATGGAGAAGCTTCTAATGACCAACACCCTATGGAATTCAGTAGACGAACTCCCCATCCACGACTCCTGGAAACCAGTACTCAAACCAGTCGAAGACGCCATCCGAAAACTCGGTGTATTCCTCGCGGAAGAAGAATTCCTTCCACCAGTAGATGACGTATTCAGAGCATTTAGCTACCCCTTTGACGCAGTAAAAGTACTGATCATGGGACAAGACCCATATCCCACCCCAGGACATGCCATGGGACTGAGCTTTTCCACCCAACCAGACGTACGACCACTGCCACGGAGCCTGAACAATATCTTCAAAGAGCTGGTGAGTGATGTCGGCTCTTTAGGCGATTCGGCGTCAGAGCAGGGGGCCTTGGACTTAGGTATTAACGCGCCGGGCTCTGTCGCT…	0.543791	99	52	1.90385
Cgl0717	1317	ATGACACCGAAAGAAATACACCTCAACCTTTTTGCTTTCGGTGCCGGGCACCACGCGGCGGCGTGGCGAGCGGTGGAGGGAAGCGTCGAAAAGCTGGGTTTAATTTCCTGGTGGGAGGAACTCGCGCGCACCGCTGAGCGGGGCAAGCTGGATGCGGTCTTTTTGGCCGATGGGCAGGCGATTAATCCGGTCGGTCTGGAGAATGGGCCGGGCTGGTTTTTGGAGCCGGTGACCGCGTTGACTGCGATGGCGCGGGCGACGAACAATATTGGGTTGATCAGCACAATTTCCAGTACGTTTTGGCAGCCGTTTCATGCGGCGCGGATGATCGCCAGCTTGGATCATATTTCGGGTGGGCGTGCTGGAATCAATGTGGTGACATCGATGACCGATGCGGAG…	0.557327	158	83	1.90361
Cgl1414	1782	ATGCTCGTAGACATTGCTATTGAGAACCTCGGAGTTATTCCAGCGGCCTCAGCTGAGTTCAGCTCAGGTTTAACAGTGCTCACCGGTGAGACCGGCGCCGGAAAGACCATGGTAGTGACAGGTTTACGCCTGTTATCCGGCGGTCGCGCCGACGCTTCACGCGTGCGCACAGGATCCCCTCAAGCTGTTGTGGAGGGGCGCTTTGTTACGCAAGGCGTGCCCTGCGACATTGTCGAACGTGCAACCGGAATCGTTTCGAACGCCGGAGGTGCCGCAGATGAAAATGGAGAGTTTTTAGCTGTCCGTTCCGTCGGCGCCAACGGCCGTTCAAAAGCTCATCTCGGTGGTCGCTCCGTACCTGCGGCAACGCTGTCCGAGTTCTCTGATGAGCTGTTGACC…	0.579686	217	114	1.90351
Cgl2421	393	GTGTTCTGCCAACCACAAACCCATCAAAACCAGGCAACATCCCCACCCCAACACCAACCTGTGATACACGCGGGGACTACACCAAACAAGGTGAAAAGAACACGACCCAACTGCCCGGTATGCACCGGCCCCATGAGAAAAAACAGCCACTACAACAAAAGGCACCACCCGATGGCGCTGCACCACCTGCAACGCCACCACCACCAACACCCGACCCAACGACCACCACGCCCACCGATTCCAACTCTTTATCAACTGGATCCTCAACTCCCATCACGCACCAACCTCGCCAACCAACTAGGCGTGACCCGTCGTACCCTCACCAACTGGTTCCACGACTACTGGTTCGTACAAGTCCCCCGCAACACCGACCGCTTCCGTGTCTATGACTAA	0.562341	59	31	1.90323
Cgl2366	612	ATGTCAAACGCAGAAATTAATCCCGTTGAATATGAAATCAACAACCACGCCCCTGGTACCGCGCTAAACCCACAGTGCGAAGACGGCGCCAACGTAGAAATCATCACCTCCCGTGAAGTCCCCCTCGGCGGACCACGCGCCATGACCGTGCACCGCACACTCCCCCAACGCCAGCGCTCCCTCATCGGTGCCTGGTGTTTTGTGGATCATTACGGCCCCGATGATGTCTCACTAACCGGTGGCATGGATATGGCCTCCCACCCGCACACCGGATTGCAAACAGTCACGTGGCTTTTTGAAGGCGAAGTCACCCACCATGATTCCGGCGGAAATCACGCAGTCGTGCTTCCTGGCGAAGTCAACCTCATGACCGCCGGCGCAGGCATCTGTCACACCGAA…	0.555556	78	41	1.90244
Cgl2535	750	TTGCCACATTTCACTAAACGCCCCGCACAACCCCAAGCAGCCTTGGCGGAAGCCGCAGGTCTACGCTGGCTCGCCGAAGCATCTTCAGCTGTGGCACAGGTTGTTAGCGCCGACGCAGAGCAGATCACGACTGTTGGCGTCGAAACGCAATTGCCCACACCCGATGCGGCCTTCAAGGCCGGCGAAGAGCTCGCCCGCATCCACCTTGCCGGCGCCCCAGCGTTCGGCTGTCCACCAGCGGGCTGGGCGGGGTTAAACTACATCGGCACCCAGGGACAAGCATGCTTATCGACGCCCACCTGGGGTGTTTTTTACTCCCAGCAACGCGTACTCCCGTTTGCGCGCCGGGCACGCAGGCGAAATCACCTCACCGAGCACGCACTCTGGGTCGTGGAAGCC…	0.597333	97	51	1.90196
Cgl1917	1536	ATGACAATGACTAGAACTCCGCTCACTCAGGCTGCAGCGACGCTGAAGGCACGGTTCCGTGAGATCGGCTACACCACTTCGGGCATCAATAATGTGCTGGGCCCGGATTTCGTGGCTGCCATGCACGCCGGTCAGCCGGCCGCAGTGCGCTTTCACCTCGATTCCTTGCCGGAATCAGACCTCAACCTCGCCCTACGGGCGTTCGTGTTGAGGGACCAGGTGCGCGTCGAAAAGCTTGCTGCTTTGCTCGGGGAAGCACTCAAGACGCTTGTCGACGCCTCTCTCGTTGAAATTTCCGGTGAGTACGCCCAATTCTTAATTGATATTCGTCCGCATTTGATTGCTGGGCGTCAGCAGTGGGTATTTTCTGATGCTGATGCGTCCATGACTCAACATGTT…	0.575521	192	101	1.90099
Cgl0953	1737	ATGTCTAATTTGATGGCATCATCGACACCGAAACAGGCGTTCAGCGCTGCTTTCACGCAACTGAAACCGCACCGGATCAAGTTATTTGGGGTTGTTCTTTGTGGCGTGTTGGTGGCCGTCGCGGGGTTGGTAGGGCCCTGGGCGGTGGGTGGACTCGTCGATAAGCTCCTTGCAACCCCGAGCATGCGCGACGTTGTAGTGTTCGCGCTGCTTATCGTGGCTGGCGGCGTTGTTTCGAGCCTGGGCACGTGGTGGGGCAGCGCGCTGATGGCGCGCGCGTTGGAGCCGGCGATCGCGGGGCTGCGCGAGGATGTGTTGCGCGCGGCGGTGAGTTTGGATGCGAACACGATTGAAACGGCGGGGCGCGGCGACGTGATTTCGCGTATCGCGGATGATTCG…	0.587795	209	110	1.9
Cgl2010	1152	TTGATCTATCGTGGTGGCGTGAAAACTAGCCAAGCGACCATCGCCCGAATTGAGAGAGTTCTCATTTGGGGATTGCATTTACTCATTGCCGTTTTGTTGGTGTTGGTGTGTTGGCGTGCCAGCCATTGGGGTGTGTGGGTGCTCGCTTTTGGCTATGGCGTGGTTTATGTGGCGGGTGTGGTCCCGAATTCGCCGTTTAAGAATCACCCTATGGCGTGGTTTCTTGTGCTGAGTTTGTTGTGGGCGAGCCTGATTTGGGATGGACCGGAGCCTGCGTATTTGGTGTTTCCGATGTTTTTCCTCGCAGTGTTGATCACGACACCGCTGAAATCCGCGATCATCATTGCAATACTGACGGCGATCGCGGTGGTTACGTTGGCTATGCACCTGGGGTTTTCT…	0.533854	133	70	1.9
Cgl1005	594	ATGCTGGACTCCGGACGAACCGGCCCCAACAACGTCAAAGCTGTTTCCAATTCCTCTATCACCGGCATCCTGATCACTGGCCTCATGCGCGTGGTGCTCTTCCTCGCGGTTCTCGGTGTTGTCGCAGGTGGCGTCACCCTATCCACCACGGGCAACCCAGCCGCGGAAGCATTCCAGCACGCTGCAGGCGATATCGGACTACGCATCTTCGGCGCCGTGCTGTGGGCAGCGTCCATTTCCTCAGTCATCGGCGCCAGCTACACCTCTGCAACCTTCCTGGTGGAAAACAAGCCAGAGAAGAAGCGTCTGCAAAACTGGGTGACCATCATCTTCATCCTGATTTCTTGCTCCGTGTTCATCGTGCTCGGCACGGCACCAGCAATCCTCTTGGTCTTCGCC…	0.555556	76	40	1.9
Cgl1346	324	GTGATTTTTCCGACTTCACAACCGGACGCATGGCAGAAAAAGGCTTTCGAATTCATAGAACAACGGAACCTAAGTCGCAGCAATTTTACCCGGGGAGCAGCCGATTCGACTTCCTACTGGTGGTCCTATAGCACTCCCTCAGGGCATCATCTAGCTGCAGGTTCACGACGCTTGGGATCGGGACTACCTATTGACTGGCAGCAGTGGAGATGGGACAGCCCGGAACCCCCTTCAGCTGCACCGTGGGATGATGAACGCTGGATTCCATATGACGGTAATATCTCCACATCAAACTGGACGATTGAACCTTTCCCCTTCGACTGA	0.521605	38	20	1.9
Cgl0749	153	TTGGCTGACGGGGCGTGTCTGCTGCCGTCAAAATCTGGATTCGGTTGGGGAGCCTCTGCACAACCGTCCTATATGGCCAAAACTAAAAAGCTCGAGGCTTTTGGTCACCTAGTTTGGTCTGGCTCAAAACTTGCATCTGTACCCAAATATTAG	0.496732	19	10	1.9
Cgl0269	2889	TTGCTATTTGTTGTGGCGCTTGCTGTGATCTCAGTATTTTTGGCGCCAATTTCGGTCAAGGTGATTGATCGAAAAGCTGGATGGCCTTTGGCTGTAATCTTTGCAGTCGCCGCATATTTTTTGGTGCGTGAGGCTGGTCCAATTTTGGATGGTCAGGCGCTGACCTGGGATATCACGTGGGTGAGGGATATTCTCGGCTCGGGTGTCGACGTCAAGTTTGCCTTGCGCGCTGATGCGTTGAGTTTGTTCTTTGCACTGTTGGCGCTGGTTATCGGCGCTGTGGTGTTTGTGTATTCGGCGGAATATTTGCCGCGGAAGAAGGGCAACACGAGTTTTTACACCATCATGACGGCGTTTACCGCTGCCATTTTGCTGCTCGTGCTTGCCGATGATGTCTTT…	0.571132	359	189	1.89947
Cgl0109	1512	ATGAACACCCCACTCCAGCTCAACACTGAAAACCTGCAGGAAATCGCTTCGACTTCCGGAGTGCAGATCCCAGCGTTCAACCGCGCTGACGTCGCCCCGGGCATTGTCCACTTCGGTGTTGGCGGATTCCATCGCGCTCACCAAGCGATGTACCTCAATGAATTGATGAATGAGGGCAAGGCCTTGGATTGGGGCATCATCGGCATGGGTGTCATGCCTTCCGATGTGCGCATGCGCGATGCCCTGGCCAGCCAAGATCACCTTTATACCCTGACCACTAAAGCTCCTGATGGAACTCTTGATCAAAAAATCATCGGATCCATCATTGACTACGTGTTCGCTCCCGAGGACCCAGCACGGGCCGTTGCAACCCTCGCGCAGGACTCCATCCGCATTGTT…	0.562169	188	99	1.89899
Cgl0212	1188	TTGATGTCTCGTTCGCCGGAGCAACATTTGGCAGAAATTTCAGCGCTGCTTCCCCCACAAAAGTCCACGTTCGTGAATCTGCGCGAAGCGTTGGGACGCCGCACGTTTTCAGCGGTCACTGCGCAGTGGGATTCGCCACGTTTTGATAATTCCCAAATGGATGGCTTCGCGCTTGGCCCCTCACATCTTAACGGTGGCACCTTCGCAGTCGGTCCAACCATTCCCGCTGGTCATGATCCTGATCAGTGGTACCCACGAGGCATCGAAAAAGACATCGCGCCGATTATGACGGGTGCGCGCCTTCCTAAAAACACCGCCGCGATCATTCCTGTGGAGAAAACCACACCGGGAAATTTCGACGCCCCACAGGTAGAAATCCCCGCCACCCCGCAAGGTCAG…	0.56229	150	79	1.89873
Cgl3090	954	ATGTCTGAAGAACAATCTGCCGTAGCACCAAAGATTCATGATGTCGCCATCATCGGCTCCGGTCCAGCTGGCTATACCGCAGCAGTATATGCAGCCCGCGCTGACCTCAACCCCATCATGTTCGAGGGCTATGAATACGGTGGATCTTTGATGACCACTACTGACGTGGAAAACTTCCCAGGCTTTGAAAAGGGAATCCTGGGCCCAGAGCTCATGGAAAACATGCGCGCTCAGGCCGAGCGTTTCGGCACCGACATGCACATGGAGCTTGTCGACCGCGTTGATCTCACCGGCGACATCAAGAAGCTGTGGGTCGGCGACGATGAGTACCACGCGCGTGCTGTCATCTTGTCCATGGGTTCTGCACCTCGCTACTTGGGTGTGAAGGGCGAGCAGGAA…	0.572327	112	59	1.89831
Cgl2398	693	ATGGACATCCCACACTTCGCCCCGACGGGAGGCGAATACTCCCCACTGCACTTCCCGGAGTACCGGACCACCATCAAGCGCAACCCAAGCAACGATCTCATCATGGTTCCTAGTCGCCTCGGCGAGTCCACGGGACCTGTCTTCGGCGACCGCGACTTGGGAGACATCGACAACGACATGACCAAGGTGAACGGTGGCGAGGCTATCGGCCAGCGCATCTTCGTTCACGGCCGTGTCCTCGGTTTCGATGGCAAGCCAGTTCCGCACACCTTGGTCGAGGCGTGGCAGGCAAACGCCGCAGGCCGTTACCGCCACAAGAATGACTCCTGGCCAGCGCCACTGGATCCACACTTCAACGGTGTTGCACGTACTCTCACCGACAAGGACGGCCAGTACCAC…	0.582973	93	49	1.89796
Cgl0204	585	TTGAAATCATACCCGATAGTCTCGAACATACTAAATCACCTAATCAGGGGGAATTACATGGATGTGTTAAAGATCGCCATCATCGCTGCAGCCATGATTGGTGTGCCGGTTCTGGTGGTTTTCCTCATTGTGTTTGCGGTGCACAAGTTGGCTAAGGAAGTGCCGCGGTCTGGTCGTCGTCCGGGTATTGGGTTGGGGTTGTTGCTTGGTTTTGTTGCGGGGCTCATCGTGTGGTTTGTGTGGTTGAGTTGGGGTGGTTATTACGAGAATGAGTTTGGGCAGATGCAAGGTCCGTATCGTCCGTGGCAGGTTGTTGCTTGTGGTGTCACGATGGTCGCGGTCACTGTGATTCTTGGTCTGTGGACTAGGTGGACTGCGTCTGGTCCGTTTTATTCGGCG…	0.523077	74	39	1.89744
Cgl2985	1461	ATGGACCAGAAATTGGACCAGCAGAAGGTAGACCGCGTATCGCCCGGTGATAGTGAACCGGTGGCACGGGATTTTATCAATGCAATCGGCGGTCGGTTTGGTCGTTTTGCGCAGGTGGGCACTCAGCGGTTCTGGACTCCCCTGCGTGTTTTGATCACCACTTCCCTGGTGTTTTTGGCCATGGGGTTTTTAACAAAAGCCAATTGCATCCAGGGTTCTAGAGGTACTGATGGTGTGGTTTCTTTGAACTGGTCGGGAAGTCGCCAGTACACCTCAGCCTGTTACAACGACATCGTTCCGCTCTATGGGGGGCGCGGAATTGATGCGCCAGGTTTCCCTTATGCCTTTTCGTGGCAGGAAGGTGATCTCACCAGGTACATGGAGTACCCGGTGTTGGGC…	0.540041	184	97	1.89691
Cgl1665	477	ATGACGCCACAGAAACTTCACCGTTTTGCAGCCCTTTTAGAAATGGGTACCTGGACCCTGCTGATCATCGGCATGATCTTAAAATACAGTGGAGTGACAGACGCCGTAACCCCTATTGCCGGCGGTATCCACGGCTTTGGCTTCCTCTGTTTTGCAGCCATCACCATCACCGTGTGGATCAATAATAAGTGGACATTCCCGCAGGGTATCGCAGGTTTGATCGTCTCTGTTATCCCGTGGGCTGCATTGCCATTTGCATTGTGGGCAGACAAGAAGGGCCTCGTTGCCGGCGGATGGCGCTTTTCAGATCCGTCCGAAAAGCCACACACTTTCTTTGACAAGATCTTGGCTCAATTGGTCAGGCACCCAATCCGATCCATTTTAATTCTGCTGGTGATT…	0.505241	55	29	1.89655
Cgl0183	438	ATGGTCGATTTTGACACCATCGCAGCCCGACTTGTCACCGAAACAGAAGAAGCAATCATCTACGCCACCCGCGATGGAATAATCAGACTCTGGAACGGCGGCTCCGAGAAACTCTTTGGATACACGGCCGGCGAAGCCCTTGGAAAATCACTCGACATCATCATTCCCGAAAAACACCGCAAGGCCCACTGGGACGGATGGGATCGCGTCATGGAATCCGGCGAAACTCGCTATGGCTCCGAACCGCTTAACGTTCCAGGCATTCGTGCCGATGGATCCAAAATGTCTTTGGAATTCTCCATCACCATCCTGAAGGACGATTCCGGAAAAATCGAAGGCGTTGCAGCTTTTCTCCGCGATGTCACCGCCAATTGGGATGAGAAAAAGGCCCTGCGGATC…	0.525114	55	29	1.89655
Cgl2157	1461	GTGACCACTCCACACTTGGATTCTGCACAAGATATTGATCTGTCCCGCGTCCACCTCATCGGTATTGGCGGAGCCGGAATGTCTGGCGTTGCCCGAATCCTGCTTGCCCGCGGTAAGACAGTCACTGGTTCCGATGCCAAAGATTCCCGCACCTTGCTTCCACTCCGCGCCGTGGGAGCCACCATCGCAGTGGGACACGCTGCGGAAAACCTTGAGCTTTCCGGCGAACTTCCCACCGTCGTGGTGACCTCTTTTGCCGCCATTCCGCAAGACAACCCGGAACTTGTTCGTGCACGTGAAGAAGGCATTCCGGTTATTCGTCGCTCCGATCTGTTGGGCGAATTGCTGGAAGGCTCCACCCAGGTCTTGATCGCGGGTACCCACGGTAAGACCTCCACC…	0.561944	182	96	1.89583
Cgl1401	1434	ATGGAACAGCACGGAACCAATGAAGGTGCGCTGTGGGGCGGCCGCTTCTCCGGTGGACCCTCCGAGGCCATGTTCGCCTTGAGTGTCTCCACTCATTTCGACTGGGTTTTGGCCCCTTATGATGTGTTGGCCTCCAAGGCACACGCCAAGGTTTTGCACCAAGCAGATCTACTTTCTGATGAAGATCTAGCCACCATGCTGGCTGGGCTTGATCAGCTGGGCAAGGATGTCGCCGACGGAACCTTCGGTCCGCTGCCTTCTGATGAGGATGTGCACGGCGCGATGGAACGCGGTCTGATTGACCGCGTTGGTCCTGAGGTGGGCGGCCGTCTGCGCGCTGGTCGTTCCCGCAACGACCAGGTGGCAACCCTGTTCCGCATGTGGGTCCGCGACGCAGTG…	0.593445	182	96	1.89583
Cgl1431	816	ATGAATGATCCAGCTCATCCCCCAATTCCACCAGTATCAAAACGAGACGCTCCGGCGTTTAGCGATCTTCAACATCGAGCAACCAGCGCCAGCGCTTTTACCCAAGGCAGCACGACTTATCACGATGTCCGACCTGGATATCCGGCTGAGGCCGTGGAGTTAGCCCGTGGGTTTGGCCGAGTCCTGGATGTCGGTGCAGGTACCGGAAAACTAACCAGTGAGCTAACAGCTGATCAGGTCCTAGCCCTTGATCCAAGCATGGACATGTTGCGGGTGTTTCGCTCCGCGCTTCCGGCGGTTCCCTGCTGGCAAGCGACAGCAGAACACACAGGAATACGTGACAACGCGGTTGATCTGATTACGTGCGCACAAACGTGGCATTGGGTTGACGTGACGGCT…	0.53799	91	48	1.89583
Cgl0801	1107	ATGCGTCCCGAATTTTCTGCAGAACTCTCCGAGCTAGACAGCACGCTGACAACCATTGAAAAAGTGCTGAACCCGCAAGAGATGTCTGACCGAGTCAGAGAACTTGAAGCTCAAGCAGCTGACCCGTCTCTGTGGGATGACCCTGACCATGCACAGCAAGTCACCTCTGAGCTGTCCCACGTCCAGGCGGAGCTGCGCAAAATTACCGATCTGCGCCAGCGCATCGAAGATCTGCCCATCATGGTGGAACTCGCAGAGGAAGAAGACGGCGATACCTCCATCGCGGAAGAAGAACTCGCCGATCTGCGTTCTCTGATCGATGCGTTGGAAGTAAAGACCATGCTGTCGGGTGAATATGATGCTCGCGAGGCAGTGATCAATATTCGATCCGGTGCCGGT…	0.555556	127	67	1.89552
Cgl1436	1551	ATGACGATATTGTTCATGCTCATTACATTGCTGCTCGCCACCGTGATTGTGGTGGCCATCGGCGATAAAACCGGACTCCCCTGGCCTGCTTTGATGACTATTGTCGCCGCAGGTGGAGCGTTGTTGCCATTTTTGCCGGAATTTACTATCCCGGCCGATCTGATGTTGCCTATTTTCATTCCGCCGCTGCTGTGGGCGCTGGCGAGGAAGTCATCGTGGGCGGTGATTAGGTCGCAGATGTCTACCATCATCACGATGTCGGTGTTGTTGGTGTTCGTGACCATCGCGGCACTCACGGGTGCATCCATGCTGTTGCTTCCTGGCATTGGTCTTGCTGGTGCGATCATGTTGGCTGCGGCTATTGCTCCACCGGATCCTGTTGCTGTTGATGCAGTGGCG…	0.558994	180	95	1.89474
Cgl0652	1134	ATGCCCACCCTCGCGCCTTCAGGTCAACTTGAAATCCAAGCGATCGGTGATGTCTCCACCGAAGCCGGAGCAATCATTACAAACGCTGAAATCGCCTATCACCGCTGGGGTGAATACCGCGTAGATAAAGAAGGACGCAGCAATGTCGTTCTCATCGAACACGCCCTCACTGGAGATTCCAACGCAGCCGATTGGTGGGCTGACTTGCTCGGTCCCGGCAAAGCCATCAACACTGATATTTACTGCGTGATCTGTACCAACGTCATCGGTGGTTGCAACGGTTCCACCGGACCTGGCTCCATGCATCCAGATGGAAATTTCTGGGGTAATCGCTTCCCCGCCACGTCCATTCGTGATCAGGTAAACGCCGAAAAACAATTCCTCGACGCACTCGGCATC…	0.558201	144	76	1.89474
Cgl2257	1035	ATGGCATTTGCAGACATTGTGCGCAGCGTCGAAAACCGCACCAACGCAGCGACCCTCAACTGGTCCATCAAAAATGGCTGGAAGCCCGAAGTCACCGGATTTTCCGGGTACGGCTCCGGGCGTCGAGTGCGCGTCCTTGCGCGCGTGCTCATGTCCAACCCCGAAAATTTGCTTGTCGACGCCCCCTCCCAATCAATTACCCAACAAGCACAGCGCGGTTGGCGCCAGTTCTTCACCATCCAAGTGCCCAACCTGCCAGTAACTGTCACCGTTGGTGGGAAAACAGTTACCTCATCCACCAACGACAACGGCTACGTTGACCTCCTGGTGGAAGACCACAACCTTGACCCCGGCTGGCACACCATCCAGATCCAAGCCGAAGGTTCCACCCCCGCCGAA…	0.585507	144	76	1.89474
Cgl0693	927	ATGTCATCTCATGATCTCGTTGACGTAGTTGTCGTCGGCGCCGGCGCTGCAGGTCTCGCCGCCGCTGTCGCGCTCGGCCGCTCACTGCGCAGTGTCATCGTCATCGACGCTGGTCAACCCCGTAACAGCTATGCGCACGCTGCTCACAATGTCCTCGGCCAGGAAGGCATTGCGCCCGCCGAGCTGCTGGAAAAAGGCCGCGCCGAAGCGCGTTCCTATGGCGTCACCATTGCGCCCGGGCGCGTAGCAAAAGTTGAGCGCACCGGTTCCACCTTCGCCATAACGCTTGACGACGCCTCCCTCCTTCACTCTCGGCGCATCATTTTGGCCCACGGCGCCGTTGACGATCTGCCAGAGGTAGAAGGACTGTCAGATTTTTGGGGAACCAAAGTGTTGCAC…	0.581446	108	57	1.89474
Cgl2528	663	TTGACGCAGTGGGGTAATTCGAATGTTGTGGAGGACTATCTCACAGCACTTTTCCGTGCAGAAGAATGGGATGAGGAACCAACAACAGGAAAACTCGCTGAAGTAATTGGAGTTACCGCATCAACGGTGTCGGCGACGCTCAAAAAACTCAACCCTGAGGGCTTCGTCAATTACCGTCCCTACGGGGACATCGAGCTGACGCCCGCAGGTCGAGACATCGCCATCAACGTGATCAGGCGGCGCCGGATCATTGAGACCTATCTGTCTGAGAAGCTTGGATTAGGCGCTCATGAACTACACGGCGAGGCAGATTTATTAGAGCACGCAGTGTCTCCACTGGTGTTGGAGAAGATGTTTCAGGCAGTGGGCTATCCAACGTTGGATCCTCACGGGGATCCC…	0.53092	72	38	1.89474
Cgl1892	309	TTGCTGCATCGACACCTAATTTCTGAAACTACGAGTAATACCGCAGCGGCAGCAGTTACCGTTCCCATCGTGGTTCCACTTGCCATAGCGGCCGGTATTGATCCAGTTATCCCGGCTATGGCGGCTGCATTCGGTGCTTCATTTGGGTTCATGCTTCCGATTTCCACACCGCAGAACGCCATCGTCTACGGTTCGGGCTGCGTATCCATTGCTCGAATGATCCGCACTGGAATTAGCTTTGACATCATCGGGGGAGCGCTCATCGTATTTTTCCTCCCAACTGTGGCAACCATGGTTGGAATTGGCTGA	0.524272	36	19	1.89474
Cgl1968	2766	ATGACCCGTTCCATTGGTGAACTTGGTCGTCGTCGAAACGAAGATGTACTCGACGATTTTGATGATTTCGAGGAGGAGATCGCAACGAAACCCGCCACACGAAAATCGCGGAGCAAGGCTGTTGAACCTGAGCCGGAATTCGATGAGGATTTTGATGAGCAATCAGGAAACCGCACTTCTGCCTACGTGGAAGAGCACGCAGACGGCATTGCATTAAGCCTGGTTGGAATTGCAATTGTCTTGGGCGCTGCGGTGTGGCTGGGCATTGGTGGACCGATTGGCACGTTCATCGCCGATATCGTTCACCTCGCTATTGGCGCTGGTGCTTGGATCTTGCCGGTCGGCCTCATTGGGTGGGCTGTCGCGCTCATGCTTCGTTACACTCCAGAGCGTCAAGCT…	0.567968	339	179	1.89385
Cgl0402	747	ATGACTAACGGAAAATTGATTCTTCTTCGTCACGGTCAGAGCGAATGGAACGCATCCAACCAGTTCACTGGATGGGTCGACGTCAATCTGACCGAACAGGGTGAGGCTGAGGCCAAGCGCGGAGGCGAACTCCTCGTCGAGGCAGGCGTCCTCCCAGGCGTTGTATACACCTCCTTGCTGCGTCGCGCGATCCGCACTGCAAACATCGCACTGAACGCTGCAGACCGCCACTGGATCCCAGTGATCCGCGACTGGCGCCTCAACGAGCGTCACTACGGCGCACTGCAGGGCCTTGACAAGGCTGCAACCAAGGAAAAATACGGCGACGACCAGTTCATGGAATGGCGCCGCTCCTACGACACCCCACCACCAGAGCTCGCGGATGACGCAGAGTACTCC…	0.582329	89	47	1.89362
Cgl2441	1317	GTGCAAGCAAAAGAAGAGGAAAAACGGGCATTCGACAACGATCGCGCGCACGTTTTCCACTCCTGGTCCGCGCAGGACAAAATCAGCCCCAAAGTATGGGCAGCTGCCGAAGGTTCCACGCTGTACGACTTCGACGGCAACGCCTTCATCGACATGGGTTCCCAACTTGTCTCGGCAAACTTAGGCCACAACAACCCTCGATTAGTTGAGGCGATCCAGCGCCAAGCAGCCCGGTTGACCAACATCAACCCGGCCTTCGGCAATGATGTGCGCTCTGATGTTGCTGCAAAGATCGTGTCGATGGCCCGTGGCGAATTCTCCCACGTGTTTTTCACCAACGGCGGCGCCGACGCCATCGAGCACTCCATCCGCATGGCTCGCCTGCACACCGGACGCAAC…	0.577828	159	84	1.89286
Cgl2443	750	ATGGTTTTTACTCTTGCGGACTCCGTCTCCCAGGTTGCGCTAGGTCCGTCCTGGCTGGACCCTATGGAACTTCTTTCCGGCTCCGGCCCGTTCGGTAGCTTCATTCTTCCGGCGATGCTTGCCATTGTCTTTATCGAATCAGGCCTACTTTTCCCACTTCTACCAGGTGATTCTCTCCTTTTCACCGGTGGTCTCCTAGCTAACCAGGCTGACCCTTTTGCACCGCTGTGGCTGGTGCTGATCCTCTGCCCTATCGCCGCAATTCTTGGCGATCAGGTGGGTTACTGGATTGGCCACAAGTTCCACCCTCGCCTGGTCAATCGTCCGGATGGCAGGATTTTCAAGCAGGAATACCTCAAGCAGACTGAGGATTTCTTTGAGAAGCATGGCCCCGTGACG…	0.544	106	56	1.89286
Cgl0515	417	ATGCTTATTCCTAAGCGCGTTAAGTACCGTCGCCAGCACCGTCCTACCCGTAGTGGTATCTCCAAGGGCGGCAACCGCGTCACTTTCGGTGAGTACGGCATCCAGGCTCTCGAGCCTGCCTACATCACCAACCGTCAGATTGAATCTGCACGTATTGCAATCAACCGCCACGTCAAGCGTGGTGGCAAGGTTTGGATCAACATCTTCCCAGACCGCCCACTGACCCAGAAGCCACTCGGCGTTCGTATGGGTTCCGGTAAGGGCCCTGTGGAGAAGTGGGTTGCAAACATCAAGCCGGGCCGTATCCTCTTCGAGATGAGCTACCCGGACGAAGCTACTGCTCTCGAGGCTCTGCGCCGCGCTGGCCAGAAGCTTCCATGCAAGGTCCGTATCGTCAAG…	0.573141	53	28	1.89286
Cgl0550	747	ATGCCTAGTCCACGCACTGTTCTTATCACTGGTGCCGCTGGCGGTTTGGGTCGGGCATTCGCTGAAGGTTTCGCAGCCCAAGGAGACCGTATCGCGGTGGCGGATATCAATCTGGATGGGGCGCAAGAGACCGTTGACAAGCTGAAAGCATTGGGCGCAGATGCCGCAGCCTTTGAAGTTGATGTCACGTCTTTGGAGTCCACCGAGGCCCTAGCCGCCGGTGCCGCTGAGTTTGGCGGTGGCCGAATTGATGTCCTTATTAATAACGCAGCGATATATGCGACAGTGACTCGTTCACCGTTTGAGGATATTGACCCTGCGGAGTGGGATTTGGTCATGGGAGTCAATCTCAAAGGCCCGTGGTTGGTGACGCGTTCTGTGAGTCCGTTTTTGTCCGAT…	0.551539	87	46	1.8913
Cgl1080	756	GTGAACCTGCTGATCAAAATTAATCCCGTCACCCGCATCATCGCGTTGATGGTACTGACCACGCCGTTGCTGCTGAGTTTGGATGTGATGTCGGCAGCGATCGCGCTGGTGGCAACCATTATTCTGGCACCATTTGCCGGCGTGACCTGGAAGATGCTGCTGAAACGTGGCTGGATGCTGTTCCTCATGGCACCGGTGGCTGCATTATCCATGGCGCTTTATGGCAGGCCGGATGGAAAAGAGTACTTTAGCTTCCTGCTCATTCACGTCACTGATAATTCACTGGCTTTGGCTGCTGCCATTGGGCTGCGTGTTCTGGCGATTGGTCTGCCCGTTGTGGTGCTGATTGCTCGCATTGATCCCACCGACCTGGGCGATGGTTTGGCGCAGCTGCTCAAA…	0.55291	87	46	1.8913
Cgl0862	822	ATGTCTGAACTTATTTGTGGACCAGCTATTCTCTTCGCACCAGCTGGACGTGCTGAGATCATTCCAAAAGCAGCATCGAAGGCCGATATGGTCATCATTGATTTGGAAGATGGGGCAGGGGAGGTAGACCGTGAGGTCGCCTACAGGAACATTAGAGAATCGGGGTTGGATCCTAAACGAACCATTGTGAGAACCGTAGGGCCGAGCGATCCACACTTTTTGGCTGACGTGGAGATGGTGAAGTCCACGGATTTCACACTTGTTATGGTTCCTAAACTTCTTGGCAGCGTGCCTGAGGAATTAGATGGCCTCAACATTATCGCCATGATTGAAACCCCTCAGGCTGCAACCAGCATTCCTCAGATTGCTGCGGACCCTAAAGTCGTTGGAATGTTCTGG…	0.527981	104	55	1.89091
[truncated: 2,167 more rows]
